# Supplementary material for: Transcriptomic differences in MSA clinical variants
Source: Sci Rep. 2020 Jun 25;10:10310. doi: 10.1038/s41598-020-66221-4 (PMC7316739; doi:10.1038/s41598-020-66221-4)
Supplement: Supplementary file 2 — Supplementary information: GSEA dataset . [file 41598_2020_66221_MOESM2_ESM.xlsx]

## Sheet: Cover page info
Transcriptomic differences in MSA clinical variants
Alexandra Pérez Soriano1,2.3, Magdalena Arnal Segura3, 4, Teresa Botta-Orfila3,5,
Darly Giraldo1, Manel Fernández2,6, Yaroslau Compta1, Rubén Fernández-Santiago2*, Mario Ezquerra2*, Gian G. Tartaglia3,6*, M.J Martí1*, on behalf of the Catalan MSA Registry (CMSAR).
1 Parkinson's Disease & Movement Disorders Unit, Hospital Clínic / IDIBAPS / CIBERNED / European Reference Network for Rare Neurological Diseases (ERN-RND) / Institut de Neurociències, University of Barcelona, Catalonia, Spain. 2 Laboratory of Parkinson Disease and Other Neurodegenerative Movement Disorders, IDIBAPS, Barcelona, Catalonia, Spain. 3 Gene Function and Evolution Group, Centre for Gen…
Corresponding author:
Prof. María José Martí, MD
Parkinson's Disease & Movement Disorders Unit
Neurology Service
Hospital Clínic de Barcelona
Carrer de Villarroel, 170
ES-08036 Barcelona
mjmarti@clinic.cat

## Sheet: MSA vs Control PE
NAME	SIZE	ES	NES	NOM p-val	FDR q-val	FWER p-val	RANK AT MAX	Group
GO_DEFENSE_RESPONSE_TO_VIRUS	160	0.831853	3.38831	0	0	0	4143	Immune System
GO_RESPONSE_TO_VIRUS	240	0.767223	3.23752	0	0	0	4143	Immune System
GO_DEFENSE_RESPONSE_TO_OTHER_ORGANISM	483	0.684811	3.07674	0	0	0	7742	Immune System
GO_NEGATIVE_REGULATION_OF_VIRAL_PROCESS	87	0.807445	2.99866	0	0	0	4270	Immune System
GO_REGULATION_OF_SYMBIOSIS_ENCOMPASSING_MUTUALISM_THROUGH_PARASITISM	197	0.694264	2.90671	0	0	0	7748	Immune System
GO_NEGATIVE_REGULATION_OF_VIRAL_GENOME_REPLICATION	48	0.874107	2.90001	0	0	0	2366	Immune System
GO_REGULATION_OF_VIRAL_GENOME_REPLICATION	72	0.789935	2.88778	0	0	0	3697	Immune System
GO_REGULATION_OF_RESPONSE_TO_BIOTIC_STIMULUS	229	0.631983	2.63258	0	0	0	9579	Immune System
GO_REGULATION_OF_DEFENSE_RESPONSE_TO_VIRUS	185	0.633848	2.62338	0	0	0	11591	Immune System
GO_DEFENSE_RESPONSE_TO_GRAM_POSITIVE_BACTERIUM	71	0.727495	2.61019	0	0	0	6912	Immune System
GO_RESPONSE_TO_MOLECULE_OF_BACTERIAL_ORIGIN	315	0.583195	2.54848	0	0	0	14184	Immune System
GO_CELLULAR_RESPONSE_TO_BIOTIC_STIMULUS	159	0.631512	2.54503	0	0	0	11111	Immune System
GO_DEFENSE_RESPONSE_TO_BACTERIUM	223	0.6085	2.53622	0	0	0	7430	Immune System
GO_NEGATIVE_REGULATION_OF_RESPONSE_TO_BIOTIC_STIMULUS	29	0.845537	2.52635	0	0	0	2853	Immune System
GO_RESPONSE_TO_FUNGUS	52	0.735891	2.49451	0	0	0	4726	Immune System
GO_REGULATION_OF_DEFENSE_RESPONSE_TO_VIRUS_BY_HOST	131	0.616066	2.44461	0	0	0	9579	Immune System
GO_NEGATIVE_REGULATION_OF_DEFENSE_RESPONSE_TO_VIRUS	17	0.884914	2.40057	0	0	0	1588	Immune System
GO_RESPONSE_TO_EXOGENOUS_DSRNA	45	0.750541	2.47605	0	0	0	6777	Immune System
GO_ANTIGEN_PROCESSING_AND_PRESENTATION_OF_EXOGENOUS_PEPTIDE_ANTIGEN_VIA_MHC_CLASS_I	65	0.706672	2.52996	0	0	0	7641	Immune System
GO_REGULATION_OF_INFLAMMATORY_RESPONSE	284	0.57676	2.48542	0	0	0	8515	Immune System
GO_POSITIVE_REGULATION_OF_NF_KAPPAB_TRANSCRIPTION_FACTOR_ACTIVITY	130	0.616573	2.43697	0	0	0	11762	Immune System
GO_POSITIVE_REGULATION_OF_IMMUNE_EFFECTOR_PROCESS	153	0.606324	2.43548	0	0	0	5509	Immune System
GO_POSITIVE_REGULATION_OF_INFLAMMATORY_RESPONSE	110	0.618904	2.40407	0	0	0	5884	Immune System
GO_IMMUNE_EFFECTOR_PROCESS	465	0.678477	3.04386	0	0	0	7799	Immune System
GO_NEGATIVE_REGULATION_OF_MULTI_ORGANISM_PROCESS	147	0.749408	2.98414	0	0	0	4270	Immune System
GO_NEGATIVE_REGULATION_OF_DEFENSE_RESPONSE	137	0.704618	2.84464	0	0	0	7908	Immune System
GO_POSITIVE_REGULATION_OF_DEFENSE_RESPONSE	356	0.648939	2.82005	0	0	0	7641	Immune System
GO_ACTIVATION_OF_IMMUNE_RESPONSE	405	0.629054	2.80174	0	0	0	8327	Immune System
GO_REGULATION_OF_MULTI_ORGANISM_PROCESS	454	0.621872	2.79001	0	0	0	11466	Immune System
GO_NEGATIVE_REGULATION_OF_IMMUNE_SYSTEM_PROCESS	358	0.618894	2.74507	0	0	0	7913	Immune System
GO_NEGATIVE_REGULATION_OF_IMMUNE_EFFECTOR_PROCESS	100	0.723851	2.73044	0	0	0	5788	Immune System
GO_INFLAMMATORY_RESPONSE	433	0.607694	2.70336	0	0	0	6089	Immune System
GO_NEGATIVE_REGULATION_OF_IMMUNE_RESPONSE	118	0.691549	2.67981	0	0	0	6912	Immune System
GO_REGULATION_OF_IMMUNE_EFFECTOR_PROCESS	414	0.596317	2.64513	0	0	0	10606	Immune System
GO_ANTIGEN_PROCESSING_AND_PRESENTATION_OF_PEPTIDE_ANTIGEN_VIA_MHC_CLASS_I	90	0.697375	2.5986	0	0	0	7641	Immune System
GO_REGULATION_OF_INNATE_IMMUNE_RESPONSE	352	0.700267	3.10513	0	0	0	7641	Immune System
GO_POSITIVE_REGULATION_OF_INNATE_IMMUNE_RESPONSE	242	0.683126	2.88713	0	0	0	7641	Immune System
GO_ACTIVATION_OF_INNATE_IMMUNE_RESPONSE	200	0.696115	2.878	0	0	0	8501	Immune System
GO_NEGATIVE_REGULATION_OF_INNATE_IMMUNE_RESPONSE	38	0.837372	2.6704	0	0	0	6912	Immune System
GO_MYELOID_LEUKOCYTE_ACTIVATION	96	0.690029	2.62695	0	0	0	7799	Immune System
GO_REGULATION_OF_LEUKOCYTE_MEDIATED_IMMUNITY	155	0.614976	2.47381	0	0	0	5509	Immune System
GO_NEGATIVE_REGULATION_OF_LEUKOCYTE_PROLIFERATION	67	0.681577	2.41597	0	0	0	4821	Immune System
GO_NEGATIVE_REGULATION_OF_LEUKOCYTE_MEDIATED_IMMUNITY	47	0.723698	2.39863	0	0	0	4620	Immune System
GO_MYELOID_CELL_DIFFERENTIATION	185	0.58051	2.39854	0	0	0	9599	Immune System
GO_CYTOKINE_MEDIATED_SIGNALING_PATHWAY	438	0.668339	2.97174	0	0	0	7715	Immune System
GO_POSITIVE_REGULATION_OF_CYTOKINE_PRODUCTION	363	0.639786	2.84336	0	0	0	7913	Immune System
GO_REGULATION_OF_TUMOR_NECROSIS_FACTOR_SUPERFAMILY_CYTOKINE_PRODUCTION	99	0.726022	2.75834	0	0	0	7913	Immune System
GO_NEGATIVE_REGULATION_OF_CYTOKINE_PRODUCTION	203	0.645309	2.68794	0	0	0	7913	Immune System
GO_REGULATION_OF_CYTOKINE_SECRETION	144	0.647673	2.57487	0	0	0	6912	Immune System
GO_POSITIVE_REGULATION_OF_TUMOR_NECROSIS_FACTOR_SUPERFAMILY_CYTOKINE_PRODUCTION	57	0.770627	2.57468	0	0	0	6912	Immune System
GO_CYTOKINE_SECRETION	38	0.799643	2.5546	0	0	0	3472	Immune System
GO_CYTOKINE_PRODUCTION	116	0.642058	2.52401	0	0	0	6326	Immune System
GO_POSITIVE_REGULATION_OF_CYTOKINE_SECRETION	95	0.658998	2.49302	0	0	0	6912	Immune System
GO_REGULATION_OF_RESPONSE_TO_CYTOKINE_STIMULUS	140	0.613833	2.42897	0	0	0	8274	Immune System
GO_REGULATION_OF_CHEMOKINE_PRODUCTION	63	0.706987	2.49399	0	0	0	5541	Immune System
GO_POSITIVE_REGULATION_OF_CHEMOKINE_PRODUCTION	48	0.727842	2.43294	0	0	0	7844	Immune System
GO_RESPONSE_TO_INTERFERON_GAMMA	138	0.776689	3.14433	0	0	0	4465	Immune System
GO_RESPONSE_TO_TYPE_I_INTERFERON	68	0.87585	3.13696	0	0	0	2332	Immune System
GO_CELLULAR_RESPONSE_TO_INTERFERON_GAMMA	116	0.760964	2.95118	0	0	0	6065	Immune System
GO_INTERFERON_GAMMA_MEDIATED_SIGNALING_PATHWAY	67	0.816171	2.90987	0	0	0	7715	Immune System
GO_REGULATION_OF_TYPE_I_INTERFERON_PRODUCTION	110	0.74882	2.8651	0	0	0	7419	Immune System
GO_REGULATION_OF_INTERFERON_BETA_PRODUCTION	44	0.822181	2.72301	0	0	0	6123	Immune System
GO_NEGATIVE_REGULATION_OF_TYPE_I_INTERFERON_PRODUCTION	40	0.833272	2.7102	0	0	0	7124	Immune System
GO_POSITIVE_REGULATION_OF_TYPE_I_INTERFERON_PRODUCTION	70	0.727361	2.63061	0	0	0	8967	Immune System
GO_RESPONSE_TO_INTERFERON_BETA	22	0.913228	2.6092	0	0	0	1280	Immune System
GO_REGULATION_OF_INTERFERON_GAMMA_PRODUCTION	92	0.67946	2.56183	0	0	0	8515	Immune System
GO_RESPONSE_TO_INTERFERON_ALPHA	20	0.908252	2.52356	0	0	0	1280	Immune System
GO_POSITIVE_REGULATION_OF_INTERFERON_BETA_PRODUCTION	30	0.841383	2.51574	0	0	0	7419	Immune System
GO_PATTERN_RECOGNITION_RECEPTOR_SIGNALING_PATHWAY	106	0.733484	2.79883	0	0	0	7124	Immune System
GO_REGULATION_OF_I_KAPPAB_KINASE_NF_KAPPAB_SIGNALING	228	0.65344	2.78131	0	0	0	8215	Immune System
GO_POSITIVE_REGULATION_OF_I_KAPPAB_KINASE_NF_KAPPAB_SIGNALING	176	0.667814	2.73849	0	0	0	8501	Immune System
GO_TOLL_LIKE_RECEPTOR_SIGNALING_PATHWAY	83	0.711926	2.60601	0	0	0	7124	Immune System
GO_I_KAPPAB_KINASE_NF_KAPPAB_SIGNALING	68	0.719033	2.54786	0	0	0	12591	Immune System
GO_REGULATION_OF_TOLL_LIKE_RECEPTOR_SIGNALING_PATHWAY	48	0.767339	2.53574	0	0	0	5788	Immune System
GO_IMMUNE_RESPONSE_REGULATING_CELL_SURFACE_RECEPTOR_SIGNALING_PATHWAY	304	0.568678	2.45034	0	0	0	8501	Immune System
GO_FC_RECEPTOR_SIGNALING_PATHWAY	195	0.587856	2.41354	0	0	0	12744	Immune System
GO_FC_GAMMA_RECEPTOR_SIGNALING_PATHWAY	84	0.652966	2.40713	0	0	0	11616	Immune System
GO_LIPOPOLYSACCHARIDE_MEDIATED_SIGNALING_PATHWAY	31	0.794896	2.44645	0	0	0	7913	Immune System
GO_POSITIVE_REGULATION_OF_INTERLEUKIN_8_PRODUCTION	45	0.81133	2.68624	0	0	0	4213	Immune System
GO_POSITIVE_REGULATION_OF_INTERLEUKIN_6_PRODUCTION	67	0.754569	2.66521	0	0	0	4213	Immune System
GO_REGULATION_OF_INTERLEUKIN_6_PRODUCTION	101	0.680321	2.55682	0	0	0	7913	Immune System
GO_REGULATION_OF_INTERLEUKIN_1_BETA_PRODUCTION	47	0.748325	2.54733	0	0	0	7737	Immune System
GO_REGULATION_OF_INTERLEUKIN_8_PRODUCTION	60	0.73165	2.54308	0	0	0	4213	Immune System
GO_REGULATION_OF_INTERLEUKIN_1_PRODUCTION	57	0.737126	2.52827	0	0	0	7737	Immune System
GO_POSITIVE_REGULATION_OF_INTERLEUKIN_1_PRODUCTION	36	0.790211	2.51386	0	0	0	6912	Immune System
GO_POSITIVE_REGULATION_OF_INTERLEUKIN_1_BETA_PRODUCTION	30	0.806302	2.44288	0	0	0	6123	Immune System
GO_ANTIMICROBIAL_HUMORAL_RESPONSE	49	0.770572	2.59471	0	0	0	5878	Immune System
GO_ADAPTIVE_IMMUNE_RESPONSE	267	0.562974	2.41417	0	0	0	9008	Immune System
GO_POSITIVE_REGULATION_OF_RESPONSE_TO_EXTERNAL_STIMULUS	291	0.584428	2.50293	0	0	0	14327	Immune System
GO_CELLULAR_RESPONSE_TO_MECHANICAL_STIMULUS	78	0.667937	2.41738	0	0	0	14816	Immune System
GO_CELLULAR_RESPONSE_TO_EXTERNAL_STIMULUS	257	0.564861	2.40851	0	0	0	8305	Immune System
GO_CELL_KILLING	55	0.736965	2.51036	0	0	0	8701	Apoptosis
GO_REGULATION_OF_EXTRINSIC_APOPTOTIC_SIGNALING_PATHWAY	151	0.602959	2.44926	0	0	0	9873	Apoptosis
GO_MEMBRANE_BUDDING	110	0.637107	2.43386	0	0	0	11319	Vesicle formation
GO_ENDOCYTOSIS	479	0.535767	2.4191	0	0	0	13740	Vesicle formation
GO_NEGATIVE_REGULATION_OF_HOMOTYPIC_CELL_CELL_ADHESION	224	0.586043	2.49866	0	0	0	10646	Adhesion
GO_NEGATIVE_REGULATION_OF_CELL_CELL_ADHESION	97	0.648484	2.45799	0	0	0	7913	Adhesion
GO_REGULATION_OF_HEMOPOIESIS	132	0.615878	2.42864	0	0	0	7913	Adhesion
GO_POSITIVE_REGULATION_OF_SEQUENCE_SPECIFIC_DNA_BINDING_TRANSCRIPTION_FACTOR_ACTIVITY	305	0.556192	2.41316	0	0	0	9008
GO_INTRACELLULAR_RECEPTOR_SIGNALING_PATHWAY	164	0.589924	2.40227	0	0	0	7507

## Sheet: MSA vs Control NE
NAME	SIZE	ES	NES	NOM p-val	FDR q-val	FWER p-val	RANK AT MAX	Group
GO_RRNA_METABOLIC_PROCESS	246	-0.530508	-2.54814	0	0	0	12785	Translation
GO_MATURATION_OF_SSU_RRNA_FROM_TRICISTRONIC_RRNA_TRANSCRIPT_SSU_RRNA_5_8S_RRNA_LSU_RRNA_	33	-0.66823	-2.28305	0	0	0.005	12732	Translation
GO_MATURATION_OF_SSU_RRNA	39	-0.639639	-2.23958	0	0	0.007	12732	Translation
GO_TRANSLATIONAL_INITIATION	141	-0.649916	-2.8958	0	0	0	14123	Translation
GO_RIBOSOME_BIOGENESIS	296	-0.529755	-2.63162	0	0	0	12785	Translation
GO_RIBOSOMAL_SMALL_SUBUNIT_BIOGENESIS	54	-0.654389	-2.50585	0	0	0	12732	Translation
GO_RIBOSOMAL_LARGE_SUBUNIT_BIOGENESIS	47	-0.658925	-2.45105	0	0	0	14123	Translation
GO_RIBONUCLEOPROTEIN_COMPLEX_BIOGENESIS	414	-0.46561	-2.3897	0	0	0	12911	Translation
GO_RIBOSOMAL_LARGE_SUBUNIT_ASSEMBLY	22	-0.729496	-2.25864	0	0	0.007	17511	Translation
GO_RIBOSOME_ASSEMBLY	50	-0.581724	-2.17229	0	0	0.021	18384	Translation
GO_CYTOPLASMIC_TRANSLATION	40	-0.593901	-2.09764	0	0.00130814	0.064	12832	Translation
GO_RIBONUCLEOPROTEIN_COMPLEX_SUBUNIT_ORGANIZATION	181	-0.374973	-1.75637	0	0.0936287	1	14339	Translation
GO_TRNA_METABOLIC_PROCESS	164	-0.400421	-1.82183	0	0.0567664	0.977	15619	Translation
GO_TRNA_PROCESSING	105	-0.373349	-1.61704	0	0.249824	1	16104	Translation
GO_FORMATION_OF_TRANSLATION_PREINITIATION_COMPLEX	19	-0.616178	-1.80838	0.00239808	0.062465	0.986	14075	Translation
GO_RIBOSOMAL_SMALL_SUBUNIT_ASSEMBLY	16	-0.616081	-1.76839	0.00684931	0.0903598	1	12098	Translation
GO_MATURATION_OF_LSU_RRNA	13	-0.6486	-1.72116	0.0111359	0.126197	1	6693	Translation
GO_MATURATION_OF_5_8S_RRNA_FROM_TRICISTRONIC_RRNA_TRANSCRIPT_SSU_RRNA_5_8S_RRNA_LSU_RRNA_	19	-0.569621	-1.66034	0.0208817	0.180768	1	12785	Translation
GO_TRANSLATIONAL_ELONGATION	109	-0.327539	-1.41862	0.0221519	0.543938	1	7566	Translation
GO_TRNA_METHYLATION	20	-0.533894	-1.57695	0.0261905	0.312471	1	10359	Translation
GO_MATURATION_OF_5_8S_RRNA	28	-0.441853	-1.43863	0.0402844	0.507333	1	12785	Translation
GO_CLEAVAGE_INVOLVED_IN_RRNA_PROCESSING	19	-0.518685	-1.52042	0.0423163	0.408254	1	12785	Translation
GO_MITOCHONDRIAL_TRANSLATION	103	-0.330727	-1.40581	0.0126582	0.556792	1	14812	Translation
GO_AMINO_ACID_ACTIVATION	50	-0.431381	-1.59524	0.00771208	0.279706	1	7768	Translation
GO_ESTABLISHMENT_OF_PROTEIN_LOCALIZATION_TO_ENDOPLASMIC_RETICULUM	102	-0.690691	-2.89071	0	0	0	11338	Protein Modificaton
GO_PROTEIN_LOCALIZATION_TO_ENDOPLASMIC_RETICULUM	121	-0.620243	-2.74797	0	0	0	4576	Protein Modificaton
GO_PROTEIN_TARGETING_TO_MEMBRANE	154	-0.511718	-2.36267	0	0	0.002	4476	Protein Modificaton
GO_ESTABLISHMENT_OF_PROTEIN_LOCALIZATION_TO_MEMBRANE	260	-0.350117	-1.69457	0	0.143541	1	4476	Protein Modificaton
GO_ESTABLISHMENT_OF_PROTEIN_LOCALIZATION_TO_ORGANELLE	349	-0.308723	-1.5653	0	0.330554	1	6098	Protein Modificaton
GO_PROTEIN_LOCALIZATION_TO_MEMBRANE	370	-0.28765	-1.4486	0	0.485109	1	4476	Protein Modificaton
GO_PROTEIN_TARGETING	394	-0.279612	-1.41935	0	0.550915	1	6098	Protein Modificaton
GO_PROTEIN_CHROMOPHORE_LINKAGE	14	-0.608981	-1.69312	0.016092	0.140241	1	13081	Protein Modificaton
GO_NUCLEAR_TRANSCRIBED_MRNA_CATABOLIC_PROCESS_NONSENSE_MEDIATED_DECAY	116	-0.651355	-2.81923	0	0	0	12111	Transcription
GO_NCRNA_PROCESSING	364	-0.463887	-2.33785	0	0	0.002	13543	Transcription
GO_RNA_CATABOLIC_PROCESS	217	-0.439599	-2.0817	0	0.00163943	0.084	11469	Transcription
GO_RNA_SPLICING_VIA_ENDONUCLEOLYTIC_CLEAVAGE_AND_LIGATION	15	-0.606516	-1.70574	0.0117371	0.13962	1	16838	Transcription
GO_NCRNA_3_END_PROCESSING	20	-0.519437	-1.55035	0.0200893	0.358406	1	15283	Transcription
GO_HYPOTHALAMUS_DEVELOPMENT	24	-0.475123	-1.50826	0.041769	0.433918	1	4611	Cell differentiation
GO_MELANOCYTE_DIFFERENTIATION	19	-0.507413	-1.47975	0.0462963	0.466117	1	16591	Cell differentiation
GO_SPINAL_CORD_MOTOR_NEURON_DIFFERENTIATION	34	-0.424652	-1.46158	0.0498753	0.472863	1	12925	Cell differentiation
GO_MULTI_ORGANISM_METABOLIC_PROCESS	135	-0.587829	-2.64536	0	0	0	11338	Metabolic
GO_AMIDE_BIOSYNTHETIC_PROCESS	490	-0.3665	-1.89945	0	0.0240647	0.772	12105	Metabolic
GO_ORGANIC_CYCLIC_COMPOUND_CATABOLIC_PROCESS	411	-0.287185	-1.46427	0	0.473933	1	13970	Metabolic
GO_AMP_METABOLIC_PROCESS	13	-0.568879	-1.54821	0.0414079	0.354421	1	11429	Metabolic
GO_NEGATIVE_REGULATION_OF_ANDROGEN_RECEPTOR_SIGNALING_PATHWAY	12	-0.682456	-1.69937	0.0108225	0.142745	1	12959	Signalling
GO_POSITIVE_REGULATION_OF_DNA_DAMAGE_RESPONSE_SIGNAL_TRANSDUCTION_BY_P53_CLASS_MEDIATOR	37	-0.46703	-1.59945	0.0157895	0.278584	1	6771	Signalling
GO_POSITIVE_REGULATION_OF_ACTION_POTENTIAL	11	-0.690282	-1.76399	0.00852879	0.0901285	1	7581
GO_B_CELL_PROLIFERATION	60	-0.375247	-1.45481	0.0317919	0.484279	1	9604
GO_SODIUM_ION_HOMEOSTASIS	30	-0.575077	-1.92427	0	0.0184897	0.664	13810

## Sheet: PD vs Control PE 
NAME	SIZE	ES	NES	NOM p-val	FDR q-val	FWER p-val	RANK AT MAX	Group
GO_ERAD_PATHWAY- ER process relate to misfolded protein	73	0.676148	2.45498	0	0	0	13268	Protein modification/localization
GO_PROTEASOMAL_PROTEIN_CATABOLIC_PROCESS	267	0.642395	2.72176	0	0	0	14907	Protein modification/localization
GO_RESPONSE_TO_ENDOPLASMIC_RETICULUM_STRESS	225	0.638458	2.65457	0	0	0	13268	Protein modification/localization
GO_PROTEIN_POLYUBIQUITINATION	241	0.62129	2.58607	0	0	0	14155	Protein modification/localization
GO_PROTEIN_LOCALIZATION_TO_NUCLEUS	153	0.623217	2.51403	0	0	0	11927	Protein modification/localization
GO_IRE1_MEDIATED_UNFOLDED_PROTEIN_RESPONSE	53	0.732681	2.50974	0	0	0	14358	Protein modification/localization
GO_REGULATION_OF_CELLULAR_PROTEIN_CATABOLIC_PROCESS	267	0.589507	2.49161	0	0	0	14005	Protein modification/localization
GO_PROTEIN_AUTOPHOSPHORYLATION	190	0.606716	2.4848	0	0	0	11713	Protein modification/localization
GO_REGULATION_OF_PROTEIN_MODIFICATION_BY_SMALL_PROTEIN_CONJUGATION_OR_REMOVAL	271	0.587122	2.47326	0	0	0	13905	Protein modification/localization
GO_REGULATION_OF_PROTEIN_CATABOLIC_PROCESS	381	0.571018	2.47057	0	0	0	14005	Protein modification/localization
GO_ER_ASSOCIATED_UBIQUITIN_DEPENDENT_PROTEIN_CATABOLIC_PROCESS	60	0.691269	2.45537	0	0	0	14859	Protein modification/localization
GO_POSITIVE_REGULATION_OF_PROTEOLYSIS	357	0.560954	2.45041	0	0	0	10950	Protein modification/localization
GO_NEGATIVE_REGULATION_OF_PROTEIN_MODIFICATION_BY_SMALL_PROTEIN_CONJUGATION_OR_REMOVAL	134	0.61554	2.43701	0	0	0	13281	Protein modification/localization
GO_POSITIVE_REGULATION_OF_PROTEIN_CATABOLIC_PROCESS	257	0.579341	2.43362	0	0	0	10942	Protein modification/localization
GO_RESPONSE_TO_TOPOLOGICALLY_INCORRECT_PROTEIN	156	0.6032	2.42839	0	0	0	13182	Protein modification/localization
GO_PROTEIN_DEPHOSPHORYLATION	184	0.589926	2.4273	0	0	0	13299	Protein modification/localization
GO_REGULATION_OF_TRANSLATIONAL_INITIATION	77	0.655079	2.43776	0	0	0	15251	Translation
GO_RNA_SPLICING_VIA_TRANSESTERIFICATION_REACTIONS	256	0.63365	2.67036	0	0	0	19561	Transcription
GO_MRNA_PROCESSING	406	0.610183	2.66383	0	0	0	16344	Transcription
GO_REGULATION_OF_RNA_STABILITY	136	0.675035	2.65969	0	0	0	12454	Transcription
GO_POSTTRANSCRIPTIONAL_REGULATION_OF_GENE_EXPRESSION	424	0.607488	2.65112	0	0	0	13878	Transcription
GO_RNA_SPLICING	347	0.604262	2.58929	0	0	0	19561	Transcription
GO_REGULATION_OF_MRNA_METABOLIC_PROCESS	114	0.665108	2.56634	0	0	0	13863	Transcription
GO_MRNA_3_END_PROCESSING	70	0.691992	2.51507	0	0	0	15516	Transcription
GO_DNA_TEMPLATED_TRANSCRIPTION_TERMINATION	96	0.657532	2.50906	0	0	0	16742	Transcription
GO_RNA_LOCALIZATION	175	0.610602	2.49307	0	0	0	16036	Transcription
GO_GENE_SILENCING_BY_RNA	129	0.618357	2.4367	0	0	0	13878	Transcription
GO_GOLGI_VESICLE_TRANSPORT	308	0.618661	2.65784	0	0	0	15620	Vesicle formation/trafficking
GO_ER_TO_GOLGI_VESICLE_MEDIATED_TRANSPORT	159	0.639235	2.56231	0	0	0	13364	Vesicle formation/trafficking
GO_MEMBRANE_BUDDING	110	0.681004	2.64581	0	0	0	12928	Vesicle formation/trafficking
GO_VACUOLAR_TRANSPORT	236	0.633244	2.62779	0	0	0	14121	Vesicle formation/trafficking
GO_VACUOLE_ORGANIZATION	159	0.65037	2.62198	0	0	0	9542	Vesicle formation/trafficking
GO_REGULATION_OF_AUTOPHAGY	243	0.607052	2.52812	0	0	0	12689	Vesicle formation/trafficking
GO_VESICLE_COATING	73	0.690789	2.49577	0	0	0	12815	Vesicle formation/trafficking
GO_ENDOMEMBRANE_SYSTEM_ORGANIZATION	454	0.564441	2.47279	0	0	0	14139	Vesicle formation/trafficking
GO_VESICLE_ORGANIZATION	268	0.581913	2.47243	0	0	0	9277	Vesicle formation/trafficking
GO_POST_GOLGI_VESICLE_MEDIATED_TRANSPORT	81	0.663178	2.45411	0	0	0	14294	Vesicle formation/trafficking
GO_SINGLE_ORGANISM_MEMBRANE_BUDDING	70	0.673285	2.42464	0	0	0	12680	Vesicle formation/trafficking
GO_REGULATION_OF_TELOMERE_MAINTENANCE	65	0.691667	2.47568	0	0	0	17677	Telomere
GO_IMMUNE_RESPONSE_REGULATING_CELL_SURFACE_RECEPTOR_SIGNALING_PATHWAY	304	0.706615	3.04513	0	0	0	10952	Immune system
GO_FC_RECEPTOR_SIGNALING_PATHWAY	195	0.719778	2.95214	0	0	0	10952	Immune system
GO_ANTIGEN_RECEPTOR_MEDIATED_SIGNALING_PATHWAY	183	0.704845	2.91214	0	0	0	10952	Immune system
GO_ACTIVATION_OF_IMMUNE_RESPONSE	405	0.659107	2.86333	0	0	0	12733	Immune system
GO_FC_EPSILON_RECEPTOR_SIGNALING_PATHWAY	134	0.714663	2.83045	0	0	0	10952	Immune system
GO_IMMUNE_EFFECTOR_PROCESS	465	0.61671	2.71819	0	0	0	11620	Immune system
GO_POSITIVE_REGULATION_OF_I_KAPPAB_KINASE_NF_KAPPAB_SIGNALING	176	0.647875	2.64955	0	0	0	14448	Immune system
GO_FC_GAMMA_RECEPTOR_SIGNALING_PATHWAY	84	0.708584	2.64722	0	0	0	10893	Immune system
GO_NIK_NF_KAPPAB_SIGNALING	83	0.694015	2.6057	0	0	0	10645	Immune system
GO_REGULATION_OF_I_KAPPAB_KINASE_NF_KAPPAB_SIGNALING	228	0.627862	2.59542	0	0	0	15012	Immune system
GO_ANTIGEN_PROCESSING_AND_PRESENTATION_OF_PEPTIDE_ANTIGEN	172	0.634348	2.56439	0	0	0	11042	Immune system
GO_POSITIVE_REGULATION_OF_DEFENSE_RESPONSE	356	0.588512	2.54899	0	0	0	12034	Immune system
GO_ANTIGEN_PROCESSING_AND_PRESENTATION	208	0.614454	2.53379	0	0	0	11042	Immune system
GO_NEGATIVE_REGULATION_OF_IMMUNE_RESPONSE	118	0.643877	2.5122	0	0	0	12331	Immune system
GO_NEGATIVE_REGULATION_OF_IMMUNE_EFFECTOR_PROCESS	100	0.662313	2.49733	0	0	0	12331	Immune system
GO_I_KAPPAB_KINASE_NF_KAPPAB_SIGNALING	68	0.693372	2.48522	0	0	0	14237	Immune system
GO_NEGATIVE_REGULATION_OF_DEFENSE_RESPONSE	137	0.624607	2.46106	0	0	0	10302	Immune system
GO_T_CELL_RECEPTOR_SIGNALING_PATHWAY	142	0.736301	2.91937	0	0	0	11658	Immune system
GO_LYMPHOCYTE_ACTIVATION	337	0.587801	2.52596	0	0	0	11658	Immune system
GO_ADAPTIVE_IMMUNE_RESPONSE	267	0.575504	2.4421	0	0	0	9568	Immune system
GO_ACTIVATION_OF_INNATE_IMMUNE_RESPONSE	200	0.696039	2.88408	0	0	0	12890	Immune system
GO_REGULATION_OF_INNATE_IMMUNE_RESPONSE	352	0.660924	2.84652	0	0	0	11690	Immune system
GO_INNATE_IMMUNE_RESPONSE_ACTIVATING_CELL_SURFACE_RECEPTOR_SIGNALING_PATHWAY	105	0.747549	2.84479	0	0	0	10952	Immune system
GO_POSITIVE_REGULATION_OF_INNATE_IMMUNE_RESPONSE	242	0.663	2.78012	0	0	0	12616	Immune system
GO_ANTIGEN_PROCESSING_AND_PRESENTATION_OF_PEPTIDE_ANTIGEN_VIA_MHC_CLASS_I	90	0.721796	2.71022	0	0	0	11042	Immune system
GO_ANTIGEN_PROCESSING_AND_PRESENTATION_OF_EXOGENOUS_PEPTIDE_ANTIGEN_VIA_MHC_CLASS_I	65	0.739803	2.63607	0	0	0	10817	Immune system
GO_PATTERN_RECOGNITION_RECEPTOR_SIGNALING_PATHWAY	106	0.678508	2.63262	0	0	0	13281	Immune system
GO_LEUKOCYTE_CELL_CELL_ADHESION	253	0.592866	2.47902	0	0	0	11658	Immune system
GO_LEUKOCYTE_ACTIVATION	407	0.565372	2.46534	0	0	0	11658	Immune system
GO_REGULATION_OF_LEUKOCYTE_MEDIATED_IMMUNITY	155	0.607586	2.44109	0	0	0	12243	Immune system
GO_TOLL_LIKE_RECEPTOR_SIGNALING_PATHWAY	83	0.654692	2.43838	0	0	0	14354	Immune system
GO_DEFENSE_RESPONSE_TO_VIRUS	160	0.693091	2.77206	0	0	0	13691	Immune system
GO_REGULATION_OF_SYMBIOSIS_ENCOMPASSING_MUTUALISM_THROUGH_PARASITISM	197	0.627927	2.58562	0	0	0	13503	Immune system
GO_RESPONSE_TO_VIRUS	240	0.614244	2.575	0	0	0	14073	Immune system
GO_REGULATION_OF_VIRAL_GENOME_REPLICATION	72	0.686431	2.48711	0	0	0	15144	Immune system
GO_POSITIVE_REGULATION_OF_VIRAL_PROCESS	87	0.666082	2.46782	0	0	0	15144	Immune system
GO_REGULATION_OF_TYPE_I_INTERFERON_PRODUCTION	110	0.700952	2.69617	0	0	0	14450	Immune system
GO_INTERFERON_GAMMA_MEDIATED_SIGNALING_PATHWAY	67	0.750092	2.64911	0	0	0	8603	Immune system
GO_POSITIVE_REGULATION_OF_TYPE_I_INTERFERON_PRODUCTION	70	0.719308	2.59219	0	0	0	14450	Immune system
GO_RESPONSE_TO_TYPE_I_INTERFERON	68	0.700522	2.51925	0	0	0	11281	Immune system
GO_RESPONSE_TO_INTERFERON_GAMMA	138	0.620326	2.44953	0	0	0	10817	Immune system
GO_CYTOKINE_MEDIATED_SIGNALING_PATHWAY	438	0.560208	2.46022	0	0	0	12370	signalling
GO_INTRACELLULAR_RECEPTOR_SIGNALING_PATHWAY	164	0.636082	2.56736	0	0	0	9816	signalling
GO_INTRACELLULAR_STEROID_HORMONE_RECEPTOR_SIGNALING_PATHWAY	69	0.679009	2.48054	0	0	0	11148	signalling
GO_NUCLEAR_TRANSPORT	345	0.608372	2.63302	0	0	0	13240	Nucleus
GO_NUCLEAR_EXPORT	140	0.652123	2.57465	0	0	0	13240	Nucleus
GO_NUCLEOBASE_CONTAINING_COMPOUND_TRANSPORT	189	0.603846	2.49396	0	0	0	13240	Nucleus
GO_NUCLEAR_ENVELOPE_ORGANIZATION	76	0.683565	2.49325	0	0	0	13949	Nucleus
GO_NUCLEUS_ORGANIZATION	129	0.632407	2.48325	0	0	0	11567	Nucleus
GO_NUCLEAR_IMPORT	127	0.625396	2.43594	0	0	0	11927	Nucleus
GO_REGULATION_OF_CHROMOSOME_ORGANIZATION	268	0.609045	2.5778	0	0	0	13769	Chromatin
GO_COVALENT_CHROMATIN_MODIFICATION	325	0.598381	2.57086	0	0	0	12198	Chromatin
GO_REGULATION_OF_CHROMATIN_ORGANIZATION	148	0.636606	2.55242	0	0	0	12470	Chromatin
GO_POSITIVE_REGULATION_OF_CHROMOSOME_ORGANIZATION	143	0.633405	2.53511	0	0	0	13245	Chromatin
GO_POSITIVE_REGULATION_OF_CHROMATIN_MODIFICATION	82	0.655427	2.43201	0	0	0	12347	Chromatin
GO_CYTOPLASMIC_PATTERN_RECOGNITION_RECEPTOR_SIGNALING_PATHWAY	32	0.773613	2.4278	0	0	0	14354	Chromatin
GO_PEPTIDYL_LYSINE_MODIFICATION	290	0.586404	2.46355	0	0	0	13888	Chromatin
GO_REGULATION_OF_CELL_CYCLE_PHASE_TRANSITION	314	0.566569	2.43977	0	0	0	13891	Cell cycle
GO_REGULATION_OF_ORGANELLE_ASSEMBLY	143	0.610807	2.43694	0	0	0	10501	Cell cycle
GO_POSITIVE_REGULATION_OF_CATABOLIC_PROCESS	388	0.582572	2.55297	0	0	0	14349
GO_REGULATION_OF_CELLULAR_AMIDE_METABOLIC_PROCESS	329	0.593001	2.5416	0	0	0	14074

## Sheet: PD vs Control NE
GS<br> follow link to MSigDB	SIZE	ES	NES	NOM p-val	FDR q-val	FWER p-val	RANK AT MAX	Group
GO_NEURON_FATE_SPECIFICATION	31	-0.627096	-2.16377	0	0.00846766	0.025	20050	Cell Differentiation
GO_SPINAL_CORD_PATTERNING	24	-0.601891	-1.95605	0	0.0573411	0.395	14734	Cell Differentiation
GO_NEURON_FATE_COMMITMENT	67	-0.403653	-1.6737	0	0.200824	1	18796	Cell Differentiation
GO_SKIN_DEVELOPMENT	209	-0.275938	-1.36859	0	0.37031	1	16567	Cell Differentiation
GO_PARASYMPATHETIC_NERVOUS_SYSTEM_DEVELOPMENT	17	-0.61023	-1.80941	0.00243309	0.212164	0.91	13924	Cell Differentiation
GO_DIENCEPHALON_DEVELOPMENT	77	-0.390426	-1.65943	0.00380228	0.209522	1	20332	Cell Differentiation
GO_DORSAL_VENTRAL_PATTERN_FORMATION	90	-0.352387	-1.53944	0.00416667	0.266491	1	20207	Cell Differentiation
GO_VENTRAL_SPINAL_CORD_INTERNEURON_DIFFERENTIATION	17	-0.592579	-1.76275	0.00728155	0.216534	0.975	14734	Cell Differentiation
GO_EPIDERMIS_DEVELOPMENT	251	-0.254526	-1.30857	0.008	0.36807	1	16567	Cell Differentiation
GO_PITUITARY_GLAND_DEVELOPMENT	42	-0.409946	-1.56774	0.00967742	0.233564	1	20017	Cell Differentiation
GO_KERATINOCYTE_DIFFERENTIATION	100	-0.311329	-1.39759	0.0125523	0.351156	1	16567	Cell Differentiation
GO_VENTRAL_SPINAL_CORD_DEVELOPMENT	46	-0.38887	-1.50647	0.0152905	0.302633	1	18874	Cell Differentiation
GO_AXONEMAL_DYNEIN_COMPLEX_ASSEMBLY	18	-0.560498	-1.72788	0.0175	0.177496	0.992	21101	Cell Differentiation
GO_AXONAL_FASCICULATION	20	-0.517162	-1.62265	0.0211082	0.220057	1	24055	Cell Differentiation
GO_OTIC_VESICLE_DEVELOPMENT	15	-0.557978	-1.57971	0.0240385	0.230427	1	20050	Cell Differentiation
GO_CRANIAL_NERVE_DEVELOPMENT	43	-0.380223	-1.46218	0.025	0.323092	1	18020	Cell Differentiation
GO_NEURON_RECOGNITION	33	-0.403255	-1.45862	0.0262391	0.31476	1	31847	Cell Differentiation
GO_AUTONOMIC_NERVOUS_SYSTEM_DEVELOPMENT	42	-0.397372	-1.50816	0.0266272	0.309077	1	14108	Cell Differentiation
GO_PATTERN_SPECIFICATION_PROCESS	408	-0.219854	-1.17672	0.0277778	0.44927	1	16864	Cell Differentiation
GO_SPINAL_CORD_MOTOR_NEURON_DIFFERENTIATION	34	-0.406377	-1.46946	0.0323625	0.324203	1	18874	Cell Differentiation
GO_CRANIAL_NERVE_MORPHOGENESIS	23	-0.474047	-1.49097	0.0343915	0.315357	1	13924	Cell Differentiation
GO_CAMERA_TYPE_EYE_PHOTORECEPTOR_CELL_DIFFERENTIATION	15	-0.566741	-1.60323	0.0352645	0.242069	1	26063	Cell Differentiation
GO_NEPHRON_DEVELOPMENT	115	-0.282615	-1.31654	0.037037	0.360089	1	20050	Cell Differentiation
GO_ENDOCRINE_PANCREAS_DEVELOPMENT	40	-0.391559	-1.44924	0.0461538	0.319454	1	15941	Cell Differentiation
GO_CELL_DIFFERENTIATION_IN_SPINAL_CORD	53	-0.363333	-1.44275	0.0474576	0.311718	1	14734	Cell Differentiation
GO_REGIONALIZATION	304	-0.264502	-1.3681	0.010101	0.359757	1	16864	Cell Differentiation
GO_KERATINIZATION	50	-0.461637	-1.80868	0.00322581	0.170613	0.91	13785	Cell Differentiation
GO_TRANSMISSION_OF_NERVE_IMPULSE	53	-0.403631	-1.62553	0	0.227362	1	22096	Transmission
GO_STABILIZATION_OF_MEMBRANE_POTENTIAL	16	-0.673146	-1.9737	0.00233645	0.0678388	0.324	23353	Transmission
GO_SYNAPTIC_TRANSMISSION_CHOLINERGIC	36	-0.461969	-1.67629	0.00311526	0.211763	1	15626	Transmission
GO_ACTION_POTENTIAL	92	-0.310539	-1.36132	0.0135747	0.362517	1	20084	Transmission
GO_RESPONSE_TO_NICOTINE	51	-0.365893	-1.43948	0.019802	0.311598	1	14108	Transmission
GO_DOPAMINE_METABOLIC_PROCESS	25	-0.489557	-1.58135	0.0224719	0.237525	1	20051	Transmission
GO_STARTLE_RESPONSE	25	-0.450574	-1.48843	0.0480226	0.31162	1	25135	Transmission
GO_NEUROTRANSMITTER_METABOLIC_PROCESS	25	-0.449951	-1.47549	0.0501319	0.320424	1	13645	Transmission
GO_SIGNAL_TRANSDUCTION_INVOLVED_IN_REGULATION_OF_GENE_EXPRESSION	18	-0.537712	-1.64143	0.008	0.212477	1	12851	Signalling
GO_NEUROPEPTIDE_SIGNALING_PATHWAY	94	-0.396224	-1.74608	0	0.189391	0.986	17390	Signalling
GO_CELL_CELL_SIGNALING_INVOLVED_IN_CARDIAC_CONDUCTION	21	-0.549182	-1.74815	0.0104439	0.212668	0.985	18291	Signalling
GO_MULTICELLULAR_ORGANISMAL_SIGNALING	121	-0.296028	-1.36217	0.0227273	0.366283	1	17322	Signalling
GO_NEGATIVE_REGULATION_OF_RETINOIC_ACID_RECEPTOR_SIGNALING_PATHWAY	25	-0.478093	-1.59137	0.0269542	0.230472	1	6773	Signalling
GO_PHOSPHOLIPASE_C_ACTIVATING_G_PROTEIN_COUPLED_RECEPTOR_SIGNALING_PATHWAY	81	-0.3095	-1.33074	0.0282258	0.365868	1	23038	Signalling
GO_ESTABLISHMENT_OF_PROTEIN_LOCALIZATION_TO_ENDOPLASMIC_RETICULUM	102	-0.388954	-1.73908	0	0.179096	0.99	11679	Protein modification
GO_PROTEIN_LOCALIZATION_TO_ENDOPLASMIC_RETICULUM	121	-0.314295	-1.4489	0.00476191	0.313061	1	11954	Protein modification
GO_PEPTIDE_CROSS_LINKING	56	-0.359166	-1.43685	0.0239726	0.310164	1	18893	Protein modification
GO_CALCIUM_DEPENDENT_CELL_CELL_ADHESION_VIA_PLASMA_MEMBRANE_CELL_ADHESION_MOLECULES	25	-0.509808	-1.70748	0.00819672	0.192055	0.999	11260	Adhesion
GO_CELL_CELL_ADHESION_VIA_PLASMA_MEMBRANE_ADHESION_MOLECULES	164	-0.2612	-1.27947	0.0121951	0.410006	1	11674	Adhesion
GO_CALCIUM_INDEPENDENT_CELL_CELL_ADHESION_VIA_PLASMA_MEMBRANE_CELL_ADHESION_MOLECULES	21	-0.494656	-1.54813	0.025	0.259363	1	8899	Adhesion
GO_MULTICELLULAR_ORGANISMAL_MACROMOLECULE_METABOLIC_PROCESS	75	-0.392113	-1.6802	0	0.221503	0.999	11621	Metabolic
GO_MULTICELLULAR_ORGANISM_METABOLIC_PROCESS	89	-0.376322	-1.64994	0	0.212163	1	19067	Metabolic
GO_CGMP_BIOSYNTHETIC_PROCESS	15	-0.55909	-1.60074	0.0306604	0.235506	1	17072	Metabolic
GO_FEEDING_BEHAVIOR	91	-0.364328	-1.59377	0.003861	0.236943	1	19976	System processes
GO_REGULATION_OF_WATER_LOSS_VIA_SKIN	18	-0.518954	-1.57817	0.0311615	0.224164	1	16440	System processes
GO_SENSORY_PERCEPTION_OF_LIGHT_STIMULUS	210	-0.249861	-1.23696	0.0431035	0.45258	1	20577	System processes
GO_POTASSIUM_ION_TRANSPORT	152	-0.291975	-1.39009	0.0060241	0.360576	1	14670
GO_NUCLEAR_TRANSCRIBED_MRNA_CATABOLIC_PROCESS_NONSENSE_MEDIATED_DECAY	116	-0.307621	-1.41672	0.0205128	0.330437	1	11679
GO_WATER_HOMEOSTASIS	69	-0.338039	-1.40693	0.0337079	0.344429	1	15105

## Sheet: MSA vs PD PE
NAME	SIZE	ES	NES	NOM p-val	FDR q-val	FWER p-val	RANK AT MAX	Group
GO_NEGATIVE_REGULATION_OF_BLOOD_PRESSURE	43	0.548859	1.98059	0	0.0122271	0.407	17786	Body system processes
GO_REGULATION_OF_VASOCONSTRICTION	65	0.505349	1.96482	0	0.0143718	0.461	19125	Body system processes
GO_REGULATION_OF_BEHAVIOR	64	0.46068	1.8313	0	0.0312101	0.928	15517	Body system processes
GO_REGULATION_OF_URINE_VOLUME	20	0.632391	1.92713	0.00236407	0.0204928	0.64	15006	Body system processes
GO_REGULATION_OF_WATER_LOSS_VIA_SKIN	18	0.67189	1.92328	0.0021645	0.0206457	0.652	16419	Body system processes
GO_REGULATION_OF_HEAT_GENERATION	15	0.65477	1.85846	0.00223714	0.0265174	0.863	2766	Body system processes
GO_REGULATION_OF_SMOOTH_MUSCLE_CONTRACTION	59	0.473668	1.79403	0	0.0390897	0.977	15518	Body system processes
GO_NEUROPEPTIDE_SIGNALING_PATHWAY	94	0.471156	1.95518	0	0.0156755	0.506	18835	Transmission
GO_REGULATION_OF_CATECHOLAMINE_SECRETION	43	0.518141	1.8589	0.0026178	0.0267224	0.86	16867	Transmission
GO_DOPAMINE_METABOLIC_PROCESS	25	0.570849	1.82658	0.0049505	0.0319506	0.933	16867	Transmission
GO_REGULATION_OF_MEMBRANE_REPOLARIZATION	29	0.543625	1.79692	0.00928074	0.0389881	0.975	15200	Transmission
GO_REGULATION_OF_NEUROTRANSMITTER_UPTAKE	15	0.647316	1.79341	0.00947867	0.0389219	0.977	28210	Transmission
GO_REGULATION_OF_NOREPINEPHRINE_SECRETION	17	0.656978	1.86783	0.00230415	0.0258191	0.84	24789	Transmission
GO_NEURON_FATE_SPECIFICATION	31	0.570615	1.88581	0	0.0221274	0.78	16209	Cell differentiation
GO_POSITIVE_REGULATION_OF_KIDNEY_DEVELOPMENT	41	0.510082	1.81981	0.00240964	0.0330532	0.941	22143	Cell differentiation
GO_REGULATION_OF_KIDNEY_DEVELOPMENT	55	0.482356	1.80528	0	0.0374868	0.965	22143	Cell differentiation
GO_CELLULAR_RESPONSE_TO_ZINC_ION	16	0.849509	2.41285	0	0	0	1122	Response to ions
GO_RESPONSE_TO_ZINC_ION	54	0.570599	2.17314	0	0.00178419	0.035	10758	Response to ions
GO_CELLULAR_RESPONSE_TO_CADMIUM_ION	15	0.712781	1.96349	0	0.0142791	0.465	1122	Response to ions
GO_RESPONSE_TO_TRANSITION_METAL_NANOPARTICLE	144	0.406544	1.8359	0	0.0309483	0.92	12246	Response to ions
GO_WATER_TRANSPORT	20	0.680321	2.01576	0	0.00949078	0.29	11131	Transport
GO_REGULATION_OF_AMINE_TRANSPORT	72	0.474427	1.92279	0	0.0199953	0.654	14551	Transport
GO_FLUID_TRANSPORT	27	0.554106	1.82406	0.00481928	0.0319906	0.935	11224	Transport
GO_GLIAL_CELL_MIGRATION	35	0.534656	1.80145	0	0.0381933	0.972	14420	Immune System
GO_POSITIVE_REGULATION_OF_INFLAMMATORY_RESPONSE	110	0.434795	1.89983	0	0.020041	0.738	12956	Immune System
GO_RESPONSE_TO_TYPE_I_INTERFERON	68	0.7893	3.15024	0	0	0	5553	Immune System
GO_DEFENSE_RESPONSE_TO_OTHER_ORGANISM	483	0.481859	2.48202	0	0	0	9816	Immune System
GO_IMMUNE_EFFECTOR_PROCESS	465	0.407583	2.09103	0	0.00443294	0.11	6768	Immune System
GO_INNATE_IMMUNE_RESPONSE_IN_MUCOSA	23	0.710998	2.20939	0	0.00957728	0.017	2573	Immune System
GO_REGULATION_OF_TOLL_LIKE_RECEPTOR_SIGNALING_PATHWAY	48	0.553243	2.09424	0	0.00454848	0.104	9075	Immune System
GO_NEGATIVE_REGULATION_OF_COAGULATION	48	0.558424	2.07255	0	0.00563638	0.151	13609	Immune System
GO_NEUTROPHIL_MEDIATED_IMMUNITY	22	0.647655	2.02958	0	0.0085672	0.241	1316	Immune System
GO_NEGATIVE_REGULATION_OF_PLATELET_ACTIVATION	17	0.718813	2.01824	0	0.00932943	0.281	7725	Immune System
GO_NEGATIVE_REGULATION_OF_INNATE_IMMUNE_RESPONSE	38	0.557105	1.92988	0	0.0202609	0.625	10876	Immune System
GO_POSITIVE_REGULATION_OF_TOLL_LIKE_RECEPTOR_SIGNALING_PATHWAY	18	0.666407	1.91681	0	0.0193549	0.674	4691	Immune System
GO_PATTERN_RECOGNITION_RECEPTOR_SIGNALING_PATHWAY	106	0.445274	1.90915	0	0.0197297	0.705	11820	Immune System
GO_REGULATION_OF_MONOCYTE_CHEMOTAXIS	20	0.639655	1.90772	0.00226244	0.0197102	0.71	9001	Immune System
GO_POSITIVE_REGULATION_OF_MONOCYTE_CHEMOTAXIS	15	0.683298	1.90012	0.00458716	0.020324	0.738	4638	Immune System
GO_REGULATION_OF_MAST_CELL_ACTIVATION	39	0.517849	1.86901	0	0.0259394	0.837	6153	Immune System
GO_POSITIVE_REGULATION_OF_LEUKOCYTE_MIGRATION	107	0.432502	1.85835	0	0.0261864	0.863	14559	Immune System
GO_REGULATION_OF_MACROPHAGE_CHEMOTAXIS	16	0.652664	1.85205	0.00456621	0.02763	0.879	2427	Immune System
GO_FIBRINOLYSIS	21	0.605722	1.83462	0.00465116	0.0310052	0.921	13609	Immune System
GO_MONOCYTE_CHEMOTAXIS	38	0.525348	1.83185	0	0.0314094	0.927	10641	Immune System
GO_LEUKOCYTE_CHEMOTAXIS	111	0.41584	1.8156	0	0.0341343	0.949	10646	Immune System
GO_RESPONSE_TO_INTERFERON_ALPHA	20	0.792651	2.41624	0	0	0	3649	Immune System
GO_RESPONSE_TO_INTERFERON_GAMMA	138	0.524875	2.30782	0	0.00023261	0.003	11405	Immune System
GO_CELLULAR_RESPONSE_TO_INTERFERON_GAMMA	116	0.513621	2.26218	0	5.09745e-05	0.007	11405	Immune System
GO_INTERFERON_GAMMA_MEDIATED_SIGNALING_PATHWAY	67	0.571896	2.25566	0	0.000676378	0.01	5553	Immune System
GO_RESPONSE_TO_INTERFERON_BETA	22	0.712743	2.25033	0	0.000697469	0.011	5553	Immune System
GO_REGULATION_OF_INTERFERON_GAMMA_BIOSYNTHETIC_PROCESS	16	0.74855	2.13586	0	0.00301088	0.062	8212	Immune System
GO_REGULATION_OF_INTERFERON_ALPHA_PRODUCTION	19	0.690292	2.06668	0	0.00602416	0.162	6140	Immune System
GO_POSITIVE_REGULATION_OF_INTERFERON_ALPHA_PRODUCTION	16	0.715104	2.00237	0	0.010587	0.325	6140	Immune System
GO_NEGATIVE_REGULATION_OF_TYPE_I_INTERFERON_PRODUCTION	40	0.538953	1.90444	0	0.0198722	0.725	1547	Immune System
GO_REGULATION_OF_TYPE_I_INTERFERON_PRODUCTION	110	0.42963	1.84362	0	0.0300108	0.896	8194	Immune System
GO_POSITIVE_REGULATION_OF_INTERFERON_BETA_PRODUCTION	30	0.566107	1.84324	0.00539084	0.0297368	0.898	6697	Immune System
GO_POSITIVE_REGULATION_OF_CHEMOKINE_PRODUCTION	48	0.5687	2.09294	0	0.00436655	0.104	9075	Immune System
GO_CHEMOKINE_MEDIATED_SIGNALING_PATHWAY	64	0.513397	1.98953	0	0.0116269	0.376	9461	Immune System
GO_REGULATION_OF_CYTOKINE_SECRETION	144	0.427727	1.92313	0	0.0203344	0.653	6625	Immune System
GO_REGULATION_OF_CHEMOKINE_PRODUCTION	63	0.485142	1.90548	0	0.0199893	0.72	13076	Immune System
GO_CYTOKINE_MEDIATED_SIGNALING_PATHWAY	438	0.400449	2.05966	0	0.00635762	0.177	5820	Immune System
GO_POSITIVE_REGULATION_OF_CYTOKINE_SECRETION	95	0.4243	1.79892	0	0.0386868	0.974	5755	Immune System
GO_POSITIVE_REGULATION_OF_INTERLEUKIN_8_PRODUCTION	45	0.546244	2.0192	0	0.00939321	0.276	2766	Immune System
GO_REGULATION_OF_INTERLEUKIN_8_PRODUCTION	60	0.490502	1.93784	0	0.0186824	0.586	9075	Immune System
GO_INTERLEUKIN_1_PRODUCTION	15	0.689281	1.92092	0.00233645	0.0195915	0.66	17132	Immune System
GO_POSITIVE_REGULATION_OF_INTERLEUKIN_1_PRODUCTION	36	0.556327	1.91774	0	0.0197828	0.67	11225	Immune System
GO_POSITIVE_REGULATION_OF_INTERLEUKIN_6_PRODUCTION	67	0.469567	1.86255	0	0.0263754	0.854	6827	Immune System
GO_POSITIVE_REGULATION_OF_INTERLEUKIN_1_BETA_PRODUCTION	30	0.554213	1.84174	0	0.0297217	0.903	11225	Immune System
GO_ORGAN_OR_TISSUE_SPECIFIC_IMMUNE_RESPONSE	32	0.696044	2.37301	0	0.000916041	0.001	15405	Immune System
GO_LYMPHOCYTE_CHEMOTAXIS	36	0.612032	2.12017	0	0.00370713	0.08	13924	Immune System
GO_HUMORAL_IMMUNE_RESPONSE	171	0.396475	1.82701	0	0.0322113	0.933	10876	Immune System
GO_DEFENSE_RESPONSE_TO_VIRUS	160	0.677066	3.10508	0	0	0	3766	Immune System
GO_NEGATIVE_REGULATION_OF_VIRAL_GENOME_REPLICATION	48	0.77715	2.87777	0	0	0	1218	Immune System
GO_RESPONSE_TO_VIRUS	240	0.590209	2.83203	0	0	0	3931	Immune System
GO_NEGATIVE_REGULATION_OF_VIRAL_PROCESS	87	0.636327	2.60131	0	0	0	7661	Immune System
GO_REGULATION_OF_VIRAL_GENOME_REPLICATION	72	0.628131	2.4998	0	0	0	1218	Immune System
GO_RESPONSE_TO_FUNGUS	52	0.575633	2.17595	0	0.00176974	0.033	4811	Immune System
GO_DEFENSE_RESPONSE_TO_FUNGUS	39	0.592363	2.09822	0	0.00447835	0.098	4361	Immune System
GO_REGULATION_OF_VIRAL_ENTRY_INTO_HOST_CELL	28	0.635833	2.07713	0	0.00543244	0.143	7661	Immune System
GO_REGULATION_OF_SYMBIOSIS_ENCOMPASSING_MUTUALISM_THROUGH_PARASITISM	197	0.439222	2.04405	0	0.00721229	0.201	5553	Immune System
GO_DEFENSE_RESPONSE_TO_GRAM_POSITIVE_BACTERIUM	71	0.503435	2.02254	0	0.00913055	0.262	12059	Immune System
GO_DEFENSE_RESPONSE_TO_BACTERIUM	223	0.415066	1.98828	0	0.0114946	0.381	12511	Immune System
GO_CELLULAR_RESPONSE_TO_VIRUS	22	0.611367	1.89349	0.00243902	0.0209336	0.759	7448	Immune System
GO_ANTIMICROBIAL_HUMORAL_RESPONSE	49	0.62299	2.34355	0	0.000169845	0.002	2795	Immune System
GO_NEGATIVE_REGULATION_OF_RESPONSE_TO_BIOTIC_STIMULUS	29	0.59985	1.99246	0	0.0114863	0.362	8479	Immune System
GO_DISRUPTION_OF_CELLS_OF_OTHER_ORGANISM	26	0.690262	2.21841	0	0.00954837	0.016	3247	Immune System
GO_ACUTE_PHASE_RESPONSE	42	0.57973	2.08003	0	0.00533266	0.136	12603	Immune System
GO_POSITIVE_REGULATION_OF_CYCLIC_NUCLEOTIDE_METABOLIC_PROCESS	105	0.446764	1.91752	0	0.0194944	0.671	15907	Metabolic
GO_MULTICELLULAR_ORGANISM_METABOLIC_PROCESS	89	0.463854	1.91668	0	0.0190827	0.674	19123	Metabolic
GO_CYCLIC_NUCLEOTIDE_BIOSYNTHETIC_PROCESS	34	0.568993	1.91592	0.0026455	0.019036	0.679	16483	Metabolic
GO_GLUCOCORTICOID_METABOLIC_PROCESS	16	0.672148	1.91117	0	0.0196523	0.697	16283	Metabolic
GO_CGMP_BIOSYNTHETIC_PROCESS	15	0.673003	1.86057	0.00226244	0.0265165	0.858	16483	Metabolic
GO_POSITIVE_REGULATION_OF_CAMP_METABOLIC_PROCESS	85	0.480155	1.99775	0	0.010995	0.343	8503	Metabolic
GO_NEGATIVE_REGULATION_OF_MULTI_ORGANISM_PROCESS	147	0.556329	2.49411	0	0	0	9403
GO_CELL_KILLING	55	0.515111	1.95158	0	0.0160198	0.522	3574
GO_RESPONSE_TO_PROGESTERONE	49	0.524755	1.9253	0	0.0203914	0.642	8194
GO_PARTURITION	19	0.643011	1.92201	0.00458716	0.0197244	0.656	14944
GO_KERATINIZATION	50	0.491732	1.83723	0.00265957	0.0308529	0.914	16419
GO_HYPEROSMOTIC_RESPONSE	19	0.612553	1.82425	0.00239808	0.0322572	0.934	11131
GO_REGULATION_OF_MULTI_ORGANISM_PROCESS	454	0.35052	1.80149	0	0.0385782	0.972	6584
GO_MULTI_MULTICELLULAR_ORGANISM_PROCESS	210	0.382416	1.79611	0	0.038868	0.977	16810

## Sheet: MSA vs PD NE
NAME	SIZE	ES	NES	NOM p-val	FDR q-val	FWER p-val	Group
GO_RNA_SPLICING_VIA_TRANSESTERIFICATION_REACTIONS	256	-0.6603438	-2.91303	0.000	0.000	0.0	Transcription
GO_RNA_SPLICING	347	-0.63837564	-2.90656	0.000	0.000	0.0	Transcription
GO_MRNA_PROCESSING	406	-0.6152521	-2.83618	0.000	0.000	0.0	Transcription
GO_NCRNA_PROCESSING	364	-0.61893916	-2.80621	0.000	0.000	0.0	Transcription
GO_RRNA_METABOLIC_PROCESS	246	-0.6280223	-2.73849	0.000	0.000	0.0	Transcription
GO_DNA_TEMPLATED_TRANSCRIPTION_TERMINATION	96	-0.68653965	-2.69187	0.000	0.000	0.0	Transcription
GO_NUCLEAR_TRANSCRIBED_MRNA_CATABOLIC_PROCESS_NONSENSE_MEDIATED_DECAY	116	-0.66933346	-2.66541	0.000	0.000	0.0	Transcription
GO_TRNA_METABOLIC_PROCESS	164	-0.628466	-2.61971	0.000	0.000	0.0	Transcription
GO_TERMINATION_OF_RNA_POLYMERASE_II_TRANSCRIPTION	60	-0.7172888	-2.58664	0.000	0.000	0.0	Transcription
GO_RNA_LOCALIZATION	175	-0.61091375	-2.58059	0.000	0.000	0.0	Transcription
GO_NEGATIVE_REGULATION_OF_MRNA_METABOLIC_PROCESS	34	-0.7788563	-2.54738	0.000	0.000	0.0	Transcription
GO_RNA_CATABOLIC_PROCESS	217	-0.57861596	-2.52902	0.000	0.000	0.0	Transcription
GO_POSTTRANSCRIPTIONAL_REGULATION_OF_GENE_EXPRESSION	424	-0.53662354	-2.49996	0.000	0.000	0.0	Transcription
GO_RNA_3_END_PROCESSING	95	-0.6318091	-2.46183	0.000	0.000	0.0	Transcription
GO_MRNA_3_END_PROCESSING	70	-0.6607659	-2.43665	0.000	0.000	0.0	Transcription
GO_TRANSCRIPTION_COUPLED_NUCLEOTIDE_EXCISION_REPAIR	72	-0.63352484	-2.38132	0.000	0.000	0.0	Transcription
GO_RNA_MODIFICATION	111	-0.5808225	-2.36701	0.000	0.000	0.0	Transcription
GO_REGULATION_OF_RNA_STABILITY	136	-0.56943977	-2.35868	0.000	0.000	0.0	Transcription
GO_REGULATION_OF_MRNA_METABOLIC_PROCESS	114	-0.58781075	-2.34822	0.000	0.000	0.0	Transcription
GO_SPLICEOSOMAL_COMPLEX_ASSEMBLY	49	-0.6579309	-2.29639	0.000	0.000	0.001	Transcription
GO_REGULATION_OF_RNA_SPLICING	92	-0.59115595	-2.28807	0.000	0.000	0.001	Transcription
GO_SPLICEOSOMAL_SNRNP_ASSEMBLY	36	-0.71355486	-2.28171	0.000	0.000	0.001	Transcription
GO_NUCLEAR_TRANSCRIBED_MRNA_POLY_A_TAIL_SHORTENING	24	-0.7554689	-2.25402	0.000	0.000	0.001	Transcription
GO_NEGATIVE_REGULATION_OF_RNA_SPLICING	24	-0.74783415	-2.25265	0.000	0.000	0.001	Transcription
GO_MATURATION_OF_SSU_RRNA	39	-0.6817104	-2.24756	0.000	0.000	0.001	Transcription
GO_REGULATION_OF_MRNA_SPLICING_VIA_SPLICEOSOME	60	-0.6212283	-2.24053	0.000	0.000	0.002	Transcription
GO_NUCLEAR_TRANSCRIBED_MRNA_CATABOLIC_PROCESS_DEADENYLATION_DEPENDENT_DECAY	54	-0.6314781	-2.23053	0.000	0.000	0.002	Transcription
GO_TRANSCRIPTION_ELONGATION_FROM_RNA_POLYMERASE_II_PROMOTER	78	-0.5801548	-2.18878	0.000	0.000	0.004	Transcription
GO_REGULATION_OF_MRNA_3_END_PROCESSING	26	-0.72380835	-2.18061	0.000	0.000	0.006	Transcription
GO_POSITIVE_REGULATION_OF_DNA_TEMPLATED_TRANSCRIPTION_ELONGATION	22	-0.7374903	-2.1795	0.000	0.000	0.006	Transcription
GO_NEGATIVE_REGULATION_OF_MRNA_SPLICING_VIA_SPLICEOSOME	19	-0.7683822	-2.17235	0.000	0.000	0.007	Transcription
GO_RNA_SECONDARY_STRUCTURE_UNWINDING	39	-0.7018305	-2.32023	0.000	0.000	0.0	Transcription
GO_NUCLEOBASE_CONTAINING_COMPOUND_TRANSPORT	189	-0.58325005	-2.4731	0.000	0.000	0.0	DNA replication/repair
GO_PURINE_NUCLEOSIDE_BIOSYNTHETIC_PROCESS	82	-0.6477782	-2.46669	0.000	0.000	0.0	DNA replication/repair
GO_DNA_GEOMETRIC_CHANGE	80	-0.6478625	-2.43228	0.000	0.000	0.0	DNA replication/repair
GO_MISMATCH_REPAIR	30	-0.74985856	-2.35786	0.000	0.000	0.0	DNA replication/repair
GO_DNA_REPAIR	449	-0.50687873	-2.34861	0.000	0.000	0.0	DNA replication/repair
GO_NUCLEOSIDE_MONOPHOSPHATE_BIOSYNTHETIC_PROCESS	78	-0.59104383	-2.23593	0.000	0.000	0.002	DNA replication/repair
GO_MEMBRANE_DISASSEMBLY	44	-0.68262553	-2.28538	0.000	0.000	0.001	DNA replication/repair
GO_NUCLEOTIDE_EXCISION_REPAIR	110	-0.5705764	-2.26995	0.000	0.000	0.001	DNA replication/repair
GO_NUCLEOTIDE_EXCISION_REPAIR_PREINCISION_COMPLEX_ASSEMBLY	29	-0.72597986	-2.24245	0.000	0.000	0.002	DNA replication/repair
GO_NEGATIVE_REGULATION_OF_DNA_METABOLIC_PROCESS	108	-0.566637	-2.23394	0.000	0.000	0.002	DNA replication/repair
GO_DNA_REPLICATION	195	-0.52359307	-2.22684	0.000	0.000	0.002	DNA replication/repair
GO_GLOBAL_GENOME_NUCLEOTIDE_EXCISION_REPAIR	32	-0.684173	-2.17845	0.000	0.000	0.006	DNA replication/repair
GO_REGULATION_OF_DNA_METABOLIC_PROCESS	327	-0.4816399	-2.1934	0.000	0.000	0.003	DNA replication/repair
GO_NUCLEOTIDE_EXCISION_REPAIR_PREINCISION_COMPLEX_STABILIZATION	21	-0.7544872	-2.19024	0.000	0.000	0.003	DNA replication/repair
GO_REGULATION_OF_CELL_CYCLE_PHASE_TRANSITION	314	-0.48553786	-2.18925	0.000	0.000	0.004	Cell cycle
GO_REGULATION_OF_MITOTIC_CELL_CYCLE	450	-0.4677222	-2.17549	0.000	0.000	0.006	Cell cycle
GO_CELL_CYCLE_PHASE_TRANSITION	248	-0.4971085	-2.18326	0.000	0.000	0.005	Cell cycle
GO_PURINE_NUCLEOSIDE_MONOPHOSPHATE_BIOSYNTHETIC_PROCESS	57	-0.6634531	-2.36894	0.000	0.000	0.0	Cell cycle
GO_NEGATIVE_REGULATION_OF_ORGANELLE_ORGANIZATION	345	-0.5323759	-2.41822	0.000	0.000	0.0	Cell cycle
GO_RNA_METHYLATION	140	-0.6564296	-2.70521	0.000	0.000	0.0	Chromatin
GO_METHYLATION	50	-0.6388967	-2.21509	0.000	0.000	0.002	Chromatin
GO_REGULATION_OF_HISTONE_METHYLATION	256	-0.528618	-2.31883	0.000	0.000	0.0	Chromatin
GO_HISTONE_METHYLATION	52	-0.6198411	-2.18183	0.000	0.000	0.006	Chromatin
GO_MACROMOLECULE_METHYLATION	76	-0.5806305	-2.17863	0.000	0.000	0.006	Chromatin
GO_REGULATION_OF_CHROMOSOME_ORGANIZATION	185	-0.5733625	-2.44601	0.000	0.000	0.0	Chromatin
GO_POSITIVE_REGULATION_OF_CHROMOSOME_ORGANIZATION	268	-0.55842745	-2.47582	0.000	0.000	0.0	Chromatin
GO_COVALENT_CHROMATIN_MODIFICATION	143	-0.59994817	-2.47422	0.000	0.000	0.0	Chromatin
GO_NEGATIVE_REGULATION_OF_CHROMOSOME_ORGANIZATION	325	-0.53116703	-2.39824	0.000	0.000	0.0	Chromatin
GO_REGULATION_OF_CHROMATIN_ORGANIZATION	95	-0.5786203	-2.23445	0.000	0.000	0.002	Chromatin
GO_ESTABLISHMENT_OF_PROTEIN_LOCALIZATION_TO_ORGANELLE	148	-0.5235633	-2.17237	0.000	0.000	0.007	Protein modification
GO_ESTABLISHMENT_OF_PROTEIN_LOCALIZATION_TO_ENDOPLASMIC_RETICULUM	349	-0.5231722	-2.37755	0.000	0.000	0.0	Protein modification
GO_PROTEIN_LOCALIZATION_TO_ENDOPLASMIC_RETICULUM	102	-0.66150135	-2.60559	0.000	0.000	0.0	Protein modification
GO_PROTEIN_ALKYLATION	121	-0.63157785	-2.54319	0.000	0.000	0.0	Protein modification
GO_PROTEIN_TARGETING	104	-0.5886101	-2.31803	0.000	0.000	0.0	Protein modification
GO_PROTEIN_TARGETING_TO_MEMBRANE	394	-0.49846128	-2.28822	0.000	0.000	0.001	Protein modification
GO_IRE1_MEDIATED_UNFOLDED_PROTEIN_RESPONSE	154	-0.55022675	-2.25852	0.000	0.000	0.001	Protein modification
GO_PROTEIN_SUMOYLATION	53	-0.63357955	-2.23066	0.000	0.000	0.002	Protein modification
GO_TRANSLATIONAL_INITIATION	112	-0.55593795	-2.19607	0.000	0.000	0.003	Translation
GO_REGULATION_OF_TRANSLATIONAL_INITIATION	141	-0.6731585	-2.75951	0.000	0.000	0.0	Translation
GO_FORMATION_OF_TRANSLATION_PREINITIATION_COMPLEX	77	-0.65145165	-2.43483	0.000	0.000	0.0	Translation
GO_CYTOPLASMIC_TRANSLATION	19	-0.84187335	-2.31508	0.000	0.000	0.0	Translation
GO_RIBONUCLEOPROTEIN_COMPLEX_BIOGENESIS	40	-0.71929556	-2.38174	0.000	0.000	0.0	Translation
GO_RIBOSOME_BIOGENESIS	414	-0.65231824	-3.01617	0.000	0.000	0.0	Translation
GO_RIBONUCLEOPROTEIN_COMPLEX_SUBUNIT_ORGANIZATION	296	-0.6384138	-2.86107	0.000	0.000	0.0	Translation
GO_RIBONUCLEOPROTEIN_COMPLEX_LOCALIZATION	181	-0.67240936	-2.82907	0.000	0.000	0.0	Translation
GO_RIBOSOME_ASSEMBLY	113	-0.6671861	-2.65086	0.000	0.000	0.0	Translation
GO_RIBOSOMAL_SMALL_SUBUNIT_BIOGENESIS	50	-0.63875383	-2.22186	0.000	0.000	0.002	Translation
GO_TRNA_PROCESSING	54	-0.6546867	-2.28715	0.000	0.000	0.001	Translation
GO_TRNA_TRANSPORT	105	-0.60913736	-2.38986	0.000	0.000	0.0	Translation
GO_MATURATION_OF_SSU_RRNA_FROM_TRICISTRONIC_RRNA_TRANSCRIPT_SSU_RRNA_5_8S_RRNA_LSU_RRNA_	32	-0.7212139	-2.2348	0.000	0.000	0.002	Translation
GO_REGULATION_OF_CELLULAR_AMIDE_METABOLIC_PROCESS	33	-0.68854636	-2.18274	0.000	0.000	0.005	Metabolic
GO_AMIDE_BIOSYNTHETIC_PROCESS	329	-0.54092497	-2.43223	0.000	0.000	0.0	Metabolic
GO_PEPTIDYL_LYSINE_MODIFICATION	490	-0.5164956	-2.41591	0.000	0.000	0.0	Metabolic
GO_GLYCOSYL_COMPOUND_BIOSYNTHETIC_PROCESS	290	-0.53611135	-2.39348	0.000	0.000	0.0	Metabolic
GO_POSITIVE_REGULATION_OF_CELLULAR_AMIDE_METABOLIC_PROCESS	111	-0.5682215	-2.2527	0.000	0.000	0.001	Metabolic
GO_MULTI_ORGANISM_METABOLIC_PROCESS	142	-0.6030109	-2.48542	0.000	0.000	0.0	Metabolic
GO_REGULATION_OF_TELOMERE_MAINTENANCE	103	-0.5622979	-2.20454	0.000	0.000	0.003	Telomere
GO_POSITIVE_REGULATION_OF_TELOMERE_MAINTENANCE	65	-0.70887417	-2.58332	0.000	0.000	0.0	Telomere
GO_POSITIVE_REGULATION_OF_TELOMERE_MAINTENANCE_VIA_TELOMERE_LENGTHENING	45	-0.7013898	-2.40734	0.000	0.000	0.0	Telomere
GO_REGULATION_OF_TELOMERE_MAINTENANCE_VIA_TELOMERE_LENGTHENING	33	-0.7495933	-2.37962	0.000	0.000	0.0	Telomere
GO_GOLGI_VESICLE_TRANSPORT	50	-0.67281073	-2.34835	0.000	0.000	0.0	Vesicle trafficking
GO_ER_TO_GOLGI_VESICLE_MEDIATED_TRANSPORT	308	-0.48750952	-2.19853	0.000	0.000	0.003	Vesicle trafficking
GO_NUCLEAR_TRANSPORT	159	-0.5172828	-2.17143	0.000	0.000	0.007
GO_NUCLEAR_EXPORT	135	-0.6464158	-2.63891	0.000	0.000	0.0
GO_T_CELL_RECEPTOR_SIGNALING_PATHWAY	50	-0.6953822	-2.41573	0.000	0.000	0.0
GO_AMINO_ACID_ACTIVATION	73	-0.6333458	-2.32912	0.000	0.000	0.0
GO_REGULATION_OF_CELLULAR_RESPONSE_TO_HEAT	183	-0.54502624	-2.3115	0.000	0.000	0.0
GO_ANTIGEN_RECEPTOR_MEDIATED_SIGNALING_PATHWAY	372	-0.48629344	-2.25337	0.000	0.000	0.001

## Sheet: MSAC vs Control PE
GS<br> follow link to MSigDB	SIZE	ES	NES	NOM p-val	FDR q-val	FWER p-val	RANK AT MAX	Group
GO_DEFENSE_RESPONSE_TO_OTHER_ORGANISM	483	0.574247	2.88769	0	0	0	8193	Immune system
GO_NEGATIVE_REGULATION_OF_DEFENSE_RESPONSE	137	0.598852	2.56756	0	0	0	9039	Immune system
GO_INFLAMMATORY_RESPONSE	433	0.465994	2.28592	0	0	0.001	12182	Immune system
GO_NEGATIVE_REGULATION_OF_IMMUNE_SYSTEM_PROCESS	358	0.466154	2.2823	0	0	0.001	10881	Immune system
GO_POSITIVE_REGULATION_OF_DEFENSE_RESPONSE	356	0.464273	2.25297	0	0	0.003	12378	Immune system
GO_NEGATIVE_REGULATION_OF_IMMUNE_RESPONSE	118	0.533725	2.24867	0	0	0.003	9039	Immune system
GO_REGULATION_OF_INFLAMMATORY_RESPONSE	284	0.45975	2.18141	0	0	0.019	17260	Immune system
GO_REGULATION_OF_TOLL_LIKE_RECEPTOR_SIGNALING_PATHWAY	48	0.639398	2.30345	0	0	0.001	13115	Immune system
GO_IMMUNE_EFFECTOR_PROCESS	465	0.56085	2.82556	0	0	0	8774	Immune system
GO_NEGATIVE_REGULATION_OF_IMMUNE_EFFECTOR_PROCESS	100	0.605794	2.49021	0	0	0	9039	Immune system
GO_REGULATION_OF_INNATE_IMMUNE_RESPONSE	352	0.508721	2.47682	0	0	0	12638	Immune system
GO_INNATE_IMMUNE_RESPONSE_IN_MUCOSA	23	0.803633	2.45981	0	0	0	8782	Immune system
GO_NEGATIVE_REGULATION_OF_INNATE_IMMUNE_RESPONSE	38	0.707032	2.39073	0	0	0	3752	Immune system
GO_PATTERN_RECOGNITION_RECEPTOR_SIGNALING_PATHWAY	106	0.564979	2.37269	0	0	0	12580	Immune system
GO_LEUKOCYTE_MEDIATED_CYTOTOXICITY	34	0.703378	2.36711	0	0	0	11565	Immune system
GO_REGULATION_OF_IMMUNE_EFFECTOR_PROCESS	414	0.4646	2.31029	0	0	0.001	11029	Immune system
GO_NEGATIVE_REGULATION_OF_LEUKOCYTE_MEDIATED_IMMUNITY	47	0.613787	2.2201	0	0	0.007	8569	Immune system
GO_POSITIVE_REGULATION_OF_INNATE_IMMUNE_RESPONSE	242	0.471397	2.17067	0	0	0.024	12580	Immune system
GO_ACTIVATION_OF_INNATE_IMMUNE_RESPONSE	200	0.471024	2.16412	0	0	0.029	12580	Immune system
GO_POSITIVE_REGULATION_OF_TOLL_LIKE_RECEPTOR_SIGNALING_PATHWAY	18	0.757645	2.14919	0	0	0.035	13115	Immune system
GO_CYTOPLASMIC_PATTERN_RECOGNITION_RECEPTOR_SIGNALING_PATHWAY	32	0.634961	2.1204	0	0	0.052	7078	Immune system
GO_RESPONSE_TO_TYPE_I_INTERFERON	68	0.820598	3.20461	0	0	0	3752	Immune system
GO_RESPONSE_TO_INTERFERON_GAMMA	138	0.654003	2.85058	0	0	0	7495	Immune system
GO_CELLULAR_RESPONSE_TO_INTERFERON_GAMMA	116	0.655436	2.76205	0	0	0	7495	Immune system
GO_INTERFERON_GAMMA_MEDIATED_SIGNALING_PATHWAY	67	0.708603	2.73463	0	0	0	7495	Immune system
GO_RESPONSE_TO_INTERFERON_BETA	22	0.853597	2.55641	0	0	0	1307	Immune system
GO_RESPONSE_TO_INTERFERON_ALPHA	20	0.86641	2.46969	0	0	0	1206	Immune system
GO_NEGATIVE_REGULATION_OF_TYPE_I_INTERFERON_PRODUCTION	40	0.710978	2.46263	0	0	0	9761	Immune system
GO_REGULATION_OF_TYPE_I_INTERFERON_PRODUCTION	110	0.569013	2.38804	0	0	0	5124	Immune system
GO_REGULATION_OF_INTERFERON_GAMMA_PRODUCTION	92	0.570276	2.32902	0	0	0.001	9543	Immune system
GO_POSITIVE_REGULATION_OF_INTERFERON_BETA_PRODUCTION	30	0.685945	2.26977	0	0	0.002	8193	Immune system
GO_REGULATION_OF_INTERFERON_ALPHA_PRODUCTION	19	0.768104	2.2155	0	0	0.008	1866	Immune system
GO_POSITIVE_REGULATION_OF_INTERFERON_ALPHA_PRODUCTION	16	0.792618	2.19626	0.00199203	0	0.011	1866	Immune system
GO_CELLULAR_RESPONSE_TO_INTERFERON_BETA	15	0.797454	2.18976	0	0	0.013	1307	Immune system
GO_POSITIVE_REGULATION_OF_INTERFERON_GAMMA_PRODUCTION	62	0.578672	2.18728	0	0	0.014	9543	Immune system
GO_REGULATION_OF_INTERFERON_BETA_PRODUCTION	44	0.614821	2.14118	0	0	0.037	8193	Immune system
GO_CYTOKINE_MEDIATED_SIGNALING_PATHWAY	438	0.537707	2.68964	0	0	0	11443	Immune system
GO_POSITIVE_REGULATION_OF_TUMOR_NECROSIS_FACTOR_SUPERFAMILY_CYTOKINE_PRODUCTION	57	0.683188	2.55039	0	0	0	10843	Immune system
GO_REGULATION_OF_TUMOR_NECROSIS_FACTOR_SUPERFAMILY_CYTOKINE_PRODUCTION	99	0.593402	2.45426	0	0	0	13115	Immune system
GO_POSITIVE_REGULATION_OF_CYTOKINE_PRODUCTION	363	0.476832	2.34171	0	0	0.001	9543	Immune system
GO_NEGATIVE_REGULATION_OF_CYTOKINE_PRODUCTION	203	0.50085	2.30046	0	0	0.001	7397	Immune system
GO_REGULATION_OF_CHEMOKINE_PRODUCTION	63	0.566584	2.20774	0	0	0.01	9039	Immune system
GO_POSITIVE_REGULATION_OF_CYTOKINE_SECRETION	95	0.532272	2.19988	0	0	0.011	18581	Immune system
GO_POSITIVE_REGULATION_OF_CHEMOKINE_PRODUCTION	48	0.606422	2.18422	0	0	0.015	8693	Immune system
GO_REGULATION_OF_TUMOR_NECROSIS_FACTOR_BIOSYNTHETIC_PROCESS	18	0.763224	2.14819	0	0	0.035	10802	Immune system
GO_REGULATION_OF_CYTOKINE_SECRETION	144	0.487325	2.14101	0	0	0.037	18581	Immune system
GO_CHEMOKINE_MEDIATED_SIGNALING_PATHWAY	64	0.55223	2.13446	0	0	0.043	8855	Immune system
GO_POSITIVE_REGULATION_OF_INTERLEUKIN_8_PRODUCTION	45	0.718709	2.54243	0	0	0	8347	Immune system
GO_REGULATION_OF_INTERLEUKIN_1_BETA_PRODUCTION	47	0.668265	2.40282	0	0	0	8088	Immune system
GO_REGULATION_OF_INTERLEUKIN_1_PRODUCTION	57	0.623253	2.3852	0	0	0	9039	Immune system
GO_POSITIVE_REGULATION_OF_INTERLEUKIN_1_BETA_PRODUCTION	30	0.736594	2.3529	0	0	0.001	8088	Immune system
GO_REGULATION_OF_INTERLEUKIN_8_PRODUCTION	60	0.623571	2.34874	0	0	0.001	9039	Immune system
GO_POSITIVE_REGULATION_OF_INTERLEUKIN_1_PRODUCTION	36	0.697316	2.32729	0	0	0.001	8088	Immune system
GO_POSITIVE_REGULATION_OF_INTERLEUKIN_6_PRODUCTION	67	0.594419	2.27899	0	0	0.002	15710	Immune system
GO_REGULATION_OF_INTERLEUKIN_1_SECRETION	33	0.651528	2.13935	0	0	0.037	8088	Immune system
GO_INTERLEUKIN_1_PRODUCTION	15	0.763407	2.1335	0	0	0.044	5290	Immune system
GO_POSITIVE_REGULATION_OF_I_KAPPAB_KINASE_NF_KAPPAB_SIGNALING	176	0.512831	2.31973	0	0	0.001	9876	Immune system
GO_REGULATION_OF_I_KAPPAB_KINASE_NF_KAPPAB_SIGNALING	228	0.48936	2.28139	0	0	0.001	9876	Immune system
GO_POSITIVE_REGULATION_OF_NF_KAPPAB_IMPORT_INTO_NUCLEUS	27	0.698644	2.20793	0	0	0.01	1866	Immune system
GO_HUMORAL_IMMUNE_RESPONSE	171	0.481213	2.15253	0	0	0.033	10861	Immune system
GO_REGULATION_OF_NF_KAPPAB_IMPORT_INTO_NUCLEUS	48	0.589342	2.13113	0	0	0.046	9039	Immune system
GO_I_KAPPAB_KINASE_NF_KAPPAB_SIGNALING	68	0.547168	2.12407	0	0	0.049	12580	Immune system
GO_ANTIMICROBIAL_HUMORAL_RESPONSE	49	0.723645	2.60446	0	0	0	9062	Immune system
GO_ORGAN_OR_TISSUE_SPECIFIC_IMMUNE_RESPONSE	32	0.780162	2.59098	0	0	0	8782	Immune system
GO_NEGATIVE_REGULATION_OF_DEFENSE_RESPONSE_TO_VIRUS	17	0.813758	2.29711	0	0	0.001	1630	Immune system
GO_DEFENSE_RESPONSE_TO_VIRUS	160	0.791724	3.52648	0	0	0	3409	Immune system
GO_RESPONSE_TO_VIRUS	240	0.693465	3.23327	0	0	0	3409	Immune system
GO_NEGATIVE_REGULATION_OF_VIRAL_GENOME_REPLICATION	48	0.8204	2.96242	0	0	0	5680	Immune system
GO_NEGATIVE_REGULATION_OF_VIRAL_PROCESS	87	0.726572	2.91808	0	0	0	3409	Immune system
GO_REGULATION_OF_VIRAL_GENOME_REPLICATION	72	0.702813	2.76748	0	0	0	5680	Immune system
GO_REGULATION_OF_SYMBIOSIS_ENCOMPASSING_MUTUALISM_THROUGH_PARASITISM	197	0.557742	2.53177	0	0	0	5117	Immune system
GO_DEFENSE_RESPONSE_TO_GRAM_POSITIVE_BACTERIUM	71	0.651227	2.52508	0	0	0	9379	Immune system
GO_DEFENSE_RESPONSE_TO_FUNGUS	39	0.736782	2.52275	0	0	0	4606	Immune system
GO_RESPONSE_TO_FUNGUS	52	0.671127	2.4744	0	0	0	4670	Immune system
GO_NEGATIVE_REGULATION_OF_RESPONSE_TO_BIOTIC_STIMULUS	29	0.748772	2.37756	0	0	0	4524	Immune system
GO_DEFENSE_RESPONSE_TO_BACTERIUM	223	0.49261	2.26688	0	0	0.002	10957	Immune system
GO_REGULATION_OF_RESPONSE_TO_BIOTIC_STIMULUS	229	0.484236	2.24648	0	0	0.003	7495	Immune system
GO_REGULATION_OF_DEFENSE_RESPONSE_TO_VIRUS	185	0.500259	2.24376	0	0	0.003	7495	Immune system
GO_CELLULAR_RESPONSE_TO_VIRUS	22	0.748219	2.23457	0	0	0.005	1817	Immune system
GO_REGULATION_OF_DEFENSE_RESPONSE_TO_VIRUS_BY_HOST	131	0.498583	2.13444	0	0	0.043	7142	Immune system
GO_RESPONSE_TO_EXOGENOUS_DSRNA	45	0.624467	2.26768	0	0	0.002	3168	Immune system
GO_NEGATIVE_REGULATION_OF_MULTI_ORGANISM_PROCESS	147	0.638116	2.8057	0	0	0	3409	Immune system
GO_DISRUPTION_OF_CELLS_OF_OTHER_ORGANISM	26	0.814407	2.56702	0	0	0	2015	Immune system
GO_MODIFICATION_OF_MORPHOLOGY_OR_PHYSIOLOGY_OF_OTHER_ORGANISM	99	0.583526	2.4059	0	0	0	9426	Immune system
GO_REGULATION_OF_MULTI_ORGANISM_PROCESS	454	0.475384	2.37144	0	0	0	7555	Immune system
GO_DETECTION_OF_OTHER_ORGANISM	17	0.747961	2.16807	0	0	0.025	8569	Immune system
GO_CELLULAR_RESPONSE_TO_MECHANICAL_STIMULUS	78	0.569118	2.23745	0	0	0.005	9876	Immune system
GO_POSITIVE_REGULATION_OF_RESPONSE_TO_EXTERNAL_STIMULUS	291	0.441997	2.13075	0	0	0.046	15803	Immune system
GO_CELL_KILLING	55	0.726221	2.69993	0	0	0	8367	Cell death/apoptosis
GO_POSITIVE_REGULATION_OF_EXTRINSIC_APOPTOTIC_SIGNALING_PATHWAY	51	0.653536	2.37186	0	0	0	8103	Cell death/apoptosis
GO_NECROTIC_CELL_DEATH	27	0.732754	2.31193	0	0	0.001	9488	Cell death/apoptosis
GO_REGULATION_OF_EXTRINSIC_APOPTOTIC_SIGNALING_PATHWAY	151	0.484369	2.15697	0	0	0.031	8912	Cell death/apoptosis
GO_CYTOLYSIS	23	0.697645	2.15699	0	0	0.031	14637	Cell death/apoptosis
GO_CELLULAR_RESPONSE_TO_ZINC_ION	16	0.888975	2.48454	0	0	0	587	Ion response
GO_CELLULAR_RESPONSE_TO_CADMIUM_ION	15	0.82794	2.25402	0	0	0.003	6280	Ion response
GO_RESPONSE_TO_ZINC_ION	54	0.580392	2.12768	0	0	0.046	6786	Ion response
GO_POSITIVE_REGULATION_OF_TRANSCRIPTION_FACTOR_IMPORT_INTO_NUCLEUS	51	0.606741	2.18112	0	0	0.019	7354	Transcription
GO_REGULATION_OF_DNA_TEMPLATED_TRANSCRIPTION_IN_RESPONSE_TO_STRESS	67	0.546412	2.11989	0	0	0.052	20890	Transcription
GO_POSITIVE_REGULATION_OF_LIPID_CATABOLIC_PROCESS	25	0.690541	2.13822	0	0	0.04	11926
GO_INTRACELLULAR_RECEPTOR_SIGNALING_PATHWAY	164	0.472461	2.12619	0	0	0.048	13118

## Sheet: MSAC vs Control NE
NAME	SIZE	ES	NES	NOM p-val	FDR q-val	FWER p-val	RANK AT MAX	Group
GO_TRANSLATIONAL_INITIATION	141	-0.601854	-2.69191	0	0	0	17254	Translation
GO_RRNA_METABOLIC_PROCESS	246	-0.554278	-2.66317	0	0	0	15832	Translation
GO_TRNA_METABOLIC_PROCESS	164	-0.499206	-2.27963	0	0	0.002	11094	Translation
GO_MATURATION_OF_SSU_RRNA_FROM_TRICISTRONIC_RRNA_TRANSCRIPT_SSU_RRNA_5_8S_RRNA_LSU_RRNA_	33	-0.616317	-2.10113	0	0.00133948	0.053	11374	Translation
GO_MATURATION_OF_SSU_RRNA	39	-0.599734	-2.08937	0	0.00170124	0.069	11374	Translation
GO_AMINO_ACID_ACTIVATION	50	-0.540391	-2.02346	0	0.00498362	0.201	10757	Translation
GO_RRNA_TRANSCRIPTION	17	-0.694926	-2.01294	0.00204082	0.0053344	0.226	8353	Translation
GO_CYTOPLASMIC_TRANSLATION	40	-0.559098	-1.99867	0	0.00627011	0.265	18740	Translation
GO_TRNA_PROCESSING	105	-0.461888	-1.99396	0	0.00639458	0.281	11094	Translation
GO_TRNA_TRANSPORT	32	-0.578193	-1.95735	0	0.00891344	0.408	12072	Translation
GO_MATURATION_OF_5_8S_RRNA	28	-0.581032	-1.88126	0.00218341	0.0187379	0.74	17283	Translation
GO_MATURATION_OF_5_8S_RRNA_FROM_TRICISTRONIC_RRNA_TRANSCRIPT_SSU_RRNA_5_8S_RRNA_LSU_RRNA_	19	-0.610751	-1.81561	0.0041841	0.0333634	0.934	17283	Translation
GO_NEGATIVE_REGULATION_OF_TRANSLATIONAL_INITIATION	19	-0.614059	-1.81118	0.00636943	0.032586	0.943	10597	Translation
GO_BRANCHED_CHAIN_AMINO_ACID_METABOLIC_PROCESS	23	-0.581128	-1.7911	0.00408163	0.0375645	0.975	6159	Translation
GO_RRNA_MODIFICATION	27	-0.510624	-1.6475	0.0168421	0.0869191	1	14652	Translation
GO_TRNA_METHYLATION	20	-0.561384	-1.64657	0.0184049	0.0852943	1	13225	Translation
GO_FORMATION_OF_TRANSLATION_PREINITIATION_COMPLEX	19	-0.566107	-1.62552	0.0148305	0.0924792	1	22151	Translation
GO_CLEAVAGE_INVOLVED_IN_RRNA_PROCESSING	19	-0.54029	-1.60179	0.020202	0.108577	1	17283	Translation
GO_TRANSLATIONAL_ELONGATION	109	-0.362858	-1.54623	0.00208333	0.14935	1	11852	Translation
GO_ESTABLISHMENT_OF_PROTEIN_LOCALIZATION_TO_ENDOPLASMIC_RETICULUM	102	-0.667509	-2.86912	0	0	0	15652	Translation
GO_RIBOSOME_BIOGENESIS	296	-0.560289	-2.73929	0	0	0	15832	Translation
GO_RIBONUCLEOPROTEIN_COMPLEX_BIOGENESIS	414	-0.528258	-2.72126	0	0	0	16677	Translation
GO_RIBOSOMAL_LARGE_SUBUNIT_BIOGENESIS	47	-0.62047	-2.30612	0	88.3327	0.002	15397	Translation
GO_RIBONUCLEOPROTEIN_COMPLEX_SUBUNIT_ORGANIZATION	181	-0.481029	-2.22965	0	3118.19	0.009	17929	Translation
GO_RIBOSOMAL_SMALL_SUBUNIT_BIOGENESIS	54	-0.596241	-2.191	0	3898.85	0.013	9804	Translation
GO_RIBOSOME_ASSEMBLY	50	-0.568917	-2.13736	0	7344.87	0.026	15397	Translation
GO_RIBOSOMAL_LARGE_SUBUNIT_ASSEMBLY	22	-0.691738	-2.11951	0	0.00117444	0.044	15397	Translation
GO_RIBONUCLEOPROTEIN_COMPLEX_LOCALIZATION	113	-0.454492	-1.97888	0	0.00755257	0.338	12072	Translation
GO_RIBOSOMAL_SMALL_SUBUNIT_ASSEMBLY	16	-0.626563	-1.76613	0.00840336	0.0425649	0.989	18594	Translation
GO_PROTEIN_LOCALIZATION_TO_ENDOPLASMIC_RETICULUM	121	-0.610133	-2.65945	0	0	0	15652	Protein modification/localization
GO_PROTEIN_TARGETING_TO_MEMBRANE	154	-0.48127	-2.22287	0	289.546	0.009	9804	Protein modification/localization
GO_ESTABLISHMENT_OF_PROTEIN_LOCALIZATION_TO_ORGANELLE	349	-0.361296	-1.81484	0	0.0319784	0.937	12886	Protein modification/localization
GO_PROTEIN_SUMOYLATION	112	-0.414096	-1.78655	0	0.0385321	0.981	13829	Protein modification/localization
GO_ESTABLISHMENT_OF_PROTEIN_LOCALIZATION_TO_MEMBRANE	260	-0.344921	-1.65822	0	0.0812915	1	9804	Protein modification/localization
GO_PROTEIN_TARGETING	394	-0.324667	-1.6467	0	0.0863666	1	10253	Protein modification/localization
GO_PEPTIDE_CATABOLIC_PROCESS	23	-0.521179	-1.63397	0.0120724	0.0904454	1	7779	Protein modification/localization
GO_NUCLEAR_TRANSCRIBED_MRNA_CATABOLIC_PROCESS_NONSENSE_MEDIATED_DECAY	116	-0.622946	-2.67527	0	0	0	15652	Transcription
GO_NCRNA_PROCESSING	364	-0.509421	-2.56547	0	0	0	16081	Transcription
GO_RNA_CATABOLIC_PROCESS	217	-0.478201	-2.27502	0	7.36106	0.002	15652	Transcription
GO_DNA_TEMPLATED_TRANSCRIPTION_TERMINATION	96	-0.468285	-1.96835	0	0.0082356	0.374	12160	Transcription
GO_RNA_3_END_PROCESSING	95	-0.464321	-1.93357	0	0.0111055	0.516	11746	Transcription
GO_SPLICEOSOMAL_SNRNP_ASSEMBLY	36	-0.558507	-1.91967	0	0.013015	0.586	11360	Transcription
GO_RNA_SPLICING_VIA_TRANSESTERIFICATION_REACTIONS	256	-0.389332	-1.89738	0	0.0166182	0.682	14306	Transcription
GO_NUCLEAR_TRANSCRIBED_MRNA_POLY_A_TAIL_SHORTENING	24	-0.568753	-1.81542	0.00209205	0.0325781	0.936	10067	Transcription
GO_RNA_LOCALIZATION	175	-0.389386	-1.80569	0	0.0334785	0.949	16503	Transcription
GO_RNA_SPLICING	347	-0.364009	-1.79865	0	0.0355317	0.964	16035	Transcription
GO_NCRNA_3_END_PROCESSING	20	-0.606052	-1.78602	0.00210526	0.0379518	0.981	9222	Transcription
GO_SPLICEOSOMAL_COMPLEX_ASSEMBLY	49	-0.475578	-1.74483	0.00212314	0.0515543	0.994	16035	Transcription
GO_NUCLEAR_TRANSCRIBED_MRNA_CATABOLIC_PROCESS_DEADENYLATION_DEPENDENT_DECAY	54	-0.463611	-1.73391	0.004158	0.0552553	0.997	14238	Transcription
GO_TERMINATION_OF_RNA_POLYMERASE_II_TRANSCRIPTION	60	-0.443101	-1.72685	0.00397614	0.0580561	0.999	11746	Transcription
GO_NUCLEOSIDE_MONOPHOSPHATE_BIOSYNTHETIC_PROCESS	78	-0.426405	-1.71783	0.00215054	0.061748	0.999	4188	Transcription
GO_MRNA_3_END_PROCESSING	70	-0.426998	-1.70193	0.00632911	0.0666695	1	11746	Transcription
GO_TRANSCRIPTION_FROM_RNA_POLYMERASE_I_PROMOTER	35	-0.482424	-1.68021	0.00424628	0.0769544	1	12160	Transcription
GO_MRNA_PROCESSING	406	-0.325502	-1.6635	0	0.0801425	1	14306	Transcription
GO_RNA_METHYLATION	50	-0.446891	-1.66304	0.0043573	0.079388	1	14652	Transcription
GO_TRANSCRIPTION_FROM_RNA_POLYMERASE_III_PROMOTER	38	-0.464201	-1.63645	0.00996016	0.0908003	1	10101	Transcription
GO_NUCLEAR_TRANSCRIBED_MRNA_CATABOLIC_PROCESS_EXONUCLEOLYTIC	30	-0.501151	-1.63548	0.00647948	0.0904355	1	14238	Transcription
GO_RNA_SPLICING_VIA_ENDONUCLEOLYTIC_CLEAVAGE_AND_LIGATION	15	-0.583982	-1.58949	0.0290456	0.117035	1	8055	Transcription
GO_RNA_SECONDARY_STRUCTURE_UNWINDING	39	-0.525088	-1.82771	0.00204082	0.0312069	0.91	20927	Transcription
GO_MISMATCH_REPAIR	30	-0.572091	-1.88751	0	0.0180591	0.719	17500	DNA replication/repair
GO_SISTER_CHROMATID_COHESION	105	-0.42143	-1.82227	0	0.0321268	0.923	9700	DNA replication/repair
GO_PURINE_NUCLEOSIDE_MONOPHOSPHATE_BIOSYNTHETIC_PROCESS	57	-0.459673	-1.77331	0	0.0414271	0.986	7144	DNA replication/repair
GO_DNA_RECOMBINATION	195	-0.367735	-1.73992	0	0.0530827	0.994	13608	DNA replication/repair
GO_REGULATION_OF_CENTROSOME_DUPLICATION	32	-0.497719	-1.67919	0.00643777	0.0764698	1	10559	DNA replication/repair
GO_POSITIVE_REGULATION_OF_RESPONSE_TO_DNA_DAMAGE_STIMULUS	60	-0.429112	-1.66553	0.0021322	0.0798799	1	13002	DNA replication/repair
GO_NUCLEOBASE_BIOSYNTHETIC_PROCESS	18	-0.55499	-1.63948	0.0198413	0.0895492	1	10864	DNA replication/repair
GO_DNA_GEOMETRIC_CHANGE	80	-0.385384	-1.55931	0.00883002	0.141072	1	14921	DNA replication/repair
GO_SISTER_CHROMATID_SEGREGATION	168	-0.336084	-1.54872	0.00215517	0.149704	1	9700	DNA replication/repair
GO_NUCLEOBASE_CONTAINING_COMPOUND_TRANSPORT	189	-0.351452	-1.61306	0	0.101409	1	8993	DNA replication/repair
GO_SOMATIC_CELL_DNA_RECOMBINATION	33	-0.468785	-1.59318	0.00894855	0.114926	1	16676	DNA replication/repair
GO_RECOMBINATIONAL_REPAIR	71	-0.391864	-1.5471	0.00680272	0.149956	1	13608	DNA replication/repair
GO_DEOXYRIBOSE_PHOSPHATE_CATABOLIC_PROCESS	21	-0.5049	-1.53268	0.0368852	0.162989	1	7003	DNA replication/repair
GO_NUCLEOSIDE_MONOPHOSPHATE_METABOLIC_PROCESS	230	-0.321387	-1.53012	0	0.164327	1	7144	DNA replication/repair
GO_RNA_PHOSPHODIESTER_BOND_HYDROLYSIS	108	-0.350027	-1.51145	0.00630252	0.184551	1	11374	DNA replication/repair
GO_POSITIVE_REGULATION_OF_TELOMERASE_ACTIVITY	28	-0.477721	-1.54928	0.0381356	0.150683	1	10456	DNA replication/repair
GO_REGULATION_OF_TELOMERASE_RNA_LOCALIZATION_TO_CAJAL_BODY	15	-0.693706	-1.87173	0	0.0202599	0.775	17460	DNA replication/repair
GO_MITOCHONDRIAL_ELECTRON_TRANSPORT_CYTOCHROME_C_TO_OXYGEN	16	-0.591219	-1.70583	0.0100604	0.0676337	1	2225	Mitochondria
GO_MITOCHONDRIAL_TRANSLATION	103	-0.389579	-1.65511	0	0.082419	1	9537	Mitochondria
GO_MITOCHONDRIAL_RNA_METABOLIC_PROCESS	23	-0.512398	-1.62656	0.0225873	0.0927575	1	9074	Mitochondria
GO_OXIDATIVE_PHOSPHORYLATION	80	-0.368671	-1.52529	0.0104167	0.168719	1	6650	Mitochondria
GO_MULTI_ORGANISM_METABOLIC_PROCESS	135	-0.573121	-2.58121	0	0	0	16987	Metabolic
GO_AMIDE_BIOSYNTHETIC_PROCESS	490	-0.379338	-1.95617	0	0.00875158	0.414	17254	Metabolic
GO_ORGANIC_CYCLIC_COMPOUND_CATABOLIC_PROCESS	411	-0.333066	-1.70453	0	0.0672367	1	15652	Metabolic
GO_OLIGOSACCHARIDE_LIPID_INTERMEDIATE_BIOSYNTHETIC_PROCESS	20	-0.531876	-1.58855	0.0254237	0.116516	1	10923	Metabolic
GO_AXONEMAL_DYNEIN_COMPLEX_ASSEMBLY	18	-0.596607	-1.70269	0.0121212	0.067277	1	11539	Actin/cytoskeleton
GO_CILIUM_MOVEMENT	32	-0.477183	-1.6066	0.0167015	0.105837	1	17351	Actin/cytoskeleton
GO_EPITHELIAL_CILIUM_MOVEMENT	18	-0.533037	-1.58497	0.0294118	0.118632	1	17351	Actin/cytoskeleton
GO_MICROTUBULE_ANCHORING	17	-0.665964	-1.93946	0.00197628	0.0106225	0.493	10041	Actin/cytoskeleton
GO_REGULATION_OF_CENTROSOME_CYCLE	39	-0.446737	-1.56797	0.0268595	0.133533	1	10559	Actin/cytoskeleton
GO_B_CELL_PROLIFERATION	37	-0.536228	-1.85032	0	0.0250675	0.845	2674	Immune system
GO_VIRAL_LIFE_CYCLE	281	-0.344339	-1.68467	0	0.075043	1	13535	Immune system
GO_IMMUNOGLOBULIN_PRODUCTION_INVOLVED_IN_IMMUNOGLOBULIN_MEDIATED_IMMUNE_RESPONSE	22	-0.546678	-1.67017	0.00803213	0.0815131	1	16676	Immune system
GO_GAMMA_AMINOBUTYRIC_ACID_SIGNALING_PATHWAY	23	-0.538039	-1.666	0.00795229	0.0819681	1	560
GO_CELLULAR_SODIUM_ION_HOMEOSTASIS	18	-0.591739	-1.76974	0.00628931	0.0418534	0.986	2979
GO_NUCLEAR_EXPORT	140	-0.401415	-1.78078	0	0.0390715	0.982	12072
GO_REGULATION_OF_CELLULAR_RESPONSE_TO_HEAT	73	-0.421668	-1.69011	0.00225225	0.0726341	1	13970
GO_HISTONE_H2A_ACETYLATION	15	-0.598979	-1.66667	0.00976562	0.0827048	1	9077
GO_SPERMATID_NUCLEUS_DIFFERENTIATION	18	-0.570502	-1.66593	0.0146444	0.0807923	1	10961
GO_MEMBRANE_DISASSEMBLY	44	-0.447111	-1.63082	0.0126582	0.0917372	1	12072
GO_REGULATION_OF_RECEPTOR_BINDING	17	-0.547246	-1.62858	0.0258964	0.092368	1	2674

## Sheet: MSAP vs Control PE
NAME	SIZE	ES	NES	NOM p-val	FDR q-val	FWER p-val	RANK AT MAX	Group
GO_NEGATIVE_REGULATION_OF_DEFENSE_RESPONSE	137	0.616492	2.41352	0	0	0	12773	Immune system
GO_FC_EPSILON_RECEPTOR_SIGNALING_PATHWAY	134	0.613339	2.39243	0	0	0	14486	Immune system
GO_NEGATIVE_REGULATION_OF_IMMUNE_SYSTEM_PROCESS	358	0.556962	2.37592	0	0	0	12778	Immune system
GO_REGULATION_OF_IMMUNE_EFFECTOR_PROCESS	414	0.549528	2.34696	0	0	0	10404	Immune system
GO_I_KAPPAB_KINASE_NF_KAPPAB_SIGNALING	68	0.658589	2.34163	0	0	0	15084	Immune system
GO_IMMUNE_EFFECTOR_PROCESS	465	0.635031	2.73265	0	0	0	12773	Immune system
GO_IMMUNE_RESPONSE_REGULATING_CELL_SURFACE_RECEPTOR_SIGNALING_PATHWAY	304	0.639555	2.70052	0	0	0	14215	Immune system
GO_FC_GAMMA_RECEPTOR_SIGNALING_PATHWAY	84	0.730207	2.68475	0	0	0	12256	Immune system
GO_ACTIVATION_OF_IMMUNE_RESPONSE	405	0.622525	2.68004	0	0	0	12686	Immune system
GO_FC_RECEPTOR_SIGNALING_PATHWAY	195	0.646044	2.61849	0	0	0	14486	Immune system
GO_POSITIVE_REGULATION_OF_I_KAPPAB_KINASE_NF_KAPPAB_SIGNALING	176	0.637678	2.55236	0	0	0	15056	Immune system
GO_DEFENSE_RESPONSE_TO_OTHER_ORGANISM	483	0.586755	2.5435	0	0	0	11458	Immune system
GO_REGULATION_OF_I_KAPPAB_KINASE_NF_KAPPAB_SIGNALING	228	0.621972	2.52881	0	0	0	15609	Immune system
GO_ANTIGEN_RECEPTOR_MEDIATED_SIGNALING_PATHWAY	183	0.616638	2.47746	0	0	0	14215	Immune system
GO_POSITIVE_REGULATION_OF_DEFENSE_RESPONSE	356	0.578447	2.47282	0	0	0	11342	Immune system
GO_NEGATIVE_REGULATION_OF_IMMUNE_RESPONSE	118	0.640541	2.45967	0	0	0	9483	Immune system
GO_NEGATIVE_REGULATION_OF_IMMUNE_EFFECTOR_PROCESS	100	0.652069	2.43131	0	0	0	9483	Immune system
GO_LYMPHOCYTE_ACTIVATION	337	0.563573	2.37328	0	0	0	14648	Immune system
GO_ADAPTIVE_IMMUNE_RESPONSE	267	0.569395	2.35368	0	0	0	11391	Immune system
GO_T_CELL_RECEPTOR_SIGNALING_PATHWAY	142	0.591461	2.33997	0	0	0	14215	Immune system
GO_B_CELL_RECEPTOR_SIGNALING_PATHWAY	45	0.711844	2.31814	0	0	0	8399	Immune system
GO_ANTIMICROBIAL_HUMORAL_RESPONSE	49	0.692541	2.30291	0	0	0	7795	Immune system
GO_T_CELL_DIFFERENTIATION	123	0.597917	2.2908	0	0	0	8288	Immune system
GO_ACTIVATION_OF_INNATE_IMMUNE_RESPONSE	200	0.63963	2.60715	0	0	0	14353	Immune system
GO_REGULATION_OF_INNATE_IMMUNE_RESPONSE	352	0.614257	2.59124	0	0	0	10980	Immune system
GO_POSITIVE_REGULATION_OF_INNATE_IMMUNE_RESPONSE	242	0.625667	2.58335	0	0	0	10980	Immune system
GO_LEUKOCYTE_ACTIVATION	407	0.572913	2.47182	0	0	0	13482	Immune system
GO_MYELOID_LEUKOCYTE_ACTIVATION	96	0.662158	2.4575	0	0	0	11874	Immune system
GO_PATTERN_RECOGNITION_RECEPTOR_SIGNALING_PATHWAY	106	0.649277	2.45364	0	0	0	14353	Immune system
GO_NEGATIVE_REGULATION_OF_INNATE_IMMUNE_RESPONSE	38	0.76312	2.42706	0	0	0	8080	Immune system
GO_ANTIGEN_PROCESSING_AND_PRESENTATION_OF_PEPTIDE_ANTIGEN_VIA_MHC_CLASS_I	90	0.64293	2.36403	0	0	0	9423	Immune system
GO_REGULATION_OF_LEUKOCYTE_DEGRANULATION	41	0.724043	2.35682	0	0	0	9431	Immune system
GO_TOLL_LIKE_RECEPTOR_SIGNALING_PATHWAY	83	0.642633	2.34717	0	0	0	10980	Immune system
GO_INNATE_IMMUNE_RESPONSE_ACTIVATING_CELL_SURFACE_RECEPTOR_SIGNALING_PATHWAY	105	0.620011	2.33782	0	0	0	15215	Immune system
GO_REGULATION_OF_TOLL_LIKE_RECEPTOR_SIGNALING_PATHWAY	48	0.704693	2.32321	0	0	0	9431	Immune system
GO_PHAGOCYTOSIS	174	0.569677	2.31467	0	0	0	13482	Immune system
GO_LEUKOCYTE_MEDIATED_IMMUNITY	174	0.581628	2.31244	0	0	0	12686	Immune system
GO_REGULATION_OF_LEUKOCYTE_MEDIATED_IMMUNITY	155	0.586113	2.30814	0	0	0	8930	Immune system
GO_LEUKOCYTE_CELL_CELL_ADHESION	253	0.557358	2.3044	0	0	0	13482	Immune system
GO_NEGATIVE_REGULATION_OF_LEUKOCYTE_MEDIATED_IMMUNITY	47	0.678387	2.27888	0	0	0	8930	Immune system
GO_LEUKOCYTE_DIFFERENTIATION	289	0.536755	2.25332	0	0	0	8389	Immune system
GO_POSITIVE_REGULATION_OF_CYTOKINE_PRODUCTION	363	0.581345	2.47341	0	0	0	15056	Immune system
GO_CYTOKINE_MEDIATED_SIGNALING_PATHWAY	438	0.569762	2.4516	0	0	0	12073	Immune system
GO_POSITIVE_REGULATION_OF_TUMOR_NECROSIS_FACTOR_SUPERFAMILY_CYTOKINE_PRODUCTION	57	0.677525	2.33905	0	0	0	12709	Immune system
GO_REGULATION_OF_TUMOR_NECROSIS_FACTOR_SUPERFAMILY_CYTOKINE_PRODUCTION	99	0.62116	2.33778	0	0	0	12764	Immune system
GO_REGULATION_OF_CHEMOKINE_PRODUCTION	63	0.6713	2.33028	0	0	0	10404	Immune system
GO_REGULATION_OF_CYTOKINE_SECRETION	144	0.588936	2.32112	0	0	0	15056	Immune system
GO_POSITIVE_REGULATION_OF_CYTOKINE_SECRETION	95	0.61717	2.29879	0	0	0	15056	Immune system
GO_POSITIVE_REGULATION_OF_CHEMOKINE_PRODUCTION	48	0.684999	2.26465	0	0	0	10404	Immune system
GO_POSITIVE_REGULATION_OF_INTERLEUKIN_8_PRODUCTION	45	0.79368	2.66418	0	0	0	8246	Immune system
GO_REGULATION_OF_INTERLEUKIN_8_PRODUCTION	60	0.729425	2.50205	0	0	0	8246	Immune system
GO_REGULATION_OF_INTERLEUKIN_1_PRODUCTION	57	0.671099	2.32907	0	0	0	13395	Immune system
GO_REGULATION_OF_INTERLEUKIN_1_BETA_PRODUCTION	47	0.699952	2.29283	0	0	0	14353	Immune system
GO_POSITIVE_REGULATION_OF_INTERLEUKIN_1_PRODUCTION	36	0.720299	2.26082	0	0	0	14353	Immune system
GO_REGULATION_OF_INTERLEUKIN_6_PRODUCTION	101	0.59672	2.25879	0	0	0	14648	Immune system
GO_CELLULAR_RESPONSE_TO_INTERLEUKIN_4	25	0.763124	2.24697	0	0	0	8063	Immune system
GO_POSITIVE_REGULATION_OF_INTERLEUKIN_1_BETA_PRODUCTION	30	0.742935	2.24155	0	0	0	14353	Immune system
GO_INTERFERON_GAMMA_MEDIATED_SIGNALING_PATHWAY	67	0.769809	2.70429	0	0	0	10225	Immune system
GO_RESPONSE_TO_TYPE_I_INTERFERON	68	0.754969	2.69533	0	0	0	6608	Immune system
GO_RESPONSE_TO_INTERFERON_GAMMA	138	0.688096	2.64878	0	0	0	10450	Immune system
GO_CELLULAR_RESPONSE_TO_INTERFERON_GAMMA	116	0.684646	2.5782	0	0	0	10450	Immune system
GO_REGULATION_OF_TYPE_I_INTERFERON_PRODUCTION	110	0.670894	2.55886	0	0	0	14534	Immune system
GO_REGULATION_OF_INTERFERON_GAMMA_PRODUCTION	92	0.649291	2.38079	0	0	0	10243	Immune system
GO_POSITIVE_REGULATION_OF_TYPE_I_INTERFERON_PRODUCTION	70	0.671273	2.35673	0	0	0	13145	Immune system
GO_POSITIVE_REGULATION_OF_INTERFERON_GAMMA_PRODUCTION	62	0.668143	2.34046	0	0	0	10956	Immune system
GO_POSITIVE_REGULATION_OF_INTERFERON_BETA_PRODUCTION	30	0.76387	2.32269	0	0	0	11727	Immune system
GO_REGULATION_OF_INTERFERON_BETA_PRODUCTION	44	0.708049	2.29624	0	0	0	12664	Immune system
GO_RESPONSE_TO_INTERFERON_BETA	22	0.801763	2.25332	0	0	0	5418	Immune system
GO_NEGATIVE_REGULATION_OF_TYPE_I_INTERFERON_PRODUCTION	40	0.698569	2.24462	0	0	0	14183	Immune system
GO_DEFENSE_RESPONSE_TO_VIRUS	160	0.717687	2.82757	0	0	0	7396	Immune system
GO_RESPONSE_TO_VIRUS	240	0.644728	2.6559	0	0	0	10980	Immune system
GO_NEGATIVE_REGULATION_OF_VIRAL_GENOME_REPLICATION	48	0.749387	2.53092	0	0	0	10348	Immune system
GO_NEGATIVE_REGULATION_OF_VIRAL_PROCESS	87	0.67383	2.5069	0	0	0	11458	Immune system
GO_CELLULAR_RESPONSE_TO_BIOTIC_STIMULUS	159	0.624065	2.42564	0	0	0	12116	Immune system
GO_REGULATION_OF_SYMBIOSIS_ENCOMPASSING_MUTUALISM_THROUGH_PARASITISM	197	0.594449	2.41431	0	0	0	12908	Immune system
GO_REGULATION_OF_VIRAL_GENOME_REPLICATION	72	0.659121	2.35309	0	0	0	12517	Immune system
GO_REGULATION_OF_DEFENSE_RESPONSE_TO_VIRUS	185	0.568348	2.31866	0	0	0	12709	Immune system
GO_RESPONSE_TO_MOLECULE_OF_BACTERIAL_ORIGIN	315	0.541739	2.28439	0	0	0	13536	Immune system
GO_DEFENSE_RESPONSE_TO_GRAM_POSITIVE_BACTERIUM	71	0.62813	2.25381	0	0	0	10737	Immune system
GO_MEMBRANE_BUDDING	110	0.630129	2.40654	0	0	0	17558	Vesicle formation/trafficking
GO_VACUOLAR_TRANSPORT	236	0.576444	2.39308	0	0	0	10977	Vesicle formation/trafficking
GO_VACUOLE_ORGANIZATION	159	0.578526	2.31111	0	0	0	14492	Vesicle formation/trafficking
GO_VESICLE_ORGANIZATION	268	0.54485	2.29107	0	0	0	11036	Vesicle formation/trafficking
GO_GOLGI_VESICLE_TRANSPORT	308	0.541059	2.28651	0	0	0	14796	Vesicle formation/trafficking
GO_ER_TO_GOLGI_VESICLE_MEDIATED_TRANSPORT	159	0.568981	2.26636	0	0	0	14736	Vesicle formation/trafficking
GO_ENDOSOME_ORGANIZATION	61	0.65636	2.25715	0	0	0	10812	Vesicle formation/trafficking
GO_PROTEIN_LOCALIZATION_TO_VACUOLE	43	0.683818	2.2435	0	0	0	17531	Vesicle formation/trafficking
GO_POSITIVE_REGULATION_OF_EXTRINSIC_APOPTOTIC_SIGNALING_PATHWAY	51	0.685915	2.32858	0	0	0	15576	Apoptosis
GO_POSITIVE_REGULATION_OF_APOPTOTIC_SIGNALING_PATHWAY	169	0.574258	2.30356	0	0	0	14955	Apoptosis
GO_CELL_KILLING	55	0.668693	2.27918	0	0	0	11874	Apoptosis
GO_REGULATION_OF_CYSTEINE_TYPE_ENDOPEPTIDASE_ACTIVITY_INVOLVED_IN_APOPTOTIC_SIGNALING_PATHWAY	22	0.79805	2.24308	0	0	0	13874	Apoptosis
GO_CHROMATIN_SILENCING_AT_RDNA	35	0.732108	2.31547	0	0	0	8858	Chromatin
GO_CHROMATIN_SILENCING	90	0.621512	2.27281	0	0	0	15765	Chromatin
GO_REGULATION_OF_DNA_TEMPLATED_TRANSCRIPTION_IN_RESPONSE_TO_STRESS	67	0.667915	2.35182	0	0	0	11698
GO_RESPONSE_TO_ENDOPLASMIC_RETICULUM_STRESS	225	0.574535	2.36585	0	0	0	16105
GO_LIPOPOLYSACCHARIDE_MEDIATED_SIGNALING_PATHWAY	31	0.838322	2.5684	0	0	0	6127
GO_NEGATIVE_REGULATION_OF_MULTI_ORGANISM_PROCESS	147	0.608262	2.35564	0	0	0	12775
GO_REGULATION_OF_MULTI_ORGANISM_PROCESS	454	0.539374	2.32734	0	0	0	12908
GO_VASCULAR_ENDOTHELIAL_GROWTH_FACTOR_RECEPTOR_SIGNALING_PATHWAY	74	0.626258	2.26465	0	0	0	12256
GO_REGULATION_OF_CELL_ACTIVATION	462	0.517792	2.26283	0	0	0	15002

[truncated: 3 more sheets: MSAP vs Control NE, MSAP vs MSAC PE, MSAP vs MSAC NE]
