# Supplementary material for: Transcriptomic differences in MSA clinical variants
Source: Sci Rep. 2020 Jun 25;10:10310. doi: 10.1038/s41598-020-66221-4 (PMC7316739; doi:10.1038/s41598-020-66221-4)
Supplement: Supplementary file 3 — Supplementary Table S1. [file 41598_2020_66221_MOESM3_ESM.xlsx]

## Sheet: Cover Info
Transcriptomic differences in MSA clinical variants Alexandra Pérez Soriano1,2.3, Magdalena Arnal Segura3, 4, Teresa Botta-Orfila3,5, Darly Giraldo1, Manel Fernández2,6, Yaroslau Compta1, Rubén Fernández-Santiago2*, Mario Ezquerra2*, Gian G. Tartaglia3,6*, M.J Martí1*, on behalf of the Catalan MSA Registry (CMSAR). 1 Parkinson's Disease & Movement Disorders Unit, Hospital Clínic / IDIBAPS / CIBER…

## Sheet: MSAvsCTRL
AffyID	nTimes	nPosition	nPos	nNeg	Symbol	Krus.pVal	Krus.qVal
TC0100017743.hg.1	81	10844127	0	81	NA	6.09193e-32	3.93931e-05
TC2200009267.hg.1	83	11089012	83	0	GTPBP1	1.19725e-30	3.93931e-05
TC0700007641.hg.1	65	8639633	65	0	RP4-725G10.3	5.48017e-30	3.93931e-05
TC1700009241.hg.1	79	10505977	79	0	dyroy	7.24945e-30	3.93931e-05
TC0100015545.hg.1	73	9716399	73	0	RP5-998N21.4	8.33613e-30	3.93931e-05
TC0800010929.hg.1	79	10544850	79	0	NA	9.85531e-30	3.93931e-05
TC1200007422.hg.1	85	11317256	0	85	RP11-438E8.2	1.19778e-29	3.93931e-05
TC0300010713.hg.1	69	9206692	69	0	RP11-640L9.2	3.0762e-29	3.93931e-05
TC1000011420.hg.1	79	10560893	79	0	CPEB3	3.25101e-29	3.93931e-05
TC1100011250.hg.1	69	9207952	69	0	AP5B1	3.34208e-29	3.93931e-05
TC0500007298.hg.1	60	7960198	0	60	RP11-159F24.3	3.94413e-29	3.93931e-05
TC0600007279.hg.1	78	10444840	78	0	HIST1H1PS1	5.96184e-29	3.93931e-05
TC0100014771.hg.1	74	9894690	0	74	RP11-33E12.2	1.12042e-28	3.93931e-05
TC1500009244.hg.1	61	8101031	61	0	hokuma	1.1515e-28	3.93931e-05
TC1200009615.hg.1	83	11099315	0	83	gawgerby	1.2846e-28	3.93931e-05
TC1400006735.hg.1	65	8605176	65	0	NA	1.35676e-28	3.93931e-05
TC1000008762.hg.1	75	9988667	75	0	MARCKSL1P1	1.47261e-28	3.93931e-05
TC0800010063.hg.1	58	7706113	0	58	NA	2.15697e-28	3.93931e-05
TC0300013283.hg.1	74	9851665	0	74	tuleybu	2.53939e-28	3.93931e-05
TC0600006635.hg.1	58	7741799	58	0	LOC101927730	3.15571e-28	3.93931e-05
TC0200014211.hg.1	65	8644230	0	65	ISCA1P6	3.24251e-28	3.93931e-05
TC0100016944.hg.1	62	8250993	62	0	ARL8A	3.42329e-28	3.93931e-05
TC0900009018.hg.1	75	9976329	75	0	NTNG2	4.25192e-28	3.93931e-05
TC1700008244.hg.1	70	9302005	0	70	SUMO2P7	4.61154e-28	3.93931e-05
TC0300009090.hg.1	76	10151870	76	0	NA	4.86788e-28	3.93931e-05
TC2000006446.hg.1	65	8618575	65	0	RBCK1	5.13836e-28	3.93931e-05
TC0800007198.hg.1	45	5938884	0	45	davuby	5.57226e-28	3.93931e-05
TC0200009876.hg.1	82	10930069	82	0	AC009495.2	6.2078e-28	3.93931e-05
TC0900012096.hg.1	45	5949738	0	45	kusuro	6.91517e-28	3.93931e-05
TC0X00009511.hg.1	70	9337774	0	70	KRT8P14	7.10416e-28	3.93931e-05
TC1200007182.hg.1	67	8941840	67	0	FAR2	1.31865e-27	3.93931e-05
TC1900007804.hg.1	51	6779730	51	0	joyserbu	1.31865e-27	3.93931e-05
TC0400009944.hg.1	66	8766913	66	0	PSAPL1	1.3545e-27	3.93931e-05
TC1500010931.hg.1	60	7967569	60	0	FAM174B	1.46793e-27	3.93931e-05
TC1200008924.hg.1	76	10141764	0	76	DTX1	1.8186e-27	3.93931e-05
TC0400010091.hg.1	52	6901344	0	52	sersworbu	1.8679e-27	3.93931e-05
TC2000008410.hg.1	46	6095729	46	0	NA	4.50072e-27	3.93931e-05
TC1700008852.hg.1	57	7581356	57	0	CD300A	4.87375e-27	3.93931e-05
TC1200007184.hg.1	54	7192589	54	0	loygoby	5.41922e-27	3.93931e-05
TC0100014871.hg.1	67	8927806	0	67	shubar	7.84998e-27	3.93931e-05
TC0X00011259.hg.1	63	8384148	63	0	STS	1.33014e-26	3.93931e-05
TC2200007818.hg.1	62	8209325	62	0	NA	1.64142e-26	3.93931e-05
TC0200007531.hg.1	65	8621311	65	0	sherfa	2.24852e-26	3.93931e-05
TC0500007636.hg.1	55	7322687	0	55	NA	2.24852e-26	3.93931e-05
TC0900010561.hg.1	54	7142084	0	54	NA	2.49674e-26	3.93931e-05
TC2000009602.hg.1	61	8072653	61	0	ZBP1	2.7721e-26	3.93931e-05
TC0100009867.hg.1	72	9613289	72	0	logobu	3.07753e-26	3.93931e-05
TC1600008020.hg.1	8	1041800	8	0	USB1	3.07753e-26	3.93931e-05
TC0300010712.hg.1	66	8791602	66	0	RP11-640L9.1	3.15896e-26	3.93931e-05
TC0400012630.hg.1	33	4371637	0	33	NA	3.15896e-26	3.93931e-05
TC1300009604.hg.1	56	7467211	0	56	AL583784.1	3.59929e-26	3.93931e-05
TC0600011798.hg.1	58	7689450	58	0	TFEB	3.6944e-26	3.93931e-05
TC0900007324.hg.1	53	7031854	0	53	RP11-160N1.11	3.79199e-26	3.93931e-05
TC0800006503.hg.1	54	7198883	54	0	NA	3.79199e-26	3.93931e-05
TC0X00010961.hg.1	77	10259590	77	0	NA	4.67055e-26	3.93931e-05
TC0100009768.hg.1	51	6773365	0	51	HYDIN2	4.79368e-26	3.93931e-05
TC0400011700.hg.1	40	5282935	0	40	RP11-21I10.2	5.04967e-26	3.93931e-05
TC1700009237.hg.1	69	9194730	69	0	RP13-516M14.10	5.75048e-26	3.93931e-05
TC1600011407.hg.1	70	9324643	70	0	CMTM1	6.05707e-26	3.93931e-05
TC0700013259.hg.1	57	7579601	0	57	zarjoy	6.05707e-26	3.93931e-05
TC1200012520.hg.1	55	7294086	0	55	NA	7.07743e-26	3.93931e-05
TC0100018483.hg.1	61	8100993	61	0	HIST2H2BE	9.65661e-26	3.93931e-05
TC0400010111.hg.1	62	8266940	62	0	NA	1.0169e-25	3.93931e-05
TC0600011536.hg.1	57	7581391	57	0	TAPBP	1.0169e-25	3.93931e-05
TC0200009714.hg.1	55	7263031	55	0	mohumo	1.0169e-25	3.93931e-05
TC1700008367.hg.1	70	9331588	70	0	NA	1.21841e-25	3.93931e-05
TC1900007127.hg.1	61	8116318	61	0	IER2	1.9369e-25	3.93931e-05
TC0800011306.hg.1	56	7460181	0	56	buger	2.03903e-25	3.93931e-05
TC0100009863.hg.1	68	9062360	68	0	dukarbo	2.20231e-25	3.93931e-05
TC0900009262.hg.1	40	5306555	0	40	NA	2.44034e-25	3.93931e-05
TC1900011410.hg.1	58	7719256	58	0	AC010518.2	2.70384e-25	3.93931e-05
TC1900010046.hg.1	49	6515398	49	0	skozoy	2.774e-25	3.93931e-05
TC0700011532.hg.1	48	6370024	48	0	NCF1C	2.774e-25	3.93931e-05
TC2000009819.hg.1	49	6478839	49	0	HELZ2	2.84597e-25	3.93931e-05
TC2100008300.hg.1	59	7849178	0	59	NA	2.84597e-25	3.93931e-05
TC1400010015.hg.1	53	7058953	53	0	ITPK1	3.31832e-25	3.93931e-05
TC1500007833.hg.1	52	6882486	52	0	PML	3.58284e-25	3.93931e-05
TC0900008149.hg.1	57	7591304	57	0	pago	3.77069e-25	3.93931e-05
TC1800007219.hg.1	63	8408006	63	0	NA	3.86825e-25	3.93931e-05
TC0300011023.hg.1	57	7589655	57	0	SHISA5	4.50834e-25	3.93931e-05
TC0600011592.hg.1	51	6764562	51	0	RP3-391O22.3	5.38873e-25	3.93931e-05
TC1000012320.hg.1	40	5288084	0	40	LINC01164	5.67019e-25	3.93931e-05
TC0500012877.hg.1	59	7839671	0	59	NA	6.11991e-25	3.93931e-05
TC0400012326.hg.1	61	8099682	0	61	RP11-366M4.1	6.60495e-25	3.93931e-05
TC1900010998.hg.1	52	6916974	52	0	PRKD2	6.77494e-25	3.93931e-05
TC0X00009956.hg.1	52	6908613	52	0	LOC100288982	6.77494e-25	3.93931e-05
TC0800012024.hg.1	62	8254244	62	0	NA	7.49938e-25	3.93931e-05
TC0100014397.hg.1	29	3805446	0	29	NA	7.88986e-25	3.93931e-05
TC1400006551.hg.1	53	7031715	53	0	ARHGEF40	8.51367e-25	3.93931e-05
TC0500012918.hg.1	54	7179786	0	54	NA	8.95643e-25	3.93931e-05
TC0200015243.hg.1	62	8227874	62	0	mohuyo	1.01657e-24	3.93931e-05
TC0500008636.hg.1	60	7972656	60	0	C5orf56andRAD50	1.09675e-24	3.93931e-05
TC0100010540.hg.1	45	5973356	0	45	NA	1.18319e-24	3.93931e-05
TC1600008784.hg.1	65	8623852	0	65	skaro	1.21348e-24	3.93931e-05
TC0600011809.hg.1	45	5981009	45	0	CCND3	1.24453e-24	3.93931e-05
TC0900007194.hg.1	48	6346007	48	0	lerplarbu	1.27637e-24	3.93931e-05
TC0700009357.hg.1	57	7594411	57	0	NA	1.27637e-24	3.93931e-05
TC1300007171.hg.1	59	7847269	59	0	ARL11	1.3425e-24	3.93931e-05
TC2200007196.hg.1	63	8358752	63	0	TOM1	1.41202e-24	3.93931e-05
TC0500011873.hg.1	67	8910354	0	67	NA	1.41202e-24	3.93931e-05
TC2000006938.hg.1	46	6092279	0	46	NA	1.4481e-24	3.93931e-05
TC0700009511.hg.1	67	8940666	67	0	TCAF2P1	1.4481e-24	3.93931e-05
TC0500011278.hg.1	44	5784077	44	0	DBIP2	1.60181e-24	3.93931e-05
TC0200012257.hg.1	55	7296590	55	0	EIF2AK2	1.68461e-24	3.93931e-05
TC0900009152.hg.1	80	10685612	0	80	rytarby	1.72759e-24	3.93931e-05
TC0300009513.hg.1	47	6257057	47	0	slawkeebu	1.77166e-24	3.93931e-05
TC1500010315.hg.1	50	6666817	50	0	cherper	1.77166e-24	3.93931e-05
TC0900006887.hg.1	58	7716750	0	58	RNA5SP280	1.81684e-24	3.93931e-05
TC0200015244.hg.1	52	6884162	52	0	AC067945.3	1.86316e-24	3.93931e-05
TC1900010792.hg.1	61	8104792	61	0	DEDD2	1.86316e-24	3.93931e-05
TC0500009784.hg.1	58	7748136	58	0	darskyby	1.91065e-24	3.93931e-05
TC1900009656.hg.1	52	6918603	0	52	CTC-215O4.4	1.91065e-24	3.93931e-05
TC0800007404.hg.1	73	9710582	73	0	RNU6-356P	2.06043e-24	3.93931e-05
TC1700006693.hg.1	42	5529085	42	0	RNU6-1264P	2.1129e-24	3.93931e-05
TC0500010216.hg.1	65	8669426	65	0	RNA5SP180	2.27837e-24	3.93931e-05
TC0900011252.hg.1	68	9059550	68	0	FKBP15	2.51913e-24	3.93931e-05
TC0700009244.hg.1	66	8773841	66	0	snasnybu	2.6488e-24	3.93931e-05
TC1400007183.hg.1	47	6253300	0	47	RP11-368P15.3	2.6488e-24	3.93931e-05
TC1200008883.hg.1	43	5718898	43	0	LOC100101246	3.0026e-24	3.93931e-05
TC0100009597.hg.1	48	6382363	0	48	LOC101929147	3.0026e-24	3.93931e-05
TC0600007259.hg.1	54	7173063	54	0	U91328.19	3.0026e-24	3.93931e-05
TC0900008933.hg.1	35	4596850	35	0	TOR1B	3.07879e-24	3.93931e-05
TC1900011320.hg.1	45	5990469	0	45	slawwey	3.07879e-24	3.93931e-05
TC0200012398.hg.1	46	6104986	46	0	NA	3.15689e-24	3.93931e-05
TC1700008239.hg.1	51	6801743	0	51	NA	3.23695e-24	3.93931e-05
TC0600011129.hg.1	58	7696557	58	0	NA	3.66845e-24	3.93931e-05
TC1700009236.hg.1	59	7849508	59	0	SLC16A3	3.76136e-24	3.93931e-05
TC1400007674.hg.1	44	5845312	0	44	SUB1P2	3.76136e-24	3.93931e-05
TC0100012136.hg.1	52	6894020	0	52	NA	4.05428e-24	3.93931e-05
TC1900008279.hg.1	68	9072766	68	0	BCL3	4.05428e-24	3.93931e-05
TC1900011683.hg.1	49	6504855	49	0	HSH2D	4.262e-24	3.93931e-05
TC1700008134.hg.1	72	9607076	72	0	TBKBP1	4.59351e-24	3.93931e-05
TC1300007234.hg.1	53	7042679	53	0	RP11-327P2.6	4.70959e-24	3.93931e-05
TC1300008340.hg.1	61	8060369	61	0	zoydorby	4.82857e-24	3.93931e-05
TC0300009503.hg.1	50	6636034	50	0	RN7SL141P	5.07555e-24	3.93931e-05
TC1000011749.hg.1	62	8239884	62	0	ITPRIP	5.20369e-24	3.93931e-05
TC0100006865.hg.1	54	7184420	54	0	AGTRAP	5.46965e-24	3.93931e-05
TC0700009502.hg.1	42	5581554	42	0	CTAGE15	5.74908e-24	3.93931e-05
TC0800009201.hg.1	40	5302366	40	0	GSDMD	5.89404e-24	3.93931e-05
TC0100007541.hg.1	62	8267509	62	0	C1orf38	6.04263e-24	3.93931e-05
TC0200011025.hg.1	55	7306311	55	0	RN7SL834P	6.19493e-24	3.93931e-05
TC0100009657.hg.1	69	9190305	69	0	RP11-439A17.4	6.19493e-24	3.93931e-05
TC1900007096.hg.1	64	8541585	64	0	JUNB	6.675e-24	3.93931e-05
TC0500007172.hg.1	27	3553920	0	27	C8orf59P2	6.84308e-24	3.93931e-05
TC0200009089.hg.1	54	7188621	54	0	NA	7.01534e-24	3.93931e-05
TC0100015697.hg.1	55	7322736	55	0	RP11-196G18.3	7.1919e-24	3.93931e-05
TC0800006708.hg.1	62	8241572	62	0	NA	7.1919e-24	3.93931e-05
TC1900007859.hg.1	57	7573065	57	0	FFAR2	7.37285e-24	3.93931e-05
TC1900011582.hg.1	41	5425733	0	41	ZNF671	8.34753e-24	3.93931e-05
TC0600011244.hg.1	35	4625960	35	0	NA	9.44967e-24	3.93931e-05
TC0100009699.hg.1	62	8278127	62	0	RP11-439A17.4	9.44967e-24	3.93931e-05
TC0100006745.hg.1	55	7324100	0	55	RP5-1115A15.2	9.6868e-24	3.93931e-05
TC0600006464.hg.1	43	5726192	43	0	NA	1.01789e-23	3.93931e-05
TC0200015976.hg.1	50	6643379	50	0	SP110	1.15201e-23	3.93931e-05
TC0900010699.hg.1	53	7022136	0	53	NA	1.18086e-23	3.93931e-05
TC0100017096.hg.1	57	7588987	57	0	sneymorbo	1.21043e-23	3.93931e-05
TC0300011308.hg.1	50	6644004	0	50	RP11-359I18.5	1.27179e-23	3.93931e-05
TC1700006837.hg.1	58	7734837	58	0	CTB-41I6.2	1.33622e-23	3.93931e-05
TC0700010159.hg.1	49	6513858	49	0	spochuby	1.33622e-23	3.93931e-05
TC0300008520.hg.1	28	3699701	0	28	NAP1L1P3	1.33622e-23	3.93931e-05
TC1000011338.hg.1	53	7030191	0	53	CTSLP1	1.43898e-23	3.93931e-05
TC1100010981.hg.1	46	6090024	46	0	PATL1	1.47494e-23	3.93931e-05
TC0200016406.hg.1	46	6109415	0	46	MIR3681HG	1.58825e-23	3.93931e-05
TC1400008431.hg.1	58	7704225	0	58	kemami	1.58825e-23	3.93931e-05
TC1300006601.hg.1	54	7179817	54	0	SPATA13	1.84137e-23	3.93931e-05
TC0100016027.hg.1	46	6130925	46	0	ARHGEF11	1.93432e-23	3.93931e-05
TC1100008098.hg.1	27	3554256	27	0	sporglaw	1.93432e-23	3.93931e-05
TC0500012014.hg.1	54	7170984	54	0	sogor	2.08252e-23	3.93931e-05
TC1700008011.hg.1	65	8644018	65	0	DBF4B	2.13437e-23	3.93931e-05
TC0800011351.hg.1	52	6932366	0	52	NA	2.18751e-23	3.93931e-05
TC0100009876.hg.1	52	6899477	52	0	HIST2H2AA3	2.24195e-23	3.93931e-05
TC1600011280.hg.1	41	5455909	0	41	NA	2.29774e-23	3.93931e-05
TC2200007874.hg.1	41	5416882	0	41	SLC25A15P5	2.3549e-23	3.93931e-05
TC0200013030.hg.1	52	6948222	52	0	DYSF	2.3549e-23	3.93931e-05
TC0500010625.hg.1	55	7321678	55	0	FLJ32255	2.3549e-23	3.93931e-05
TC0900006720.hg.1	57	7614094	0	57	NA	2.53496e-23	3.93931e-05
TC1700011566.hg.1	53	7044786	53	0	FAM20A	2.53496e-23	3.93931e-05
TC1000010347.hg.1	59	7849147	59	0	MKNK2P1	2.72865e-23	3.93931e-05
TC0600008536.hg.1	74	9900293	0	74	RPS27P15	2.79641e-23	3.93931e-05
TC1600007269.hg.1	42	5557185	42	0	NA	3.48632e-23	3.93931e-05
TC1000007115.hg.1	44	5832652	0	44	RP11-218D6.3	3.48632e-23	3.93931e-05
TC1100009353.hg.1	50	6624763	50	0	bochor	3.57268e-23	3.93931e-05
TC0700007298.hg.1	37	4885093	0	37	NA	3.75182e-23	3.93931e-05
TC0700009508.hg.1	63	8390498	63	0	TCAF2	4.56175e-23	3.93931e-05
TC2200007447.hg.1	23	3031392	23	0	Metazoa_SRP	4.56175e-23	3.93931e-05
TC1100007826.hg.1	66	8823067	66	0	BEST1	4.78992e-23	3.93931e-05
TC1900011797.hg.1	46	6118708	46	0	LILRA2	5.41097e-23	3.93931e-05
TC2100006882.hg.1	38	5032226	0	38	KRTAP20-2	5.41097e-23	3.93931e-05
TC1100009093.hg.1	54	7182978	0	54	LRRC37A13P	5.54442e-23	3.93931e-05
TC1400010583.hg.1	45	5992617	45	0	RNF31	5.54442e-23	3.93931e-05
TC1900007480.hg.1	49	6520211	0	49	CTC-513N18.6	5.82119e-23	3.93931e-05
TC0900009627.hg.1	46	6113693	0	46	lawsyby	5.96466e-23	3.93931e-05
TC1000010165.hg.1	45	5980552	0	45	NA	6.11163e-23	3.93931e-05
TC1000007476.hg.1	75	10003389	75	0	blawshar	6.41641e-23	3.93931e-05
TC1900006588.hg.1	29	3829262	29	0	GADD45B	6.41641e-23	3.93931e-05
TC0300008666.hg.1	47	6231048	47	0	NA	6.57439e-23	3.93931e-05
TC0700007972.hg.1	52	6909729	52	0	NCF1B	6.73623e-23	3.93931e-05
TC1800008551.hg.1	39	5176850	39	0	NA	6.90201e-23	3.93931e-05
TC0900011788.hg.1	44	5833071	0	44	NA	6.90201e-23	3.93931e-05
TC0500006582.hg.1	54	7198253	0	54	NA	7.60648e-23	3.93931e-05
TC1900009594.hg.1	52	6911800	0	52	ZNF812P	7.79344e-23	3.93931e-05
TC0700008479.hg.1	51	6760799	51	0	NA	8.58789e-23	3.93931e-05
TC0100010678.hg.1	66	8793356	66	0	starrobo	8.58789e-23	3.93931e-05
TC1300009742.hg.1	32	4243277	32	0	NA	8.79871e-23	3.93931e-05
TC1500010102.hg.1	47	6232616	0	47	blopey	9.01466e-23	3.93931e-05
TC0500011629.hg.1	36	4772270	0	36	NA	9.01466e-23	3.93931e-05
TC0900008632.hg.1	62	8244729	62	0	pawvyby	9.01466e-23	3.93931e-05
TC0200014048.hg.1	36	4741314	36	0	fawjabu	9.93218e-23	3.93931e-05
TC1600007986.hg.1	62	8298963	62	0	NLRC5	1.06804e-22	3.93931e-05
TC0100009656.hg.1	60	8010619	60	0	FCGR1B	1.09421e-22	3.93931e-05
TC0X00006599.hg.1	49	6487371	0	49	pawva	1.14845e-22	3.93931e-05
TC0100009862.hg.1	52	6933093	52	0	NA	1.14845e-22	3.93931e-05
TC0600011134.hg.1	60	8018909	60	0	HIST1H4D	1.32765e-22	3.93931e-05
TC0900008498.hg.1	52	6952371	52	0	stoypleebu	1.32765e-22	3.93931e-05
TC1200010673.hg.1	47	6210355	47	0	gertybo	1.32765e-22	3.93931e-05
TC0400011114.hg.1	23	3021314	0	23	RP11-777B9.5	1.39333e-22	3.93931e-05
TC0900010968.hg.1	44	5818077	44	0	TRIM14	1.46223e-22	3.93931e-05
TC0600009580.hg.1	26	3425526	26	0	NA	1.57194e-22	3.93931e-05
TC0600013482.hg.1	39	5149322	0	39	NA	1.77319e-22	3.93931e-05
TC1100009657.hg.1	44	5825902	44	0	IFITM3	1.81639e-22	3.93931e-05
TC0100013502.hg.1	38	5031375	38	0	NA	1.81639e-22	3.93931e-05
TC0900007037.hg.1	54	7172348	54	0	SERPINH1P1	2.14946e-22	3.93931e-05
TC1800006576.hg.1	32	4248214	0	32	NA	2.14946e-22	3.93931e-05
TC1000007272.hg.1	50	6645391	50	0	CREM	2.20173e-22	3.93931e-05
TC0400010427.hg.1	61	8112477	61	0	blargloby	2.36622e-22	3.93931e-05
TC0500012446.hg.1	58	7719152	0	58	LOC644762	2.36622e-22	3.93931e-05
TC0200011925.hg.1	47	6249164	0	47	NA	2.4237e-22	3.93931e-05
TC2200008593.hg.1	40	5287279	40	0	NA	2.4237e-22	3.93931e-05
TC1600009139.hg.1	44	5842272	0	44	SNORA3	2.60459e-22	3.93931e-05
TC1900010477.hg.1	47	6262402	47	0	AC002511.2	2.6678e-22	3.93931e-05
TC2000008338.hg.1	43	5711566	43	0	NA	2.8667e-22	3.93931e-05
TC1700008757.hg.1	54	7172376	54	0	MAP2K6	2.8667e-22	3.93931e-05
TC0100018482.hg.1	48	6365272	48	0	HIST2H2AA4	2.93621e-22	3.93931e-05
TC1100007684.hg.1	39	5161336	39	0	SERPING1	3.1549e-22	3.93931e-05
TC1100013129.hg.1	43	5726372	43	0	CTSD	3.38969e-22	3.93931e-05
TC0400012168.hg.1	44	5866789	44	0	NA	3.82003e-22	3.93931e-05
TC2200009269.hg.1	44	5831710	44	0	APOBEC3A	3.91238e-22	3.93931e-05
TC0X00007246.hg.1	74	9882991	0	74	MIR501	4.00693e-22	3.93931e-05
TC0100011119.hg.1	29	3823614	0	29	RP11-104D3.2	4.20287e-22	3.93931e-05
TC1000006949.hg.1	47	6254589	47	0	klawneeby	4.30437e-22	3.93931e-05
TC0100008506.hg.1	44	5823769	0	44	NA	4.30437e-22	3.93931e-05
TC0900010322.hg.1	58	7737699	58	0	TMEM252	4.5147e-22	3.93931e-05
TC2000007736.hg.1	38	5031026	0	38	skawbaw	4.5147e-22	3.93931e-05
TC1700011208.hg.1	50	6617514	50	0	TRIM25	4.8494e-22	3.93931e-05
TC0100010244.hg.1	43	5678267	43	0	IFI16	4.96634e-22	3.93931e-05
TC0900009350.hg.1	57	7584941	57	0	NA	5.08606e-22	3.93931e-05
TC0300011707.hg.1	40	5310367	40	0	mydubo	5.08606e-22	3.93931e-05
TC0200006864.hg.1	47	6239950	0	47	RP11-79O8.1	5.08606e-22	3.93931e-05
TC1900006585.hg.1	54	7183865	0	54	NA	5.20864e-22	3.93931e-05
TC0700012858.hg.1	40	5289602	0	40	koloyby	5.20864e-22	3.93931e-05
TC2100008203.hg.1	51	6772221	51	0	skartaw	5.46264e-22	3.93931e-05
TC1000009162.hg.1	28	3695169	0	28	RP11-107C16.2	5.72889e-22	3.93931e-05
TC0100007233.hg.1	39	5154306	39	0	PPP1R11P1	6.00797e-22	3.93931e-05
TC1800008054.hg.1	51	6767353	0	51	NA	6.15252e-22	3.93931e-05
TC1900011741.hg.1	49	6490921	49	0	CEACAM5	6.3005e-22	3.93931e-05
TC0900009824.hg.1	53	7026565	53	0	memamu	6.45201e-22	3.93931e-05
TC1500009770.hg.1	63	8403869	63	0	CTD-2017F17.2	6.45201e-22	3.93931e-05
TC2200009268.hg.1	55	7313626	55	0	APOBEC3A	6.60712e-22	3.93931e-05
TC0900009277.hg.1	58	7734527	0	58	nuke	6.92849e-22	3.93931e-05
TC0100009697.hg.1	60	8010902	60	0	FCGR1C	7.09493e-22	3.93931e-05
TC0100018353.hg.1	39	5165103	39	0	SNAP47	7.26533e-22	3.93931e-05
TC1200007240.hg.1	46	6118588	46	0	RP11-467L13.5	7.61836e-22	3.93931e-05
TC0500012017.hg.1	44	5852574	44	0	IRF1	7.61836e-22	3.93931e-05
TC1100006451.hg.1	48	6378179	48	0	RP11-326C3.15	7.80119e-22	3.93931e-05
TC0100009868.hg.1	62	8234626	62	0	NA	7.80119e-22	3.93931e-05
TC0X00011218.hg.1	44	5827182	44	0	IKBKGP1	7.80119e-22	3.93931e-05
TC0300010209.hg.1	42	5577781	42	0	TADA3	8.17996e-22	3.93931e-05
TC1700007952.hg.1	50	6642148	0	50	MIR2117	8.17996e-22	3.93931e-05
TC1500010754.hg.1	47	6256712	47	0	PLEKHO2	8.37612e-22	3.93931e-05
TC1200006850.hg.1	48	6366604	48	0	ETV6	8.7825e-22	3.93931e-05
TC0700012762.hg.1	60	7995531	60	0	RP11-383F6.1	8.99295e-22	3.93931e-05
TC1000010714.hg.1	34	4487576	34	0	TRAF6P1	8.99295e-22	3.93931e-05
TC1700007047.hg.1	40	5308175	0	40	swarwey	9.20838e-22	3.93931e-05
TC0900010128.hg.1	50	6635010	50	0	MIR4477B	9.42892e-22	3.93931e-05
TC0700012761.hg.1	41	5414928	41	0	ZC3HAV1	9.42892e-22	3.93931e-05
TC0100007729.hg.1	41	5456749	0	41	NA	9.65469e-22	3.93931e-05
TC0100015266.hg.1	37	4891967	0	37	kesiyo	9.8858e-22	3.93931e-05
TC1800009175.hg.1	52	6932262	52	0	NA	1.01224e-21	3.93931e-05
TC0X00006772.hg.1	60	7981286	0	60	spudey	1.06125e-21	3.93931e-05
TC1300007001.hg.1	41	5428907	41	0	NA	1.06125e-21	3.93931e-05
TC0200009638.hg.1	39	5131536	0	39	AC016682.1	1.08663e-21	3.93931e-05
TC0200015956.hg.1	21	2765090	0	21	morpybo	1.08663e-21	3.93931e-05
TC2000007387.hg.1	53	7078073	0	53	tenaru	1.1392e-21	3.93931e-05
TC1100010397.hg.1	48	6381744	0	48	CCDC34	1.1392e-21	3.93931e-05
TC1000008343.hg.1	51	6789082	51	0	rerklarbu	1.16642e-21	3.93931e-05
TC0700012263.hg.1	41	5468972	0	41	NA	1.16642e-21	3.93931e-05
TC0100009882.hg.1	38	5049037	38	0	NA	1.16642e-21	3.93931e-05
TC1900011574.hg.1	51	6753859	0	51	sleyber	1.25201e-21	3.93931e-05
TC1300008463.hg.1	39	5183970	39	0	FLT1	1.25201e-21	3.93931e-05
TC1200011043.hg.1	49	6498224	49	0	KLF17P1	1.25201e-21	3.93931e-05
TC0700006561.hg.1	46	6120934	0	46	leekeeby	1.28189e-21	3.93931e-05
TC0200011026.hg.1	46	6112253	46	0	speygoybo	1.31249e-21	3.93931e-05
TC0300012667.hg.1	50	6637860	50	0	glasmuby	1.31249e-21	3.93931e-05
TC2200006979.hg.1	35	4627473	0	35	RP11-46E17.8	1.31249e-21	3.93931e-05
TC0400008106.hg.1	39	5152902	39	0	HERC5	1.37585e-21	3.93931e-05
TC0800010682.hg.1	46	6099263	0	46	chykor	1.37585e-21	3.93931e-05
TC0800011124.hg.1	57	7613449	0	57	RPL34P18	1.40866e-21	3.93931e-05
TC2200006741.hg.1	45	5949555	45	0	NA	1.40866e-21	3.93931e-05
TC0300011011.hg.1	49	6487149	0	49	NA	1.40866e-21	3.93931e-05
TC0500011949.hg.1	47	6218891	0	47	CTB-88F18.3	1.51181e-21	3.93931e-05
TC1100008464.hg.1	52	6929152	52	0	beesha	1.51181e-21	3.93931e-05
TC1200012199.hg.1	43	5696868	43	0	CAMKK2	1.54783e-21	3.93931e-05
TC0200008235.hg.1	39	5164478	39	0	peeklo	1.62242e-21	3.93931e-05
TC2200009266.hg.1	44	5837520	44	0	GTPBP1	1.66104e-21	3.93931e-05
TC1000012021.hg.1	34	4505636	34	0	NA	1.78245e-21	3.93931e-05
TC0100011359.hg.1	37	4925960	37	0	NA	1.86822e-21	3.93931e-05
TC1100009610.hg.1	40	5315962	40	0	teyglubu	1.95807e-21	3.93931e-05
TC0900011860.hg.1	42	5567505	0	42	SARDH	1.95807e-21	3.93931e-05
TC1700010686.hg.1	51	6781768	51	0	JUP	2.00459e-21	3.93931e-05
TC2000007052.hg.1	58	7718291	58	0	MIR4477B	2.0522e-21	3.93931e-05
TC1600007345.hg.1	51	6790252	51	0	APOBR	2.0522e-21	3.93931e-05
TC1300007096.hg.1	18	2357717	0	18	RNU6-68P	2.0522e-21	3.93931e-05
TC0100018502.hg.1	50	6644826	50	0	GBA	2.10093e-21	3.93931e-05
TC0300008847.hg.1	41	5443827	41	0	ACKR4	2.10093e-21	3.93931e-05
TC2100008513.hg.1	46	6114283	46	0	sheetaw	2.10093e-21	3.93931e-05
TC0100009866.hg.1	62	8270951	62	0	FCGR1A	2.20184e-21	3.93931e-05
TC0200015483.hg.1	34	4513409	0	34	AC125238.1	2.20184e-21	3.93931e-05
TC1900010807.hg.1	45	5954422	45	0	CEACAM1	2.36227e-21	3.93931e-05
TC0200008933.hg.1	69	9202389	69	0	NA	2.41828e-21	3.93931e-05
TC1100011198.hg.1	43	5703230	0	43	AP000436.4	2.41828e-21	3.93931e-05
TC0100015295.hg.1	54	7170423	0	54	RP5-965F6.2	2.41828e-21	3.93931e-05
TC0600012788.hg.1	45	5966323	45	0	slafloybu	2.4756e-21	3.93931e-05
TC1400007084.hg.1	37	4907711	0	37	RNA5SP384	2.53426e-21	3.93931e-05
TC1500009402.hg.1	34	4526833	0	34	NA	2.71862e-21	3.93931e-05
TC0900012154.hg.1	35	4632991	0	35	TMEFF1	2.78297e-21	3.93931e-05
TC0Y00007092.hg.1	2	262545	2	0	SNORA20	2.84883e-21	3.93931e-05
TC0300013599.hg.1	50	6624458	0	50	GP5	3.12805e-21	3.93931e-05
TC0800010837.hg.1	33	4333962	0	33	RP11-3N13.2	3.20198e-21	3.93931e-05
TC0600011529.hg.1	34	4507926	0	34	XXbac-BPG157A10.21	3.27764e-21	3.93931e-05
TC0100011692.hg.1	40	5290283	40	0	MIA3	3.35507e-21	3.93931e-05
TC1400010584.hg.1	39	5183203	39	0	IRF9	3.6833e-21	3.93931e-05
TC0100013195.hg.1	47	6262446	47	0	NA	3.6833e-21	3.93931e-05
TC0300011145.hg.1	24	3173694	24	0	IQCF1	3.7702e-21	3.93931e-05
TC0100010363.hg.1	38	5053877	38	0	NA	3.85912e-21	3.93931e-05
TC0200015417.hg.1	33	4372333	33	0	mergybu	4.04325e-21	3.93931e-05
TC2100007911.hg.1	19	2496871	19	0	KRTAP21-1	4.13854e-21	3.93931e-05
TC0400010606.hg.1	57	7603076	0	57	COMMD8	4.33585e-21	3.93931e-05
TC1700007431.hg.1	30	3973342	30	0	boyvubu	4.43796e-21	3.93931e-05
TC1500009357.hg.1	20	2645753	0	20	AC091073.1	4.64937e-21	3.93931e-05
TC0600013092.hg.1	25	3293633	25	0	NA	4.87074e-21	3.93931e-05
TC1600008169.hg.1	33	4367619	33	0	PARD6A	4.9853e-21	3.93931e-05
TC0700008011.hg.1	46	6107372	46	0	NCF1	5.10253e-21	3.93931e-05
TC0800011991.hg.1	34	4518539	34	0	tarshoy	5.34522e-21	3.93931e-05
TC1900009769.hg.1	43	5720905	43	0	STX10	5.34522e-21	3.93931e-05
TC2200007930.hg.1	24	3149599	24	0	XXbac-B33L19.12	5.47082e-21	3.93931e-05
TC0200014836.hg.1	52	6928939	0	52	NA	5.59933e-21	3.93931e-05
TC0X00010744.hg.1	68	9069854	68	0	NA	6.14391e-21	3.93931e-05
TC0600007936.hg.1	36	4791198	0	36	NA	6.43553e-21	3.93931e-05
TC1900012038.hg.1	49	6507266	49	0	LILRA6	6.58643e-21	3.93931e-05
TC0600006652.hg.1	51	6814675	51	0	NA	6.8988e-21	3.93931e-05
TC1700012110.hg.1	49	6498677	49	0	SECTM1	7.39504e-21	3.93931e-05
TC1300006814.hg.1	45	5973951	45	0	NA	7.39504e-21	3.93931e-05
TC0300012728.hg.1	49	6499913	49	0	PLSCR1	7.39504e-21	3.93931e-05
TC0200010761.hg.1	46	6117825	0	46	NA	7.39504e-21	3.93931e-05
TC0200008006.hg.1	62	8254407	62	0	plarpeebo	7.56817e-21	3.93931e-05
TC0100006874.hg.1	38	5039620	38	0	PLOD1	8.11197e-21	3.93931e-05
TC1700009459.hg.1	45	5973801	45	0	sweeree	8.30169e-21	3.93931e-05
TC0800007890.hg.1	22	2895789	22	0	NA	8.49579e-21	3.93931e-05
TC1100008533.hg.1	27	3589744	27	0	NA	8.49579e-21	3.93931e-05
TC0100011744.hg.1	43	5718586	43	0	RNU6-1008P	8.69439e-21	3.93931e-05
TC0300010714.hg.1	39	5153935	39	0	TRANK1	9.10544e-21	3.93931e-05
TC0500011082.hg.1	33	4360198	33	0	NA	9.31812e-21	3.93931e-05
TC0100011370.hg.1	38	5033007	38	0	NA	9.53571e-21	3.93931e-05
TC1900009960.hg.1	40	5303084	40	0	CTD-2278I10.4	9.53571e-21	3.93931e-05
TC1400006715.hg.1	41	5422012	41	0	PCK2	9.53571e-21	3.93931e-05
TC0100011534.hg.1	40	5282498	0	40	FAM71A	9.75833e-21	3.93931e-05
TC0200013092.hg.1	39	5160599	39	0	NA	9.75833e-21	3.93931e-05
TC0100014574.hg.1	30	3975879	30	0	RP11-99H8.1	9.98608e-21	3.93931e-05
TC1200010341.hg.1	49	6522953	0	49	PKP2	9.98608e-21	3.93931e-05
TC0300011416.hg.1	38	5023724	0	38	kawnarbo	1.02191e-20	3.93931e-05
TC1600006678.hg.1	51	6791185	0	51	OR1F1	1.12061e-20	3.93931e-05
TC0800012194.hg.1	43	5715357	0	43	TSSK5P	1.12061e-20	3.93931e-05
TC0100008071.hg.1	47	6233534	0	47	NA	1.12061e-20	3.93931e-05
TC1400008678.hg.1	30	3970003	30	0	NA	1.14672e-20	3.93931e-05
TC1600010431.hg.1	38	5045264	38	0	RP11-322D14.2	1.14672e-20	3.93931e-05
TC1900011802.hg.1	44	5853737	44	0	LILRP1	1.17344e-20	3.93931e-05
TC0100010230.hg.1	54	7172247	0	54	CD1C	1.20077e-20	3.93931e-05
TC1200008838.hg.1	33	4400488	0	33	blawblawbu	1.20077e-20	3.93931e-05
TC0900011768.hg.1	50	6651390	50	0	NA	1.20077e-20	3.93931e-05
TC2000008544.hg.1	47	6234760	0	47	EEF1A1P34	1.20077e-20	3.93931e-05
TC1000011857.hg.1	53	7035869	0	53	NA	1.22873e-20	3.93931e-05
TC1600007126.hg.1	37	4893287	0	37	NA	1.22873e-20	3.93931e-05
TC0700011797.hg.1	38	5019439	38	0	SAMD9L	1.25733e-20	3.93931e-05
TC1100010992.hg.1	58	7733423	58	0	TCN1	1.28659e-20	3.93931e-05
TC1200008906.hg.1	39	5150497	39	0	TRAFD1	1.31653e-20	3.93931e-05
TC1000011971.hg.1	42	5579583	0	42	NA	1.37848e-20	3.93931e-05
TC0900009988.hg.1	55	7338656	55	0	speeplobu	1.44331e-20	3.93931e-05
TC1400010726.hg.1	46	6072335	46	0	ADCY4	1.44331e-20	3.93931e-05
TC0500008849.hg.1	50	6661538	50	0	CYSTM1	1.54625e-20	3.93931e-05
TC0100006535.hg.1	58	7727873	58	0	raby	1.54625e-20	3.93931e-05
TC0600011324.hg.1	48	6356942	48	0	IFITM4P	1.54625e-20	3.93931e-05
TC0100010742.hg.1	54	7168739	0	54	RNA5SP69	1.58215e-20	3.93931e-05
TC0100016418.hg.1	29	3841984	0	29	NA	1.65644e-20	3.93931e-05
TC1000012542.hg.1	51	6785785	51	0	ZNF438	1.69487e-20	3.93931e-05
TC0100013757.hg.1	45	5956361	45	0	MTF1	1.7744e-20	3.93931e-05
TC1000008763.hg.1	51	6811904	51	0	NA	1.7744e-20	3.93931e-05
TC0400011695.hg.1	41	5433740	41	0	SEC24D	1.81553e-20	3.93931e-05
TC0200006744.hg.1	45	5931915	0	45	LOC100130010	1.81553e-20	3.93931e-05
TC0300007067.hg.1	41	5428148	41	0	MYD88	1.85761e-20	3.93931e-05
TC0200012979.hg.1	54	7197364	54	0	shupeebo	1.90065e-20	3.93931e-05
TC1200006616.hg.1	46	6105973	46	0	LTBR	1.94467e-20	3.93931e-05
TC0700006451.hg.1	34	4519177	0	34	NA	2.03577e-20	3.93931e-05
TC0600007968.hg.1	39	5191453	0	39	NA	2.08289e-20	3.93931e-05
TC1900010724.hg.1	52	6914976	52	0	CYP2T1P	2.13109e-20	3.93931e-05
TC0200011918.hg.1	51	6780495	51	0	RP11-130L8.1	2.18039e-20	3.93931e-05
TC2000008960.hg.1	39	5179736	39	0	EDEM2	2.18039e-20	3.93931e-05
TC0700012874.hg.1	35	4630224	35	0	NA	2.23082e-20	3.93931e-05
TC0100018360.hg.1	41	5451598	41	0	DISC1	2.23082e-20	3.93931e-05
TC0700006823.hg.1	49	6491955	0	49	AC003986.6	2.2824e-20	3.93931e-05
TC0800008783.hg.1	53	7003167	0	53	SQLE	2.33516e-20	3.93931e-05
TC0300012826.hg.1	33	4367982	33	0	RP11-64D22.1	2.33516e-20	3.93931e-05
TC1500009104.hg.1	28	3677830	0	28	RP11-64K12.8	2.33516e-20	3.93931e-05
TC0700009243.hg.1	43	5707946	43	0	TMEM140	2.38912e-20	3.93931e-05
TC1200012190.hg.1	28	3697511	28	0	OASL	2.38912e-20	3.93931e-05
TC0600009563.hg.1	50	6635979	50	0	slafla	2.44432e-20	3.93931e-05
TC0100017363.hg.1	40	5290387	40	0	sparreybu	2.44432e-20	3.93931e-05
TC1000010679.hg.1	54	7184506	54	0	RP11-168O22.1	2.50078e-20	3.93931e-05
TC0400009409.hg.1	33	4369544	33	0	NA	2.55852e-20	3.93931e-05
TC1100006831.hg.1	51	6775488	51	0	ADM	2.61759e-20	3.93931e-05
TC1500009368.hg.1	29	3818883	29	0	RP11-325E5.4	2.61759e-20	3.93931e-05
TC1000007264.hg.1	40	5280260	0	40	PARD3-AS1	2.61759e-20	3.93931e-05
TC0900011270.hg.1	44	5827454	0	44	RP11-18B16.1	2.61759e-20	3.93931e-05
TC0600012199.hg.1	13	1722982	13	0	EYS	2.61759e-20	3.93931e-05
TC1100011249.hg.1	42	5587794	42	0	mumoby	2.80299e-20	3.93931e-05
TC0700013633.hg.1	52	6894665	52	0	LOC154761	2.86763e-20	3.93931e-05
TC1800007218.hg.1	43	5701318	43	0	C18orf25	2.86763e-20	3.93931e-05
TC0900008270.hg.1	11	1436663	11	0	NA	2.93374e-20	3.93931e-05
TC0200012941.hg.1	33	4376616	33	0	NA	3.07052e-20	3.93931e-05
TC0200015422.hg.1	32	4227838	32	0	NA	3.14126e-20	3.93931e-05
TC1100010733.hg.1	39	5205396	39	0	SPI1	3.21361e-20	3.93931e-05
TC0400009685.hg.1	24	3159951	0	24	NA	3.21361e-20	3.93931e-05
TC1400009164.hg.1	46	6082781	46	0	NA	3.2876e-20	3.93931e-05
TC2000009619.hg.1	50	6625088	50	0	PPP4R1L	3.44067e-20	3.93931e-05
TC1200011250.hg.1	24	3170559	24	0	swarflubu	3.51983e-20	3.93931e-05
TC0700010703.hg.1	30	3970555	0	30	RP11-89N17.2	3.68359e-20	3.93931e-05
TC0300011238.hg.1	27	3569741	27	0	NA	3.68359e-20	3.93931e-05
TC0100010432.hg.1	38	5032275	0	38	RP11-477H21.2	3.85488e-20	3.93931e-05
TC0X00008311.hg.1	31	4084476	0	31	RPL3P12	3.85488e-20	3.93931e-05
TC1100012109.hg.1	1	129380	1	0	NA	3.85488e-20	3.93931e-05
TC0900010676.hg.1	50	6616209	0	50	HNRNPA1P14	3.94345e-20	3.93931e-05
TC1100011614.hg.1	42	5571510	42	0	KCNE3	4.12667e-20	3.93931e-05
TC0300012727.hg.1	55	7320238	55	0	RP11-329N15.3	4.31831e-20	3.93931e-05
TC1500010737.hg.1	42	5560628	42	0	SQRDL	4.31831e-20	3.93931e-05
TC1200008920.hg.1	30	3953080	30	0	OAS3	4.51873e-20	3.93931e-05
TC1400009595.hg.1	36	4772951	36	0	PTTG4P	4.51873e-20	3.93931e-05
TC0100008653.hg.1	59	7883478	59	0	IL12RB2	4.62237e-20	3.93931e-05
TC1400010134.hg.1	42	5577259	0	42	NA	4.62237e-20	3.93931e-05
TC0400006762.hg.1	45	5977741	45	0	NA	4.72835e-20	3.93931e-05
TC0800011473.hg.1	41	5448892	0	41	daskerbu	4.83674e-20	3.93931e-05
TC0900008929.hg.1	47	6233895	0	47	NA	5.06092e-20	3.93931e-05
TC0600009710.hg.1	46	6125489	46	0	STX11	5.17684e-20	3.93931e-05
TC0200016511.hg.1	34	4499534	34	0	IL1RN	5.29538e-20	3.93931e-05
TC1500010121.hg.1	43	5711004	0	43	verjorby	5.29538e-20	3.93931e-05
TC0200014522.hg.1	30	3969490	0	30	NA	5.29538e-20	3.93931e-05
TC1300006876.hg.1	33	4363651	33	0	RNU6-71P	5.54057e-20	3.93931e-05
TC0100010824.hg.1	56	7471655	56	0	CACNA1E	5.66734e-20	3.93931e-05
TC0900008011.hg.1	14	1835804	0	14	CYCSP24	5.66734e-20	3.93931e-05
TC0900010407.hg.1	33	4349994	33	0	NA	5.66734e-20	3.93931e-05
TC0800010493.hg.1	54	7181002	54	0	NA	5.79697e-20	3.93931e-05
TC0X00010799.hg.1	40	5307190	40	0	ELF4	6.0651e-20	3.93931e-05
TC0100018493.hg.1	29	3834195	0	29	SPRR2C	6.20372e-20	3.93931e-05
TC0100015505.hg.1	57	7584829	57	0	RP11-439A17.9	6.34547e-20	3.93931e-05
TC0800009394.hg.1	53	7065739	0	53	NA	6.34547e-20	3.93931e-05
TC2000007534.hg.1	45	5970987	45	0	dawtu	6.34547e-20	3.93931e-05
TC1200011791.hg.1	51	6782605	51	0	CKAP4	6.49043e-20	3.93931e-05
TC2000008064.hg.1	25	3312154	0	25	NA	6.49043e-20	3.93931e-05
TC1000011352.hg.1	45	5995683	45	0	KLLN	6.79022e-20	3.93931e-05
TC0900009510.hg.1	43	5690161	0	43	RPL4P5	6.94522e-20	3.93931e-05
TC0800008853.hg.1	44	5835079	0	44	deekey	6.94522e-20	3.93931e-05
TC1100007996.hg.1	48	6370377	48	0	ZFPL1	6.94522e-20	3.93931e-05
TC0500006487.hg.1	38	5053067	0	38	NA	7.1037e-20	3.93931e-05
TC2100007922.hg.1	43	5704365	0	43	sposaw	7.43148e-20	3.93931e-05
TC0100008614.hg.1	39	5175293	39	0	NA	7.43148e-20	3.93931e-05
TC1400007577.hg.1	30	3965717	30	0	RNU6-659P	7.60093e-20	3.93931e-05
TC0X00007202.hg.1	40	5289177	0	40	karu	7.60093e-20	3.93931e-05
TC0300010081.hg.1	35	4648455	0	35	NA	7.77419e-20	3.93931e-05
TC0600009699.hg.1	36	4759692	36	0	bafly	7.95136e-20	3.93931e-05
TC0900010266.hg.1	46	6099625	0	46	BMS1P12	8.13252e-20	3.93931e-05
TC1600010276.hg.1	43	5692459	43	0	SNX20	8.31776e-20	3.93931e-05
TC0500013415.hg.1	29	3829033	29	0	RAB24	8.31776e-20	3.93931e-05
TC0300009226.hg.1	18	2373093	0	18	NA	8.89886e-20	3.93931e-05
TC0200014615.hg.1	41	5410273	41	0	NA	8.89886e-20	3.93931e-05
TC1900008590.hg.1	38	5058621	0	38	gowee	8.89886e-20	3.93931e-05
TC0800011579.hg.1	35	4647376	35	0	EXT1	9.10134e-20	3.93931e-05
TC1200006588.hg.1	47	6243610	0	47	NA	9.10134e-20	3.93931e-05
TC0800012143.hg.1	51	6778267	51	0	NAPRT	9.10134e-20	3.93931e-05
TC0100014700.hg.1	41	5429006	41	0	NA	9.10134e-20	3.93931e-05
TC0200014412.hg.1	27	3577221	27	0	NA	9.30836e-20	3.93931e-05
TC0200009081.hg.1	43	5671701	43	0	MTATP6P26	9.30836e-20	3.93931e-05
TC1800008876.hg.1	26	3438254	26	0	NA	1.0652e-19	3.93931e-05
TC1500007874.hg.1	43	5707943	43	0	C15orf39	1.13939e-19	3.93931e-05
TC1400010709.hg.1	34	4516613	0	34	TTC5	1.13939e-19	3.93931e-05
TC1400009745.hg.1	34	4501007	0	34	NA	1.13939e-19	3.93931e-05
TC1800007203.hg.1	17	2225607	17	0	NA	1.13939e-19	3.93931e-05
TC2200009274.hg.1	33	4359920	33	0	APOBEC3G	1.19167e-19	3.93931e-05
TC0600009447.hg.1	28	3685576	28	0	NA	1.21869e-19	3.93931e-05
TC1900010400.hg.1	48	6380317	0	48	smoysey	1.21869e-19	3.93931e-05
TC1500008234.hg.1	62	8226727	62	0	luswy	1.24631e-19	3.93931e-05
TC1100009079.hg.1	50	6650476	0	50	rarglybu	1.24631e-19	3.93931e-05
TC0X00006848.hg.1	52	6929399	0	52	RPL7P58	1.24631e-19	3.93931e-05
TC1100009880.hg.1	33	4370285	33	0	TRIM21	1.24631e-19	3.93931e-05
TC0500008010.hg.1	44	5828015	0	44	blawskeybu	1.27456e-19	3.93931e-05
TC0400010311.hg.1	20	2626998	20	0	NA	1.27456e-19	3.93931e-05
TC0200009662.hg.1	51	6778380	51	0	TNFAIP6	1.27456e-19	3.93931e-05
TC1000008965.hg.1	21	2748501	21	0	NA	1.27456e-19	3.93931e-05
TC1800006781.hg.1	35	4626594	0	35	MIR4526	1.27456e-19	3.93931e-05
TC0500011883.hg.1	13	1702208	0	13	HMGB3P17	1.27456e-19	3.93931e-05
TC0900006541.hg.1	51	6776575	51	0	MTND1P11	1.30344e-19	3.93931e-05
TC1700011207.hg.1	50	6644625	50	0	MTVR2	1.30344e-19	3.93931e-05
TC1500009606.hg.1	38	5025032	0	38	MYO1E	1.30344e-19	3.93931e-05
TC0700011769.hg.1	42	5554336	42	0	glorsmerbu	1.36314e-19	3.93931e-05
TC0800011075.hg.1	51	6749376	51	0	TMEM55A	1.394e-19	3.93931e-05
TC2100008205.hg.1	30	3979071	30	0	AP001610.5	1.42555e-19	3.93931e-05
TC0100014851.hg.1	44	5804904	44	0	NA	1.45781e-19	3.93931e-05
TC1100007049.hg.1	48	6387100	48	0	HTATIP2	1.45781e-19	3.93931e-05
TC0300010102.hg.1	33	4358994	0	33	NA	1.5245e-19	3.93931e-05
TC0300008728.hg.1	16	2106541	16	0	NA	1.5245e-19	3.93931e-05
TC0800009230.hg.1	39	5168393	39	0	NA	1.5942e-19	3.93931e-05
TC0100017025.hg.1	41	5441354	0	41	RP11-203F10.6	1.63022e-19	3.93931e-05
TC0200013663.hg.1	47	6277688	47	0	lerklar	1.66705e-19	3.93931e-05
TC1600009185.hg.1	43	5694119	43	0	MEFV	1.66705e-19	3.93931e-05
TC1700007932.hg.1	64	8525707	64	0	dawwee	1.7047e-19	3.93931e-05
TC0200015408.hg.1	52	6926706	52	0	NA	1.7047e-19	3.93931e-05
TC1400009907.hg.1	43	5696649	0	43	NA	1.74319e-19	3.93931e-05
TC0300012191.hg.1	31	4114152	31	0	PARP9	1.82276e-19	3.93931e-05
TC0600013526.hg.1	5	657344	5	0	RP1-12G14.7	1.82276e-19	3.93931e-05
TC1000010216.hg.1	47	6267243	47	0	NA	1.86388e-19	3.93931e-05
TC0300007384.hg.1	43	5722116	0	43	slyspoyby	1.86388e-19	3.93931e-05
TC1600007597.hg.1	20	2637731	20	0	NA	1.86388e-19	3.93931e-05
TC0300014007.hg.1	45	5946732	45	0	NA	1.99283e-19	3.93931e-05
TC1200010152.hg.1	28	3703610	28	0	CENPUP2	2.03774e-19	3.93931e-05
TC1500009319.hg.1	25	3312711	0	25	NA	2.08365e-19	3.93931e-05
TC1300008274.hg.1	41	5468933	41	0	RNU4-9P	2.13058e-19	3.93931e-05
TC0X00009199.hg.1	26	3444716	26	0	ADGRG2	2.13058e-19	3.93931e-05
TC1500009985.hg.1	30	3971615	30	0	NPTN-IT1	2.17856e-19	3.93931e-05
TC0500008633.hg.1	44	5812324	44	0	C5orf56	2.17856e-19	3.93931e-05
TC0600011321.hg.1	46	6118682	0	46	darsawby	2.27773e-19	3.93931e-05
TC2200006907.hg.1	32	4234087	32	0	SGSM1	2.27773e-19	3.93931e-05
TC1800007244.hg.1	43	5699090	0	43	blorsho	2.32898e-19	3.93931e-05
TC0600012739.hg.1	52	6955588	52	0	peegleyby	2.38137e-19	3.93931e-05
TC1800007517.hg.1	9	1178627	9	0	NA	2.43492e-19	3.93931e-05
TC1300008882.hg.1	23	3033398	23	0	NA	2.48966e-19	3.93931e-05
TC0700008282.hg.1	32	4228973	32	0	NA	2.54562e-19	3.93931e-05
TC1100008070.hg.1	22	2906519	0	22	NA	2.54562e-19	3.93931e-05
TC0700009177.hg.1	49	6505270	0	49	AC009362.2	2.60282e-19	3.93931e-05
TC2100008019.hg.1	37	4905664	37	0	NA	2.60282e-19	3.93931e-05
TC0300009906.hg.1	35	4623063	0	35	NA	2.72105e-19	3.93931e-05
TC0400010504.hg.1	50	6641415	50	0	jawswaby	3.10852e-19	3.93931e-05
TC0800006439.hg.1	28	3702530	0	28	ZNF596	3.1782e-19	3.93931e-05
TC1200012584.hg.1	45	5984356	45	0	TAPBPL	3.24942e-19	3.93931e-05
TC0700013225.hg.1	16	2107407	16	0	NA	3.24942e-19	3.93931e-05
TC1100011497.hg.1	36	4779271	0	36	sowari	3.32222e-19	3.93931e-05
TC2100008115.hg.1	29	3826055	0	29	NA	3.39663e-19	3.93931e-05
TC0600013946.hg.1	37	4905035	0	37	NA	3.47268e-19	3.93931e-05
TC0900011801.hg.1	37	4910113	37	0	spawtorby	3.55042e-19	3.93931e-05
TC1900007325.hg.1	42	5534773	42	0	MVB12A	3.71109e-19	3.93931e-05
TC1600007967.hg.1	26	3437083	26	0	MT1IP	3.71109e-19	3.93931e-05
TC0700007785.hg.1	35	4645135	0	35	kleejoy	3.71109e-19	3.93931e-05
TC0400010943.hg.1	38	5048683	38	0	NA	3.87893e-19	3.93931e-05
TC1900009025.hg.1	49	6541662	0	49	NA	4.05427e-19	3.93931e-05
TC1500007189.hg.1	26	3439837	26	0	NA	4.05427e-19	3.93931e-05
TC1100007880.hg.1	47	6227382	0	47	NA	4.05427e-19	3.93931e-05
TC0X00009648.hg.1	36	4770145	36	0	TFE3	4.05427e-19	3.93931e-05
TC1100011012.hg.1	28	3692973	0	28	RP11-881M11.1	4.05427e-19	3.93931e-05
TC0900011400.hg.1	48	6373881	48	0	sloynorbu	4.23744e-19	3.93931e-05
TC0500011882.hg.1	49	6510452	49	0	KRT8P33	4.23744e-19	3.93931e-05
TC0900009349.hg.1	35	4664594	35	0	NA	4.33206e-19	3.93931e-05
TC1000009615.hg.1	33	4375949	0	33	gleesterby	4.33206e-19	3.93931e-05
TC0400012230.hg.1	30	3965159	0	30	RP11-392C20.1	4.42878e-19	3.93931e-05
TC0100011713.hg.1	30	3987644	0	30	NA	4.42878e-19	3.93931e-05
TC0900007391.hg.1	33	4375717	0	33	LOC100132245	4.52762e-19	3.93931e-05
TC0400012368.hg.1	50	6631252	50	0	sharbeybo	4.62864e-19	3.93931e-05
TC2100008027.hg.1	48	6344080	48	0	KCNE1	4.94527e-19	3.93931e-05
TC2000009110.hg.1	25	3292859	0	25	AL049691.1	5.05549e-19	3.93931e-05
TC0100016459.hg.1	40	5292588	0	40	stoda	5.05549e-19	3.93931e-05
TC1900011464.hg.1	26	3432157	26	0	TMEM150B	5.05549e-19	3.93931e-05
TC0800008967.hg.1	51	6804760	0	51	feywyby	5.16814e-19	3.93931e-05
TC1400009135.hg.1	30	3945863	0	30	RN7SL452P	5.16814e-19	3.93931e-05
TC1600010756.hg.1	47	6228031	47	0	ST3GAL2	5.40093e-19	3.93931e-05
TC2200009270.hg.1	31	4114272	31	0	APOBEC3B	5.52117e-19	3.93931e-05
TC0600010071.hg.1	39	5176170	39	0	SLC22A1	5.76966e-19	3.93931e-05
TC1600010729.hg.1	50	6635437	50	0	NA	5.76966e-19	3.93931e-05
TC0300009837.hg.1	41	5435332	41	0	gleenerbu	5.89801e-19	3.93931e-05
TC0300012238.hg.1	9	1184224	9	0	HEG1	5.89801e-19	3.93931e-05
TC1700008761.hg.1	48	6391799	48	0	RP1-193H18.2	6.02919e-19	3.93931e-05
TC0500008630.hg.1	56	7430843	56	0	tawslerby	6.30024e-19	3.93931e-05
TC2200006766.hg.1	47	6224357	47	0	IGLV10-54	6.72954e-19	3.93931e-05
TC0400009579.hg.1	29	3851182	0	29	NA	6.72954e-19	3.93931e-05
TC1000011746.hg.1	33	4376831	33	0	NA	6.72954e-19	3.93931e-05
TC1700006588.hg.1	31	4101858	0	31	darer	6.87896e-19	3.93931e-05
TC1100008034.hg.1	23	3034349	23	0	KAT5	6.87896e-19	3.93931e-05
TC0600013194.hg.1	36	4784737	0	36	RPL21P66	7.03166e-19	3.93931e-05
TC0600007585.hg.1	32	4225952	32	0	MICB	7.03166e-19	3.93931e-05
TC0200006711.hg.1	38	5048451	0	38	RP11-345J13.1	7.03166e-19	3.93931e-05
TC0X00009704.hg.1	47	6229481	0	47	IPO7P1	7.18771e-19	3.93931e-05
TC0100009695.hg.1	45	6021350	45	0	RP11-403I13.10	7.18771e-19	3.93931e-05
TC1700008106.hg.1	9	1182989	9	0	NA	7.18771e-19	3.93931e-05
TC1500009278.hg.1	37	4894904	37	0	RP11-109D20.1	7.34718e-19	3.93931e-05
TC0800007278.hg.1	21	2742177	21	0	NA	7.34718e-19	3.93931e-05
TC1600007470.hg.1	47	6254253	47	0	ITGAL	7.51014e-19	3.93931e-05
TC0600012933.hg.1	42	5578355	0	42	RPSAP43	7.84684e-19	3.93931e-05
TC0X00007708.hg.1	50	6667183	50	0	smawder	7.84684e-19	3.93931e-05
TC0800010009.hg.1	45	5944827	0	45	NA	7.84684e-19	3.93931e-05
TC1100006653.hg.1	36	4755444	36	0	NA	8.02074e-19	3.93931e-05
TC0600007586.hg.1	43	5700370	43	0	XXbac-BPG16N22.5	8.02074e-19	3.93931e-05
TC0100013445.hg.1	31	4120941	31	0	IFI6	8.38004e-19	3.93931e-05
TC0600011508.hg.1	43	5690108	43	0	TAP1	8.38004e-19	3.93931e-05
TC1100010897.hg.1	38	5022621	38	0	UBE2L6	8.56561e-19	3.93931e-05
TC1200012195.hg.1	22	2890269	0	22	NA	8.75523e-19	3.93931e-05
TC1700007800.hg.1	25	3324885	0	25	NA	8.949e-19	3.93931e-05
TC1700007985.hg.1	26	3434735	26	0	TMUB2	9.14701e-19	3.93931e-05
TC0900010483.hg.1	41	5450740	41	0	RNU6-1303P	9.34933e-19	3.93931e-05
TC1600009166.hg.1	55	7329700	55	0	sleeru	9.34933e-19	3.93931e-05
TC1600007959.hg.1	31	4089568	31	0	MT1E	9.34933e-19	3.93931e-05
TC1000007477.hg.1	62	8272980	62	0	dyklorbu	9.55608e-19	3.93931e-05
TC0800010933.hg.1	51	6778191	51	0	RP11-363E6.3	9.55608e-19	3.93931e-05
TC1600007960.hg.1	32	4217342	32	0	MT1M	9.76735e-19	3.93931e-05
TC0300009749.hg.1	51	6789387	0	51	NA	9.98322e-19	3.93931e-05
TC0600007487.hg.1	35	4620272	35	0	HLA-G	9.98322e-19	3.93931e-05
TC1300008715.hg.1	42	5580675	42	0	pleycha	1.04292e-18	3.93931e-05
TC2200009163.hg.1	20	2627920	20	0	LOC105373098	1.04292e-18	3.93931e-05
TC0600011497.hg.1	36	4761900	0	36	NA	1.06595e-18	3.93931e-05
TC0900008148.hg.1	34	4497885	34	0	TDRD7	1.08949e-18	3.93931e-05
TC1100008588.hg.1	31	4103175	0	31	NA	1.08949e-18	3.93931e-05
TC0700007038.hg.1	52	6910075	0	52	LOC100506497	1.08949e-18	3.93931e-05
TC0700007573.hg.1	21	2777704	0	21	NA	1.08949e-18	3.93931e-05
TC0400010789.hg.1	26	3443664	26	0	pergaw	1.1381e-18	3.93931e-05
TC0900009176.hg.1	60	7985159	0	60	NA	1.16321e-18	3.93931e-05
TC1000009228.hg.1	36	4740969	0	36	MRPS21P6	1.18886e-18	3.93931e-05
TC0400008695.hg.1	39	5154503	0	39	RP11-422J15.1	1.18886e-18	3.93931e-05
TC1000011543.hg.1	51	6805984	0	51	klerklawbu	1.24185e-18	3.93931e-05
TC1700010425.hg.1	42	5551582	42	0	SLFN12	1.24185e-18	3.93931e-05
TC0800011814.hg.1	41	5452282	0	41	GSDMC	1.24185e-18	3.93931e-05
TC0200007891.hg.1	44	5818793	44	0	NA	1.24185e-18	3.93931e-05
TC0900011586.hg.1	36	4763983	36	0	sorsher	1.26922e-18	3.93931e-05
TC2200007814.hg.1	18	2382438	18	0	CTA-384D8.34	1.26922e-18	3.93931e-05
TC1100012411.hg.1	16	2104659	16	0	NA	1.29718e-18	3.93931e-05
TC0200008972.hg.1	65	8684464	65	0	shyjybo	1.32575e-18	3.93931e-05
TC0700012764.hg.1	48	6372619	48	0	gleekee	1.32575e-18	3.93931e-05
TC0200014726.hg.1	45	5990246	0	45	AC009961.2	1.38476e-18	3.93931e-05
TC1500010233.hg.1	48	6380750	48	0	MEX3B	1.38476e-18	3.93931e-05
TC1800007794.hg.1	37	4927247	0	37	skoyplo	1.44636e-18	3.93931e-05
TC0300010089.hg.1	33	4401355	0	33	NA	1.44636e-18	3.93931e-05
TC1700010952.hg.1	43	5695122	43	0	RP11-580I16.2	1.47817e-18	3.93931e-05
TC1300008493.hg.1	34	4531672	34	0	NA	1.47817e-18	3.93931e-05
TC2000007753.hg.1	35	4639456	0	35	NA	1.47817e-18	3.93931e-05
TC0500012802.hg.1	39	5172517	0	39	skerskeeby	1.47817e-18	3.93931e-05
TC1500010783.hg.1	66	8781924	66	0	SEMA4B	1.51068e-18	3.93931e-05
TC0700009824.hg.1	46	6115050	0	46	NA	1.51068e-18	3.93931e-05
TC1200010702.hg.1	28	3705306	28	0	SMAGP	1.51068e-18	3.93931e-05
TC1100009864.hg.1	49	6498355	49	0	RHOG	1.51068e-18	3.93931e-05
TC1500010495.hg.1	40	5291434	40	0	CTD-2313J17.5	1.54388e-18	3.93931e-05
TC1600011378.hg.1	45	5978434	45	0	MVP	1.61247e-18	3.93931e-05
TC0100011308.hg.1	33	4353167	33	0	RP11-430C7.5	1.61247e-18	3.93931e-05
TC1700012482.hg.1	32	4235727	32	0	SIRT7	1.61247e-18	3.93931e-05
TC1900009440.hg.1	30	3968759	30	0	NA	1.68407e-18	3.93931e-05
TC0600014188.hg.1	54	7187860	54	0	PHACTR2	1.72104e-18	3.93931e-05
TC0800007781.hg.1	50	6680863	50	0	RP11-33I11.3	1.72104e-18	3.93931e-05
TC0300008394.hg.1	25	3301408	25	0	ZBTB20-AS2	1.72104e-18	3.93931e-05
TC0700012410.hg.1	17	2229580	17	0	NA	1.83681e-18	3.93931e-05
TC0500009078.hg.1	54	7180646	0	54	RPL7P1	1.87709e-18	3.93931e-05
TC1900010503.hg.1	42	5575693	42	0	TYROBP	1.87709e-18	3.93931e-05
TC0200008005.hg.1	50	6666483	50	0	DYSF	1.91823e-18	3.93931e-05
TC2100007207.hg.1	56	7472630	56	0	pluplar	1.91823e-18	3.93931e-05
TC0800011203.hg.1	39	5191199	0	39	SUMO2P18	1.91823e-18	3.93931e-05
TC0800010749.hg.1	34	4499288	34	0	NCOA2	1.96027e-18	3.93931e-05
TC1000008396.hg.1	29	3839142	29	0	IFIT2	2.00322e-18	3.93931e-05
TC0900007360.hg.1	47	6253578	47	0	NA	2.04709e-18	3.93931e-05
TC0700008579.hg.1	31	4092638	31	0	TRIM56	2.09192e-18	3.93931e-05
TC0100011071.hg.1	3	387537	3	0	NA	2.09192e-18	3.93931e-05
TC2200006532.hg.1	63	8394379	0	63	NA	2.13771e-18	3.93931e-05
TC1700012416.hg.1	34	4496066	34	0	RAB5C	2.13771e-18	3.93931e-05
TC0100012760.hg.1	23	3040085	23	0	RERE	2.33099e-18	3.93931e-05
TC0100008934.hg.1	41	5457746	0	41	RP11-384B12.3	2.33099e-18	3.93931e-05
TC1500007515.hg.1	50	6649223	50	0	NA	2.48719e-18	3.93931e-05
TC2000009963.hg.1	39	5168931	0	39	NA	2.54151e-18	3.93931e-05
TC1100011367.hg.1	34	4486895	34	0	UNC93B1	2.59701e-18	3.93931e-05
TC0200008284.hg.1	47	6222210	0	47	RP11-301O19.1	2.59701e-18	3.93931e-05
TC0700006660.hg.1	40	5313790	40	0	NA	2.6537e-18	3.93931e-05
TC1700009238.hg.1	44	5852987	44	0	RP13-516M14.8	2.6537e-18	3.93931e-05
TC0300010748.hg.1	35	4631484	0	35	safarbo	2.6537e-18	3.93931e-05
TC1200008739.hg.1	35	4622561	0	35	TMEM263	2.6537e-18	3.93931e-05
TC0800011212.hg.1	35	4639828	35	0	NA	2.6537e-18	3.93931e-05
TC1900007091.hg.1	35	4645159	0	35	NA	2.71162e-18	3.93931e-05
TC0700006707.hg.1	28	3702328	0	28	AC009945.4	2.71162e-18	3.93931e-05
TC0500006622.hg.1	25	3298153	0	25	NA	2.83122e-18	3.93931e-05
TC0400011042.hg.1	27	3558705	27	0	natime	2.95602e-18	3.93931e-05
TC0400009230.hg.1	23	3040935	0	23	NA	2.95602e-18	3.93931e-05
TC0100009449.hg.1	36	4748505	36	0	MOV10	3.02045e-18	3.93931e-05
TC1800006757.hg.1	42	5559325	0	42	LDLRAD4	3.15348e-18	3.93931e-05
TC1400007666.hg.1	50	6642326	0	50	LIN52	3.22215e-18	3.93931e-05
TC2100007040.hg.1	44	5855426	0	44	skorgy	3.2923e-18	3.93931e-05
TC1200006587.hg.1	24	3185269	0	24	NA	3.2923e-18	3.93931e-05
TC1500008956.hg.1	46	6119532	46	0	podaw	3.36396e-18	3.93931e-05
TC0600011144.hg.1	30	3997599	30	0	NA	3.43715e-18	3.93931e-05
TC0500008861.hg.1	53	7041863	53	0	rahiyu	3.43715e-18	3.93931e-05
TC1200007261.hg.1	24	3168848	24	0	RP11-843B15.1	3.66629e-18	3.93931e-05
TC0700013071.hg.1	30	3971214	30	0	NA	3.74598e-18	3.93931e-05
TC1300008052.hg.1	53	7022206	53	0	stoydoy	3.82737e-18	3.93931e-05
TC1900009695.hg.1	11	1450773	11	0	CTC-499B15.7	3.82737e-18	3.93931e-05
TC1500007872.hg.1	42	5590107	42	0	NA	3.99543e-18	3.93931e-05
TC0300008669.hg.1	16	2106552	16	0	NA	3.99543e-18	3.93931e-05
TC0200008054.hg.1	33	4348393	33	0	NA	4.08217e-18	3.93931e-05
TC1500007851.hg.1	29	3834600	29	0	ARID3B	4.08217e-18	3.93931e-05
TC0200015951.hg.1	48	6409964	0	48	PID1	4.17076e-18	3.93931e-05
TC0500007937.hg.1	17	2241159	17	0	NA	4.17076e-18	3.93931e-05
TC0900007434.hg.1	46	6118506	46	0	NA	4.26126e-18	3.93931e-05
TC0500006823.hg.1	23	3028273	23	0	LOC100130744	4.54454e-18	3.93931e-05
TC0200013951.hg.1	35	4633271	35	0	NA	4.64304e-18	3.93931e-05
TC0600011614.hg.1	25	3301160	25	0	NA	4.74364e-18	3.93931e-05
TC1700007997.hg.1	39	5169775	39	0	GRN	4.74364e-18	3.93931e-05
TC1700009742.hg.1	13	1718438	13	0	MYH8	4.74364e-18	3.93931e-05
TC0600014264.hg.1	31	4099319	31	0	DDAH2	4.74364e-18	3.93931e-05
TC0700006700.hg.1	46	6122197	0	46	AC060834.2	4.8464e-18	3.93931e-05
TC0400010109.hg.1	41	5453305	41	0	RP11-799M12.2	4.95135e-18	3.93931e-05
TC0500011573.hg.1	36	4790892	0	36	CTD-2012B7.1	4.95135e-18	3.93931e-05
TC0400008802.hg.1	51	6770012	51	0	NA	5.05854e-18	3.93931e-05
TC0X00009509.hg.1	18	2370335	0	18	NA	5.05854e-18	3.93931e-05
TC0800011810.hg.1	41	5446372	0	41	NA	5.16803e-18	3.93931e-05
TC0300010770.hg.1	45	5988384	45	0	CSRNP1	5.16803e-18	3.93931e-05
TC1900008625.hg.1	26	3446000	26	0	SIGLEC7	5.16803e-18	3.93931e-05
TC2200008724.hg.1	33	4369788	33	0	APOBEC3B-AS1	5.16803e-18	3.93931e-05
TC0900006808.hg.1	37	4898490	37	0	RP11-70L8.5	5.16803e-18	3.93931e-05
TC1600010016.hg.1	26	3433130	26	0	NA	5.16803e-18	3.93931e-05
TC0100011446.hg.1	31	4100426	0	31	MIR205HG	5.51071e-18	3.93931e-05
TC2000010022.hg.1	33	4358757	33	0	ZNFX1	5.62985e-18	3.93931e-05
TC1000011524.hg.1	33	4356964	33	0	PIK3AP1	5.62985e-18	3.93931e-05
TC0300011989.hg.1	12	1576666	12	0	SLC9C1	5.75153e-18	3.93931e-05
TC0700008812.hg.1	30	3968931	0	30	AC003989.3	5.75153e-18	3.93931e-05
TC0400012990.hg.1	40	5291130	40	0	DDX60L	5.87581e-18	3.93931e-05
TC0500007523.hg.1	22	2896286	22	0	NA	6.00274e-18	3.93931e-05
TC0600013284.hg.1	54	7191412	54	0	nimime	6.13237e-18	3.93931e-05
TC1500009274.hg.1	35	4642097	0	35	shuso	6.13237e-18	3.93931e-05
TC0100015864.hg.1	43	5699573	43	0	S100A6	6.26476e-18	3.93931e-05
TC1500008043.hg.1	45	5968715	45	0	ABHD17C	6.39998e-18	3.93931e-05
TC1200011819.hg.1	24	3179967	0	24	NA	6.6791e-18	3.93931e-05
TC0900011913.hg.1	19	2506698	0	19	AL603650.4	6.6791e-18	3.93931e-05
TC2200007241.hg.1	40	5302304	40	0	smokey	6.97024e-18	3.93931e-05
TC0500006498.hg.1	46	6125743	0	46	NA	7.12047e-18	3.93931e-05
TC0200007458.hg.1	44	5880693	44	0	EPAS1	7.12047e-18	3.93931e-05
TC1600011037.hg.1	18	2375252	0	18	RP11-483P21.6	7.12047e-18	3.93931e-05
TC1500009719.hg.1	31	4109117	0	31	NA	7.2739e-18	3.93931e-05
TC1400006711.hg.1	39	5174133	0	39	DHRS4L1	7.2739e-18	3.93931e-05
TC0100016156.hg.1	32	4223342	32	0	ARHGAP30	7.2739e-18	3.93931e-05
TC0900008006.hg.1	13	1713373	13	0	NA	7.2739e-18	3.93931e-05
TC1000008069.hg.1	63	8411907	63	0	geemarby	7.43059e-18	3.93931e-05
TC1700009123.hg.1	39	5154149	39	0	RNF213	7.43059e-18	3.93931e-05
TC0600012955.hg.1	34	4492048	0	34	NIP7P3	7.59061e-18	3.93931e-05
TC0X00010858.hg.1	31	4084199	0	31	MIR92A2	7.59061e-18	3.93931e-05
TC0800010494.hg.1	45	6010119	45	0	chowuby	7.75403e-18	3.93931e-05
TC0500009515.hg.1	58	7741682	58	0	NA	8.09135e-18	3.93931e-05
TC0200006733.hg.1	51	6784514	51	0	storkla	8.09135e-18	3.93931e-05
TC1900009327.hg.1	21	2760500	0	21	NA	8.26541e-18	3.93931e-05
TC0200011772.hg.1	37	4891918	37	0	RNU6-843P	8.44315e-18	3.93931e-05
TC1000008400.hg.1	34	4502920	34	0	IFIT1	8.44315e-18	3.93931e-05
TC0100016323.hg.1	41	5448283	41	0	NA	8.44315e-18	3.93931e-05
TC0600007405.hg.1	11	1446862	0	11	ZNF603P	8.44315e-18	3.93931e-05
TC1100009981.hg.1	25	3305309	25	0	TPP1	8.44315e-18	3.93931e-05
TC1500008852.hg.1	37	4910447	0	37	DNM1P28	8.62467e-18	3.93931e-05
TC0100010297.hg.1	34	4481280	34	0	NCSTN	8.99935e-18	3.93931e-05
TC2100007140.hg.1	34	4496705	34	0	ETS2	8.99935e-18	3.93931e-05
TC1600010255.hg.1	22	2881626	0	22	ACTG1P16	8.99935e-18	3.93931e-05
TC1000009261.hg.1	54	7190962	0	54	flaruby	9.19266e-18	3.93931e-05
TC0900007464.hg.1	28	3687890	0	28	RP11-12A20.12	9.19266e-18	3.93931e-05
TC0X00010767.hg.1	30	3959352	0	30	RP1-107N3.1	9.19266e-18	3.93931e-05
TC1900011266.hg.1	41	5439837	41	0	SIGLEC14	9.59167e-18	3.93931e-05
TC0800009159.hg.1	34	4500750	0	34	NA	9.59167e-18	3.93931e-05
TC1100009941.hg.1	36	4757414	36	0	deekerby	9.79753e-18	3.93931e-05
TC0300008558.hg.1	32	4238458	32	0	DTX3L	9.79753e-18	3.93931e-05
TC1500008789.hg.1	31	4108025	31	0	NA	9.79753e-18	3.93931e-05
TC1500009173.hg.1	34	4500437	34	0	EHD4	9.79753e-18	3.93931e-05
TC0600012034.hg.1	13	1712731	13	0	NA	9.79753e-18	3.93931e-05
TC0100012496.hg.1	39	5165934	39	0	NADK	1.00078e-17	3.93931e-05
TC0500008550.hg.1	29	3828434	29	0	NA	1.00078e-17	3.93931e-05
TC1200011452.hg.1	24	3166071	0	24	NA	1.00078e-17	3.93931e-05
TC2000007005.hg.1	65	8700148	65	0	CST7	1.04417e-17	3.93931e-05
TC1700011802.hg.1	18	2364344	18	0	RHBDF2	1.04417e-17	3.93931e-05
TC0800009692.hg.1	20	2639716	20	0	NA	1.06655e-17	3.93931e-05
TC0400012512.hg.1	18	2352847	18	0	NA	1.06655e-17	3.93931e-05
TC1000012181.hg.1	36	4757452	0	36	starloy	1.11275e-17	3.93931e-05
TC1000008484.hg.1	32	4249628	0	32	NA	1.11275e-17	3.93931e-05
TC0100015696.hg.1	45	5970167	45	0	HIST2H2BF	1.11275e-17	3.93931e-05
TC1500008357.hg.1	13	1719428	0	13	NA	1.11275e-17	3.93931e-05
TC1200010909.hg.1	34	4511955	34	0	RNU7-40P	1.13659e-17	3.93931e-05
TC1900010920.hg.1	41	5425559	41	0	klysho	1.13659e-17	3.93931e-05
TC0200014462.hg.1	40	5323700	40	0	AC078851.1	1.13659e-17	3.93931e-05
TC2000009170.hg.1	53	7045325	0	53	NA	1.16093e-17	3.93931e-05
TC1400010449.hg.1	51	6795454	0	51	IGHD	1.16093e-17	3.93931e-05
TC0800007378.hg.1	18	2364605	18	0	NA	1.16093e-17	3.93931e-05
TC0600007964.hg.1	21	2763168	0	21	TUBBP9	1.18578e-17	3.93931e-05
TC1600010164.hg.1	46	6099505	0	46	RP11-43P5.1	1.18578e-17	3.93931e-05
TC1000009612.hg.1	36	4772570	36	0	KLF6	1.21116e-17	3.93931e-05
TC0100016476.hg.1	32	4234046	32	0	KIAA0040	1.23708e-17	3.93931e-05
TC0X00007784.hg.1	27	3573380	0	27	NA	1.26354e-17	3.93931e-05
TC0400011291.hg.1	35	4629044	35	0	HERC6	1.29056e-17	3.93931e-05
TC1600009861.hg.1	27	3563168	0	27	CLN3	1.34632e-17	3.93931e-05
TC0900011015.hg.1	27	3593210	27	0	naseeby	1.37509e-17	3.93931e-05
TC1200008439.hg.1	36	4757845	0	36	HNRNPA1P50	1.37509e-17	3.93931e-05
TC1000007182.hg.1	20	2636961	0	20	RP11-253D19.2	1.40446e-17	3.93931e-05
TC0200014903.hg.1	24	3171999	24	0	NA	1.40446e-17	3.93931e-05
TC1900006550.hg.1	12	1575034	12	0	Metazoa_SRP	1.40446e-17	3.93931e-05
TC0100012023.hg.1	35	4642803	35	0	NA	1.46507e-17	3.93931e-05
TC0900011430.hg.1	43	5715018	0	43	NA	1.49634e-17	3.93931e-05
TC0700011798.hg.1	36	4772204	36	0	mablee	1.49634e-17	3.93931e-05
TC0200012500.hg.1	34	4512794	34	0	RP11-15I20.1	1.49634e-17	3.93931e-05
TC0500008805.hg.1	36	4769763	36	0	NA	1.49634e-17	3.93931e-05
TC0300012292.hg.1	33	4381507	0	33	bloboybo	1.49634e-17	3.93931e-05
TC0700010338.hg.1	14	1825499	0	14	AC005550.5	1.52827e-17	3.93931e-05
TC0400012288.hg.1	14	1845882	14	0	FSTL5	1.56087e-17	3.93931e-05
TC1700009293.hg.1	48	6404487	48	0	METRNL	1.59415e-17	3.93931e-05
TC0700012992.hg.1	29	3845602	0	29	NA	1.59415e-17	3.93931e-05
TC2200007588.hg.1	11	1455645	0	11	NA	1.59415e-17	3.93931e-05
TC1900010856.hg.1	38	5021518	38	0	PLAUR	1.62814e-17	3.93931e-05
TC0100009723.hg.1	33	4354266	33	0	FAM72D	1.62814e-17	3.93931e-05
TC0300014042.hg.1	29	3845225	29	0	RAB43	1.69827e-17	3.93931e-05
TC0500009363.hg.1	33	4387742	33	0	NA	1.73444e-17	3.93931e-05
TC2100007335.hg.1	28	3711253	0	28	smeyta	1.73444e-17	3.93931e-05
TC1400008783.hg.1	40	5312244	40	0	dypu	1.77137e-17	3.93931e-05
TC0200012043.hg.1	30	3964239	0	30	AC015977.6	1.80908e-17	3.93931e-05
TC0600010805.hg.1	33	4366681	0	33	geesnuby	1.84758e-17	3.93931e-05
TC0300008222.hg.1	38	5034576	0	38	NA	1.84758e-17	3.93931e-05
TC0900009825.hg.1	28	3702803	28	0	DDX58	1.88689e-17	3.93931e-05
TC1600007964.hg.1	25	3289575	25	0	MT1B	1.92703e-17	3.93931e-05
TC0200012181.hg.1	34	4533211	0	34	AL121652.3	1.92703e-17	3.93931e-05
TC1100009659.hg.1	12	1583377	12	0	RP11-326C3.13	2.00984e-17	3.93931e-05
TC1000011433.hg.1	53	7032620	0	53	Y_RNA	2.00984e-17	3.93931e-05
TC1700006666.hg.1	47	6217776	0	47	LOC101928000	2.00984e-17	3.93931e-05
TC0800009112.hg.1	42	5590870	0	42	NA	2.00984e-17	3.93931e-05
TC1100012949.hg.1	32	4234457	32	0	IFITM1	2.05256e-17	3.93931e-05
TC1900007855.hg.1	34	4491142	0	34	EEF1A1P7	2.05256e-17	3.93931e-05
TC0200006948.hg.1	32	4240521	32	0	NA	2.05256e-17	3.93931e-05
TC0200014203.hg.1	39	5178614	0	39	NA	2.05256e-17	3.93931e-05
TC1500009830.hg.1	32	4217715	0	32	LCTL	2.09616e-17	3.93931e-05
TC0400009838.hg.1	24	3176824	24	0	OR7E163P	2.09616e-17	3.93931e-05
TC1200008085.hg.1	32	4250339	32	0	NA	2.14069e-17	3.93931e-05
TC1100012835.hg.1	20	2649225	0	20	vykaby	2.14069e-17	3.93931e-05
TC2200009345.hg.1	36	4765664	36	0	C1QTNF6	2.18614e-17	3.93931e-05
TC0500011094.hg.1	11	1453426	11	0	NA	2.18614e-17	3.93931e-05
TC0500011681.hg.1	23	3039994	0	23	PGAM5P1	2.18614e-17	3.93931e-05
TC1600007343.hg.1	22	2912597	22	0	NA	2.18614e-17	3.93931e-05
TC0300007432.hg.1	27	3587258	27	0	MAPKAPK3	2.27993e-17	3.93931e-05
TC0900008934.hg.1	34	4464908	34	0	reme	2.27993e-17	3.93931e-05
TC0300013775.hg.1	21	2774008	0	21	ANKRD18DP	2.27993e-17	3.93931e-05
TC1900007557.hg.1	40	5302468	40	0	blerwy	2.27993e-17	3.93931e-05
TC1000010854.hg.1	37	4891874	0	37	RP11-119F7.6	2.27993e-17	3.93931e-05
TC0700008617.hg.1	46	6104566	46	0	SH2B2	2.3283e-17	3.93931e-05
TC0100010360.hg.1	38	5055794	38	0	HSPA6	2.37768e-17	3.93931e-05
TC0900011272.hg.1	48	6363196	0	48	RP11-534I8.1	2.37768e-17	3.93931e-05
TC2100006791.hg.1	29	3839947	0	29	NA	2.37768e-17	3.93931e-05
TC1200010304.hg.1	33	4361948	33	0	RP11-428G5.5	2.4281e-17	3.93931e-05
TC0100009093.hg.1	11	1438635	0	11	RP11-148B18.1	2.47957e-17	3.93931e-05
TC2100008105.hg.1	28	3696530	28	0	NA	2.47957e-17	3.93931e-05
TC1900011033.hg.1	39	5162803	39	0	NAPA	2.47957e-17	3.93931e-05
TC1100010896.hg.1	13	1712384	13	0	NA	2.53212e-17	3.93931e-05
TC0200013766.hg.1	35	4646123	0	35	sporjubu	2.53212e-17	3.93931e-05
TC2000008030.hg.1	23	3033905	23	0	OGFR	2.53212e-17	3.93931e-05
TC0600009206.hg.1	33	4381830	33	0	MARCKS	2.64053e-17	3.93931e-05
TC1100009940.hg.1	36	4758661	36	0	TRIM5	2.69644e-17	3.93931e-05
TC1100012955.hg.1	41	5450963	41	0	TRIM34	2.69644e-17	3.93931e-05
TC0500007521.hg.1	24	3152199	0	24	NA	2.69644e-17	3.93931e-05
TC1100008893.hg.1	47	6236709	0	47	NA	2.75352e-17	3.93931e-05
TC0800012205.hg.1	40	5330847	0	40	flargor	2.81179e-17	3.93931e-05
TC1600010432.hg.1	36	4790393	36	0	NA	2.87128e-17	3.93931e-05
TC0100013663.hg.1	37	4904750	0	37	NA	2.87128e-17	3.93931e-05
TC0600009713.hg.1	43	5709254	43	0	styjer	2.87128e-17	3.93931e-05
TC2200009362.hg.1	10	1303794	10	0	TYMP	2.87128e-17	3.93931e-05
TC0200008639.hg.1	14	1826719	14	0	NA	2.87128e-17	3.93931e-05
TC2000009946.hg.1	35	4622489	35	0	FAM209B	2.994e-17	3.93931e-05
TC1200006860.hg.1	41	5453917	41	0	fleyfoyby	3.05728e-17	3.93931e-05
TC1000008397.hg.1	30	3976531	30	0	IFIT3	3.12189e-17	3.93931e-05
TC1600008619.hg.1	34	4520681	34	0	taseri	3.12189e-17	3.93931e-05
TC2000008354.hg.1	25	3303885	25	0	NA	3.12189e-17	3.93931e-05
TC1100007091.hg.1	14	1851208	0	14	NA	3.18784e-17	3.93931e-05
TC0700007518.hg.1	24	3159769	24	0	NA	3.18784e-17	3.93931e-05
TC0X00009456.hg.1	35	4616409	35	0	RP13-13A3.1	3.3239e-17	3.93931e-05
TC1400007982.hg.1	33	4353920	33	0	flopar	3.3239e-17	3.93931e-05
TC0X00007664.hg.1	45	5963828	45	0	koydu	3.3239e-17	3.93931e-05
TC1600011386.hg.1	35	4621929	35	0	ORAI3	3.3239e-17	3.93931e-05
TC1900011742.hg.1	47	6262742	47	0	CEACAM6	3.46568e-17	3.93931e-05
TC0100015920.hg.1	52	6927620	52	0	RP11-61L14.6	3.53879e-17	3.93931e-05
TC0400007905.hg.1	40	5302339	0	40	feysmoyby	3.53879e-17	3.93931e-05
TC1500009637.hg.1	30	3985601	30	0	seyzo	3.53879e-17	3.93931e-05
TC1900011687.hg.1	46	6146790	46	0	shyseebu	3.61342e-17	3.93931e-05
TC0200013027.hg.1	48	6356295	48	0	NA	3.61342e-17	3.93931e-05
TC1900006968.hg.1	31	4090353	31	0	C19orf66	3.61342e-17	3.93931e-05
TC1500009022.hg.1	30	3989358	0	30	vaspey	3.61342e-17	3.93931e-05
TC0400011811.hg.1	15	1962596	15	0	sheygla	3.61342e-17	3.93931e-05
TC1000008223.hg.1	13	1697746	0	13	RPL22P18	3.61342e-17	3.93931e-05
TC1400006952.hg.1	10	1314915	10	0	CTD-2142D14.1	3.61342e-17	3.93931e-05
TC0X00010841.hg.1	29	3843581	29	0	HS6ST2	3.68961e-17	3.93931e-05
TC1600007347.hg.1	24	3153613	24	0	NA	3.76737e-17	3.93931e-05
TC0800007120.hg.1	18	2357125	18	0	RNU6-1276P	3.76737e-17	3.93931e-05
TC0400009149.hg.1	33	4383848	0	33	RP11-138A23.2	3.84676e-17	3.93931e-05
TC1000008733.hg.1	43	5729994	43	0	MFSD13A	3.84676e-17	3.93931e-05
TC0600012835.hg.1	19	2492036	0	19	zoglorby	3.84676e-17	3.93931e-05
TC0200011952.hg.1	15	1974611	15	0	AC012506.3	3.84676e-17	3.93931e-05
TC0600010075.hg.1	21	2754772	21	0	RP1-276N6.2	3.92779e-17	3.93931e-05
TC0200016167.hg.1	37	4908758	0	37	RPL3P5	4.01051e-17	3.93931e-05
TC0200007810.hg.1	34	4497768	0	34	NA	4.01051e-17	3.93931e-05
TC1000011707.hg.1	37	4922076	37	0	AL360001.1	4.01051e-17	3.93931e-05
TC0700012854.hg.1	17	2240209	17	0	MOXD2P	4.01051e-17	3.93931e-05
TC0600007431.hg.1	44	5819623	0	44	RPL13P	4.18114e-17	3.93931e-05
TC0900010769.hg.1	42	5583599	42	0	NFIL3	4.18114e-17	3.93931e-05
TC1000011875.hg.1	33	4359188	0	33	NA	4.26911e-17	3.93931e-05
TC1100008580.hg.1	19	2497965	0	19	NA	4.26911e-17	3.93931e-05
TC0Y00006850.hg.1	25	3307032	0	25	NA	4.35892e-17	3.93931e-05
TC0600007188.hg.1	28	3696875	0	28	HNRNPA1P58	4.45058e-17	3.93931e-05
TC2100006619.hg.1	40	5320761	40	0	bleytar	4.45058e-17	3.93931e-05
TC1700010827.hg.1	34	4508511	34	0	GRN	4.45058e-17	3.93931e-05
TC1700008366.hg.1	49	6514402	49	0	RP11-670E13.5	4.63966e-17	3.93931e-05
TC0900010781.hg.1	35	4635047	35	0	dutarby	4.63966e-17	3.93931e-05
TC0500010642.hg.1	40	5296886	0	40	EEF1A1P19	4.73714e-17	3.93931e-05
TC0400009614.hg.1	41	5437845	41	0	NA	4.73714e-17	3.93931e-05
TC0100009407.hg.1	34	4511103	0	34	RP5-1125M8.3	4.73714e-17	3.93931e-05
TC1100009677.hg.1	43	5719663	0	43	nitumi	4.93822e-17	3.93931e-05
TC2200007366.hg.1	29	3826904	29	0	RP3-508I15.14	4.93822e-17	3.93931e-05
TC1200010044.hg.1	30	3965159	30	0	NA	4.93822e-17	3.93931e-05
TC0600011593.hg.1	36	4739995	36	0	spaspyby	4.93822e-17	3.93931e-05
TC0800007457.hg.1	20	2652936	0	20	smerchar	5.04189e-17	3.93931e-05
TC1000006719.hg.1	22	2889474	0	22	RP11-543F8.3	5.04189e-17	3.93931e-05
TC0100015454.hg.1	51	6797660	0	51	RPL6P2	5.1477e-17	3.93931e-05
TC0600011880.hg.1	36	4766480	36	0	GTPBP2	5.1477e-17	3.93931e-05
TC0100013507.hg.1	32	4229615	0	32	LOC101928460	5.1477e-17	3.93931e-05
TC0700009442.hg.1	44	5812905	44	0	TRBV5-6	5.25571e-17	3.93931e-05
TC0600007694.hg.1	46	6120603	46	0	B3GALT4	5.25571e-17	3.93931e-05
TC0X00009001.hg.1	20	2639323	0	20	RP11-1M18.1	5.25571e-17	3.93931e-05
TC0200016062.hg.1	42	5558099	42	0	mawswoby	5.36595e-17	3.93931e-05
TC0300009388.hg.1	17	2242992	17	0	NA	5.47847e-17	3.93931e-05
TC0200009680.hg.1	27	3574259	27	0	FMNL2	5.59332e-17	3.93931e-05
TC1900012040.hg.1	28	3695183	28	0	LILRA5	5.71054e-17	3.93931e-05
TC1000012120.hg.1	23	3026844	0	23	NA	5.9523e-17	3.93931e-05
TC0700013595.hg.1	45	5977242	45	0	C7orf61	6.07693e-17	3.93931e-05
TC0300007294.hg.1	33	4358027	33	0	PTPN23	6.07693e-17	3.93931e-05
TC0200016093.hg.1	40	5295467	0	40	USP40	6.20415e-17	3.93931e-05
TC0600013281.hg.1	42	5577488	42	0	sharjer	6.33398e-17	3.93931e-05
TC0600010809.hg.1	45	5958611	45	0	NA	6.33398e-17	3.93931e-05
TC0500012144.hg.1	37	4907947	0	37	NA	6.33398e-17	3.93931e-05
TC2200008424.hg.1	34	4536128	34	0	NA	6.4665e-17	3.93931e-05
TC2000007271.hg.1	29	3827367	0	29	NA	6.73978e-17	3.93931e-05
TC0200014808.hg.1	18	2352745	0	18	NA	6.88067e-17	3.93931e-05
TC1100010536.hg.1	28	3683850	28	0	RP5-945I17.2	6.88067e-17	3.93931e-05
TC0400011765.hg.1	26	3437204	0	26	AC021205.2	6.88067e-17	3.93931e-05
TC1800007968.hg.1	18	2389385	18	0	TMEM200C	6.88067e-17	3.93931e-05
TC1900009991.hg.1	43	5682074	43	0	JAK3	7.02445e-17	3.93931e-05
TC1500010109.hg.1	7	920588	0	7	PEAK1	7.02445e-17	3.93931e-05
TC1000011444.hg.1	56	7483675	0	56	RP11-624L12.1	7.47383e-17	3.93931e-05
TC1200008740.hg.1	31	4084209	31	0	NA	7.62983e-17	3.93931e-05
TC1800006626.hg.1	26	3440804	0	26	NA	7.62983e-17	3.93931e-05
TC0900009868.hg.1	8	1055004	0	8	PRSS3P4	7.62983e-17	3.93931e-05
TC0300012419.hg.1	50	6630716	0	50	NA	7.78904e-17	3.93931e-05
TC1700009495.hg.1	39	5166941	39	0	P2RX1	7.78904e-17	3.93931e-05
TC0100010620.hg.1	32	4230699	32	0	RNU6-157P	7.78904e-17	3.93931e-05
TC0600012168.hg.1	35	4631096	0	35	RBBP4P3	7.95153e-17	3.93931e-05
TC1400009731.hg.1	44	5854402	0	44	RP11-507E23.1	8.11736e-17	3.93931e-05
TC2100006986.hg.1	22	2912951	22	0	NA	8.11736e-17	3.93931e-05
TC0500007730.hg.1	24	3165514	0	24	NA	8.11736e-17	3.93931e-05
TC0700012436.hg.1	21	2776549	21	0	LOC100131285	8.2866e-17	3.93931e-05
TC1000012093.hg.1	24	3159167	0	24	NA	8.2866e-17	3.93931e-05
TC0200014695.hg.1	24	3169567	24	0	shagloy	8.45932e-17	3.93931e-05
TC2100006811.hg.1	22	2898104	0	22	AP001601.2	8.45932e-17	3.93931e-05
TC0400008378.hg.1	36	4769426	0	36	NA	8.45932e-17	3.93931e-05
TC0X00007356.hg.1	25	3287723	25	0	GNL3L	8.63559e-17	3.93931e-05
TC0600008073.hg.1	28	3701279	28	0	SRF	8.81548e-17	3.93931e-05
TC0700010485.hg.1	6	784037	6	0	NA	8.99906e-17	3.93931e-05
TC0800011355.hg.1	23	3029712	23	0	AP003354.1	8.99906e-17	3.93931e-05
TC0600014333.hg.1	48	6335899	48	0	MICAL1	9.37761e-17	3.93931e-05
TC0200007792.hg.1	48	6385563	48	0	LOC100507006	9.37761e-17	3.93931e-05
TC1600009755.hg.1	29	3825825	29	0	swoysny	9.37761e-17	3.93931e-05
TC2100008242.hg.1	24	3153830	0	24	NA	9.57273e-17	3.93931e-05
TC0300008727.hg.1	24	3157450	24	0	zyborbu	9.57273e-17	3.93931e-05
TC2200009364.hg.1	37	4916494	37	0	CPT1B	9.77185e-17	3.93931e-05
TC1100008475.hg.1	41	5430353	0	41	NA	9.77185e-17	3.93931e-05
TC0100013973.hg.1	30	3972184	0	30	NA	9.97506e-17	3.93931e-05
TC1100011689.hg.1	33	4360256	0	33	NA	9.97506e-17	3.93931e-05
TC0300010053.hg.1	22	2918638	0	22	NA	9.97506e-17	3.93931e-05
TC1100011429.hg.1	29	3840180	29	0	IFITM9P	1.03941e-16	3.93931e-05
TC0300009984.hg.1	44	5835852	44	0	TNK2-AS1	1.061e-16	3.93931e-05
TC0400011460.hg.1	30	3982016	0	30	NA	1.061e-16	3.93931e-05
TC0300014004.hg.1	29	3860131	29	0	LINC00877	1.061e-16	3.93931e-05
TC0300009158.hg.1	31	4106052	0	31	U2	1.08304e-16	3.93931e-05
TC0300008837.hg.1	33	4387892	0	33	RP11-64K7.1	1.10553e-16	3.93931e-05
TC2200009195.hg.1	34	4498119	0	34	AIFM3	1.1519e-16	3.93931e-05
TC1900009215.hg.1	21	2784842	0	21	borwy	1.17579e-16	3.93931e-05
TC0900011073.hg.1	20	2643357	20	0	skoseeby	1.17579e-16	3.93931e-05
TC0300007306.hg.1	34	4510655	0	34	NA	1.20018e-16	3.93931e-05
TC0100018317.hg.1	36	4785362	36	0	NA	1.20018e-16	3.93931e-05
TC0600011133.hg.1	31	4079790	31	0	HIST1H2BE	1.22507e-16	3.93931e-05
TC2200007488.hg.1	32	4210161	32	0	RNU6-476P	1.22507e-16	3.93931e-05
TC0400009819.hg.1	46	6118459	0	46	lyga	1.25046e-16	3.93931e-05
TC0800007703.hg.1	27	3561001	0	27	NA	1.25046e-16	3.93931e-05
TC0600007281.hg.1	36	4778575	36	0	AL031777.2	1.27638e-16	3.93931e-05
TC0600007258.hg.1	46	6115968	46	0	NA	1.27638e-16	3.93931e-05
TC0200015771.hg.1	36	4792094	36	0	TUBA4A	1.30282e-16	3.93931e-05
TC1900007370.hg.1	35	4679618	35	0	NA	1.30282e-16	3.93931e-05
TC1200007525.hg.1	15	1979913	0	15	OR11M1P	1.30282e-16	3.93931e-05
TC0100013345.hg.1	37	4899840	37	0	RP4-781L3.1	1.35733e-16	3.93931e-05
TC0500007703.hg.1	46	6119345	46	0	peychaby	1.38543e-16	3.93931e-05
TC0500007711.hg.1	46	6119299	46	0	cheychaby	1.38543e-16	3.93931e-05
TC0100016086.hg.1	33	4388436	33	0	AIM2	1.38543e-16	3.93931e-05
TC0300010350.hg.1	48	6400534	0	48	WNT7A	1.4141e-16	3.93931e-05
TC0600007301.hg.1	31	4104904	31	0	BTN3A2	1.4732e-16	3.93931e-05
TC0X00008257.hg.1	34	4527343	34	0	SOWAHD	1.4732e-16	3.93931e-05
TC1900009369.hg.1	32	4232894	32	0	PLIN3	1.50366e-16	3.93931e-05
TC1300008789.hg.1	14	1842196	14	0	RP11-269C23.5	1.50366e-16	3.93931e-05
TC0X00010320.hg.1	28	3684328	0	28	XRCC6P5	1.53474e-16	3.93931e-05
TC1200007183.hg.1	35	4636408	35	0	swunu	1.56645e-16	3.93931e-05
TC1200011273.hg.1	28	3700628	0	28	NA	1.56645e-16	3.93931e-05
TC1800007740.hg.1	31	4127513	31	0	ferklu	1.56645e-16	3.93931e-05
TC1600008443.hg.1	26	3433136	0	26	luswar	1.56645e-16	3.93931e-05
TC1200008520.hg.1	44	5849330	0	44	PGAM1P5	1.59881e-16	3.93931e-05
TC0300009815.hg.1	21	2769222	21	0	LPP	1.59881e-16	3.93931e-05
TC1000007731.hg.1	31	4112142	0	31	NA	1.59881e-16	3.93931e-05
TC1400008021.hg.1	20	2633089	20	0	CHGA	1.63182e-16	3.93931e-05
TC0200015990.hg.1	29	3829525	29	0	NA	1.63182e-16	3.93931e-05
TC0400006483.hg.1	47	6216306	0	47	NA	1.63182e-16	3.93931e-05
TC0400012608.hg.1	50	6662592	50	0	shoysparby	1.66551e-16	3.93931e-05
TC0X00006760.hg.1	16	2103012	0	16	AL928874.1	1.66551e-16	3.93931e-05
TC1000010807.hg.1	25	3298497	25	0	NA	1.66551e-16	3.93931e-05
TC2000007960.hg.1	20	2634669	20	0	MIR548AG2	1.66551e-16	3.93931e-05
TC0600007530.hg.1	27	3575204	27	0	HLA-E	1.69988e-16	3.93931e-05
TC1500008232.hg.1	14	1834817	14	0	ISG20	1.69988e-16	3.93931e-05
TC0600010021.hg.1	48	6408719	48	0	SYTL3	1.73496e-16	3.93931e-05
TC0300013608.hg.1	33	4377700	0	33	RP11-534C12.1	1.73496e-16	3.93931e-05
TC0200006436.hg.1	43	5705545	0	43	NA	1.77074e-16	3.93931e-05
TC1100012823.hg.1	31	4104725	31	0	keychor	1.77074e-16	3.93931e-05
TC1000009593.hg.1	22	2908522	0	22	NA	1.77074e-16	3.93931e-05
TC1500006972.hg.1	41	5440949	41	0	SPINT1	1.77074e-16	3.93931e-05
TC1200008869.hg.1	29	3817822	29	0	NA	1.80726e-16	3.93931e-05
TC0100014988.hg.1	30	3958862	0	30	F3	1.84451e-16	3.93931e-05
TC1200008200.hg.1	35	4614771	35	0	RP11-166B14.1	1.84451e-16	3.93931e-05
TC0600007262.hg.1	29	3828798	29	0	HIST1H3A	1.88253e-16	3.93931e-05
TC0700012528.hg.1	24	3174704	0	24	borkee	1.88253e-16	3.93931e-05
TC2200007892.hg.1	17	2252434	17	0	CECR5	1.92131e-16	3.93931e-05
TC0100010641.hg.1	20	2624084	0	20	RP11-296O14.1	1.92131e-16	3.93931e-05
TC0900006545.hg.1	40	5334978	40	0	MTCO3P11	2.00126e-16	3.93931e-05
TC1600009074.hg.1	40	5273570	40	0	MSRB1	2.00126e-16	3.93931e-05
TC0100017748.hg.1	36	4789769	36	0	SIPA1L2	2.04246e-16	3.93931e-05
TC0100009510.hg.1	15	1977648	0	15	NA	2.04246e-16	3.93931e-05
TC0800006790.hg.1	40	5294529	0	40	RP11-303G3.9	2.08449e-16	3.93931e-05
TC0900006544.hg.1	38	5036755	38	0	MTATP6P11	2.08449e-16	3.93931e-05
TC0400007033.hg.1	37	4890816	0	37	jeyswyby	2.08449e-16	3.93931e-05
TC0300008160.hg.1	17	2236582	0	17	NA	2.08449e-16	3.93931e-05
TC1900007614.hg.1	25	3306186	0	25	NA	2.12737e-16	3.93931e-05
TC0800006792.hg.1	12	1577528	0	12	MIR3926-2	2.12737e-16	3.93931e-05
TC1100006730.hg.1	27	3580754	0	27	NA	2.17112e-16	3.93931e-05
TC1100011142.hg.1	22	2909372	22	0	NA	2.17112e-16	3.93931e-05
TC1700010088.hg.1	45	5975896	45	0	NATD1	2.21576e-16	3.93931e-05
TC0100010943.hg.1	40	5315161	40	0	dolawbu	2.21576e-16	3.93931e-05
TC1100009942.hg.1	24	3165945	24	0	TRIM22	2.21576e-16	3.93931e-05
TC0400009952.hg.1	20	2643349	20	0	NA	2.26131e-16	3.93931e-05
TC2100006745.hg.1	33	4366528	0	33	EEF1A1P1	2.26131e-16	3.93931e-05
TC0200012311.hg.1	10	1314422	10	0	cheyjeebo	2.26131e-16	3.93931e-05
TC1700009496.hg.1	35	4660827	35	0	jerwaw	2.30777e-16	3.93931e-05
TC0100017141.hg.1	10	1311395	10	0	RP11-328D5.1	2.30777e-16	3.93931e-05
TC0700013327.hg.1	24	3172267	24	0	CHST12	2.30777e-16	3.93931e-05
TC0500013401.hg.1	27	3554898	27	0	LCP2	2.35518e-16	3.93931e-05
TC0100016279.hg.1	12	1572917	0	12	RP11-9L18.3	2.35518e-16	3.93931e-05
TC0900006441.hg.1	49	6539709	49	0	hayumu	2.40355e-16	3.93931e-05
TC0300011268.hg.1	33	4375187	33	0	NA	2.40355e-16	3.93931e-05
TC1500010116.hg.1	32	4238005	0	32	NA	2.45289e-16	3.93931e-05
TC1500008523.hg.1	50	6689271	50	0	darzee	2.45289e-16	3.93931e-05
TC0100018572.hg.1	35	4647182	35	0	LYPD8	2.45289e-16	3.93931e-05
TC0400012605.hg.1	42	5560411	42	0	NA	2.45289e-16	3.93931e-05
TC2000009285.hg.1	15	1968087	0	15	NA	2.45289e-16	3.93931e-05
TC1100011434.hg.1	23	3038494	23	0	AP000439.2	2.45289e-16	3.93931e-05
TC0900006548.hg.1	45	5963926	45	0	MTND5P14	2.50324e-16	3.93931e-05
TC0300013941.hg.1	31	4107227	31	0	MKRN2OS	2.50324e-16	3.93931e-05
TC0600014262.hg.1	29	3827603	29	0	ABHD16A	2.5546e-16	3.93931e-05
TC1000012055.hg.1	17	2238420	0	17	RP11-62L18.3	2.5546e-16	3.93931e-05
TC1500010124.hg.1	26	3439021	26	0	LOC645752	2.5546e-16	3.93931e-05
TC2100007424.hg.1	36	4760911	36	0	NA	2.607e-16	3.93931e-05
TC0600007991.hg.1	39	5168041	39	0	TREML4	2.607e-16	3.93931e-05
TC0300010195.hg.1	25	3303870	25	0	NA	2.66046e-16	3.93931e-05
TC1100006769.hg.1	19	2509961	19	0	waglaw	2.66046e-16	3.93931e-05
TC1600011449.hg.1	34	4532815	34	0	SPIRE2	2.66046e-16	3.93931e-05
TC1000011080.hg.1	21	2786951	21	0	HMGA1P5	2.66046e-16	3.93931e-05
TC1600007957.hg.1	26	3423894	26	0	MT2A	2.715e-16	3.93931e-05
TC0700010691.hg.1	50	6633073	50	0	NA	2.715e-16	3.93931e-05
TC1200006447.hg.1	50	6670501	50	0	LOC100049716	2.77064e-16	3.93931e-05
TC2100007243.hg.1	37	4920868	37	0	sloto	2.77064e-16	3.93931e-05
TC0100017546.hg.1	12	1577978	0	12	RP5-1087E8.2	2.77064e-16	3.93931e-05
TC2000008110.hg.1	54	7178307	54	0	OPRL1	2.82741e-16	3.93931e-05
TC0900006578.hg.1	20	2638514	0	20	RP11-279E1.1	2.88532e-16	3.93931e-05
TC0700010882.hg.1	4	521846	4	0	NA	2.88532e-16	3.93931e-05
TC1100009132.hg.1	29	3834948	0	29	RPL12P46	2.88532e-16	3.93931e-05
TC0700008405.hg.1	22	2921509	22	0	supleyby	2.88532e-16	3.93931e-05
TC2200008723.hg.1	36	4792406	36	0	smarar	2.9444e-16	3.93931e-05
TC2000010021.hg.1	37	4923837	37	0	ZNFX1	2.9444e-16	3.93931e-05
TC0200008013.hg.1	35	4621283	35	0	NA	2.9444e-16	3.93931e-05
TC0300010286.hg.1	16	2106169	0	16	GSTM5P1	3.00468e-16	3.93931e-05
TC0100010608.hg.1	47	6254119	0	47	NA	3.00468e-16	3.93931e-05
TC1900008094.hg.1	29	3855121	29	0	bluvoy	3.00468e-16	3.93931e-05
TC1100006721.hg.1	27	3558608	27	0	CNGA4	3.06617e-16	3.93931e-05
TC1500008709.hg.1	38	5066079	38	0	lyswee	3.06617e-16	3.93931e-05
TC0200015942.hg.1	28	3709185	0	28	AC074019.2	3.06617e-16	3.93931e-05
TC0300008944.hg.1	34	4479232	34	0	NA	3.06617e-16	3.93931e-05
TC1900008329.hg.1	34	4516154	34	0	VASP	3.1289e-16	3.93931e-05
TC0X00006547.hg.1	38	5053790	0	38	NA	3.19289e-16	3.93931e-05
TC1600007643.hg.1	38	5050854	38	0	NA	3.19289e-16	3.93931e-05
TC0100013764.hg.1	24	3165566	0	24	LINC01343	3.19289e-16	3.93931e-05
TC2100008172.hg.1	18	2389243	0	18	sarplu	3.25817e-16	3.93931e-05
TC1900008057.hg.1	37	4885475	37	0	ZFP36	3.32477e-16	3.93931e-05
TC1900008768.hg.1	12	1578397	12	0	MIR498	3.32477e-16	3.93931e-05
TC0100007540.hg.1	43	5710155	43	0	THEMIS2	3.39271e-16	3.93931e-05
TC0X00006657.hg.1	46	6130178	46	0	stervo	3.46202e-16	3.93931e-05
TC0100015546.hg.1	37	4904133	37	0	haka	3.46202e-16	3.93931e-05
TC0700007727.hg.1	25	3284928	0	25	ZNF734P	3.46202e-16	3.93931e-05
TC0900006486.hg.1	22	2898597	22	0	meelo	3.46202e-16	3.93931e-05
TC2100006655.hg.1	18	2360461	18	0	LINC01549	3.60484e-16	3.93931e-05
TC1800008337.hg.1	45	5953337	45	0	RNU6-1289P	3.67842e-16	3.93931e-05
TC0400009543.hg.1	24	3148280	24	0	TLR3	3.67842e-16	3.93931e-05
TC1100010247.hg.1	48	6389559	48	0	zorsmyby	3.75348e-16	3.93931e-05
TC1500007761.hg.1	32	4240063	32	0	NA	3.83004e-16	3.93931e-05
TC0500012137.hg.1	16	2116623	16	0	RNA5SP193	3.83004e-16	3.93931e-05
TC0800007564.hg.1	21	2774468	21	0	NA	3.90814e-16	3.93931e-05
TC0400010493.hg.1	37	4922099	0	37	NA	3.90814e-16	3.93931e-05
TC0500009932.hg.1	25	3322510	0	25	AC091947.1	3.90814e-16	3.93931e-05
TC0800007768.hg.1	27	3574520	27	0	cheegyby	3.90814e-16	3.93931e-05
TC1900008474.hg.1	33	4390298	33	0	NA	3.90814e-16	3.93931e-05
TC0300013385.hg.1	44	5829393	0	44	pymawbu	3.98782e-16	3.93931e-05
TC1100009067.hg.1	51	6778680	51	0	NA	4.06909e-16	3.93931e-05
TC1500010312.hg.1	27	3564404	27	0	RP11-815J21.2	4.06909e-16	3.93931e-05
TC0900007399.hg.1	38	5031797	38	0	NA	4.06909e-16	3.93931e-05
TC1200009950.hg.1	21	2792878	0	21	NA	4.15199e-16	3.93931e-05
TC0X00007592.hg.1	31	4093558	0	31	skytor	4.15199e-16	3.93931e-05
TC1500006902.hg.1	40	5314385	0	40	FAM98B	4.23656e-16	3.93931e-05
TC1100011906.hg.1	13	1707515	13	0	UBTFL2	4.23656e-16	3.93931e-05
TC0100009937.hg.1	19	2503148	19	0	C1orf56	4.23656e-16	3.93931e-05
TC0200008507.hg.1	32	4216940	32	0	ARID5A	4.32283e-16	3.93931e-05
TC1900009014.hg.1	32	4253879	32	0	LOC100288783	4.41083e-16	3.93931e-05
TC1400006577.hg.1	38	5023571	0	38	RPL4P1	4.50059e-16	3.93931e-05
TC1400007489.hg.1	34	4485267	34	0	ruva	4.59215e-16	3.93931e-05
TC0200015020.hg.1	43	5714640	0	43	jarkler	4.68555e-16	3.93931e-05
TC1600010990.hg.1	34	4518905	34	0	sneeswer	4.68555e-16	3.93931e-05
TC0700012639.hg.1	15	1972449	0	15	NA	4.68555e-16	3.93931e-05
TC0200016402.hg.1	34	4484819	34	0	RSAD2	4.78081e-16	3.93931e-05
TC1800009030.hg.1	42	5565866	0	42	nyfloy	4.87799e-16	3.93931e-05
TC0700009423.hg.1	25	3317530	25	0	TRBV6-4	4.87799e-16	3.93931e-05
TC1400007115.hg.1	30	3945318	30	0	slababy	4.97711e-16	3.93931e-05
TC1200009922.hg.1	33	4391744	33	0	gloychu	5.07822e-16	3.93931e-05
TC1700008154.hg.1	36	4767421	36	0	NA	5.07822e-16	3.93931e-05
TC1700006489.hg.1	35	4658770	35	0	NA	5.07822e-16	3.93931e-05
TC0400012649.hg.1	24	3173901	0	24	sorgly	5.07822e-16	3.93931e-05
TC0100013841.hg.1	34	4521565	34	0	garpla	5.18135e-16	3.93931e-05
TC1100007382.hg.1	13	1713618	13	0	blugorby	5.18135e-16	3.93931e-05
TC1700008833.hg.1	9	1172237	9	0	shuror	5.18135e-16	3.93931e-05
TC0100009913.hg.1	21	2766440	21	0	ADAMTSL4	5.28654e-16	3.93931e-05
TC2200009257.hg.1	18	2366171	18	0	TCN2	5.39384e-16	3.93931e-05
TC0100012366.hg.1	41	5435854	0	41	NA	5.50328e-16	3.93931e-05
TC1300006471.hg.1	39	5168235	0	39	SLC25A15P2	5.50328e-16	3.93931e-05
TC0300013414.hg.1	34	4496842	0	34	RPL4P4	5.50328e-16	3.93931e-05
TC0300006688.hg.1	12	1577856	12	0	C3orf20	5.50328e-16	3.93931e-05
TC1600008330.hg.1	52	6900358	52	0	HPR	5.61491e-16	3.93931e-05
TC0900009019.hg.1	37	4910720	37	0	shergaw	5.72877e-16	3.93931e-05
TC0300007307.hg.1	27	3583865	0	27	RP11-395P16.1	5.8449e-16	3.93931e-05
TC0200015901.hg.1	21	2766995	0	21	NA	5.8449e-16	3.93931e-05
TC1100010644.hg.1	14	1830124	0	14	NA	5.8449e-16	3.93931e-05
TC1100008886.hg.1	7	913921	7	0	TMEM133	5.8449e-16	3.93931e-05
TC1700006709.hg.1	19	2516175	19	0	XAF1	5.96336e-16	3.93931e-05
TC1100009545.hg.1	25	3319272	0	25	NA	5.96336e-16	3.93931e-05
TC0100009184.hg.1	31	4117279	31	0	snarber	5.96336e-16	3.93931e-05
TC0300007854.hg.1	24	3157507	0	24	RP11-781E19.1	5.96336e-16	3.93931e-05
TC1000011525.hg.1	43	5737570	43	0	skeepawby	6.08418e-16	3.93931e-05
TC0800011872.hg.1	36	4747486	36	0	SLA	6.08418e-16	3.93931e-05
TC0700012896.hg.1	25	3314094	25	0	CTAGE6	6.08418e-16	3.93931e-05
TC2000009852.hg.1	31	4112132	31	0	RGS19	6.20741e-16	3.93931e-05
TC0100014120.hg.1	36	4800127	36	0	plarmawbu	6.20741e-16	3.93931e-05
TC0600007518.hg.1	30	3968749	30	0	HLA-L	6.33309e-16	3.93931e-05
TC0800010310.hg.1	31	4115345	0	31	AFG3L2P1	6.33309e-16	3.93931e-05
TC2100006623.hg.1	35	4650920	35	0	NA	6.33309e-16	3.93931e-05
TC0700009142.hg.1	28	3701943	0	28	NA	6.33309e-16	3.93931e-05
TC1500008189.hg.1	12	1569788	0	12	skorzar	6.33309e-16	3.93931e-05
TC2000009623.hg.1	50	6681968	0	50	glawraw	6.46129e-16	3.93931e-05
TC0400011674.hg.1	32	4236427	0	32	NA	6.46129e-16	3.93931e-05
TC1400007222.hg.1	31	4109349	31	0	MAPK1IP1L	6.46129e-16	3.93931e-05
TC0100017298.hg.1	9	1192034	9	0	NA	6.46129e-16	3.93931e-05
TC0200008817.hg.1	36	4767269	36	0	gloydor	6.46129e-16	3.93931e-05
TC0700007376.hg.1	34	4490012	0	34	NA	6.59204e-16	3.93931e-05
TC0600007560.hg.1	17	2231507	17	0	RNU6-1133P	6.59204e-16	3.93931e-05
TC0400010721.hg.1	40	5319776	0	40	NA	6.7254e-16	3.93931e-05
TC0500011575.hg.1	40	5330708	0	40	LOC100133050	6.7254e-16	3.93931e-05
TC1900008553.hg.1	36	4772657	0	36	MIR5088	6.7254e-16	3.93931e-05
TC0400010727.hg.1	34	4481716	0	34	NA	6.7254e-16	3.93931e-05
TC0500011378.hg.1	31	4094994	31	0	RNU6-804P	6.86141e-16	3.93931e-05
TC0900010917.hg.1	26	3429891	26	0	puplawbu	6.86141e-16	3.93931e-05
TC0300013905.hg.1	31	4090396	31	0	LINC01014	6.86141e-16	3.93931e-05
TC0600012544.hg.1	34	4533872	34	0	RRAGD	7.00014e-16	3.93931e-05
TC0X00007795.hg.1	20	2648727	0	20	RP3-431C21.1	7.00014e-16	3.93931e-05
TC0700013429.hg.1	36	4756991	36	0	PILRA	7.00014e-16	3.93931e-05
TC0400012307.hg.1	20	2645714	20	0	NA	7.00014e-16	3.93931e-05
TC1100011530.hg.1	34	4496342	0	34	NA	7.43311e-16	3.93931e-05
TC0400010500.hg.1	30	3978077	30	0	RBM47	7.58321e-16	3.93931e-05
TC0600012385.hg.1	25	3300880	25	0	NA	7.58321e-16	3.93931e-05
TC1400010228.hg.1	17	2253193	0	17	U3	7.7363e-16	3.93931e-05
TC1100007132.hg.1	15	1982753	0	15	CBX3P1	7.7363e-16	3.93931e-05
TC1200011917.hg.1	25	3320011	25	0	NA	7.89244e-16	3.93931e-05
TC1300008259.hg.1	26	3443682	0	26	NA	8.05168e-16	3.93931e-05
TC0200015986.hg.1	55	7332522	55	0	stygeebu	8.21408e-16	3.93931e-05
TC0300007132.hg.1	33	4360830	33	0	NA	8.21408e-16	3.93931e-05
TC0900006559.hg.1	37	4898456	37	0	CD274	8.21408e-16	3.93931e-05
TC0200006797.hg.1	11	1437706	0	11	snoU13	8.21408e-16	3.93931e-05
TC0200014052.hg.1	39	5174488	39	0	smarveybo	8.21408e-16	3.93931e-05
TC0200014625.hg.1	7	911074	7	0	Y_RNA	8.21408e-16	3.93931e-05
TC0700009710.hg.1	27	3588621	0	27	veeko	8.21408e-16	3.93931e-05
TC0200015065.hg.1	32	4237732	0	32	RP11-337N6.3	8.37971e-16	3.93931e-05
TC0100010332.hg.1	41	5428017	41	0	NIT1	8.54863e-16	3.93931e-05
TC0X00010189.hg.1	29	3826913	29	0	RP3-326L13.2	8.54863e-16	3.93931e-05
TC0500010212.hg.1	26	3439455	0	26	NA	8.54863e-16	3.93931e-05
TC0500013192.hg.1	31	4104732	0	31	RNU6-1330P	8.54863e-16	3.93931e-05
TC1100013109.hg.1	24	3159559	24	0	GRAMD1B	8.7209e-16	3.93931e-05
TC1300010031.hg.1	22	2890112	0	22	CCDC169-SOHLH2	8.7209e-16	3.93931e-05
TC1200010074.hg.1	17	2226565	0	17	RP11-841C19.4	8.7209e-16	3.93931e-05
TC1800006682.hg.1	41	5455287	41	0	NA	9.07577e-16	3.93931e-05
TC0600011007.hg.1	24	3168170	0	24	flojar	9.07577e-16	3.93931e-05
TC0300013455.hg.1	28	3715493	28	0	NA	9.2585e-16	3.93931e-05
TC0800011589.hg.1	55	7337418	55	0	snerla	9.44486e-16	3.93931e-05
TC0300013147.hg.1	33	4379995	33	0	slukeebu	9.44486e-16	3.93931e-05
TC0200008462.hg.1	32	4235040	32	0	PROM2	9.44486e-16	3.93931e-05
TC0300008120.hg.1	12	1593828	12	0	skarfy	9.44486e-16	3.93931e-05
TC0100015790.hg.1	30	3976867	0	30	POGZ	9.44486e-16	3.93931e-05
TC1100010010.hg.1	42	5594108	0	42	blacher	9.82873e-16	3.93931e-05
TC1200012093.hg.1	31	4120043	0	31	NA	9.82873e-16	3.93931e-05
TC1700011772.hg.1	34	4535772	34	0	UNC13D	9.82873e-16	3.93931e-05
TC0400008053.hg.1	22	2893238	22	0	AFF1	9.82873e-16	3.93931e-05
TC1600007397.hg.1	33	4363774	0	33	lerpaw	9.82873e-16	3.93931e-05
TC1600010011.hg.1	43	5696665	43	0	PYCARD	1.0228e-15	3.93931e-05
TC1200008812.hg.1	33	4386596	33	0	wawcho	1.0228e-15	3.93931e-05
TC1400006722.hg.1	26	3444442	26	0	RNA5SP383	1.0228e-15	3.93931e-05
TC0400008685.hg.1	52	6947659	52	0	vystorbu	1.04335e-15	3.93931e-05
TC0200015241.hg.1	33	4372081	33	0	NA	1.04335e-15	3.93931e-05
TC1700012246.hg.1	28	3698550	28	0	STARD3	1.04335e-15	3.93931e-05
TC0600009472.hg.1	34	4527300	0	34	EEF1A1P36	1.06431e-15	3.93931e-05
TC1000010082.hg.1	32	4234465	32	0	keyloy	1.06431e-15	3.93931e-05
TC0500008355.hg.1	47	6222241	0	47	NA	1.06431e-15	3.93931e-05
TC0400006689.hg.1	25	3311407	25	0	MAN2B2	1.10749e-15	3.93931e-05
TC0300011397.hg.1	20	2653990	20	0	NA	1.10749e-15	3.93931e-05
TC0600011698.hg.1	39	5159006	39	0	bleejaw	1.12973e-15	3.93931e-05
TC0400008669.hg.1	43	5693234	0	43	FOSL1P1	1.1524e-15	3.93931e-05
TC1200008609.hg.1	44	5860430	0	44	RPS27P23	1.17552e-15	3.93931e-05
TC0300007730.hg.1	39	5153254	0	39	NA	1.17552e-15	3.93931e-05
TC0700009066.hg.1	22	2924973	22	0	FLNC	1.17552e-15	3.93931e-05
TC0300013353.hg.1	31	4096701	31	0	AC131160.1	1.19909e-15	3.93931e-05
TC0800011807.hg.1	18	2376834	18	0	NA	1.19909e-15	3.93931e-05
TC0800011808.hg.1	18	2376816	18	0	NA	1.19909e-15	3.93931e-05
TC0400011219.hg.1	21	2771651	0	21	RPL3P13	1.22313e-15	3.93931e-05
TC0500011431.hg.1	2	262029	0	2	RP11-61G23.2	1.22313e-15	3.93931e-05
TC1300009621.hg.1	41	5442060	0	41	NA	1.24765e-15	3.93931e-05
TC0400012748.hg.1	30	3976778	30	0	DUX4L9	1.24765e-15	3.93931e-05
TC1000007474.hg.1	35	4619650	35	0	peyryby	1.24765e-15	3.93931e-05
TC0800010039.hg.1	33	4360721	33	0	NA	1.27265e-15	3.93931e-05
TC1000008522.hg.1	42	5600401	0	42	RP11-7D5.2	1.27265e-15	3.93931e-05
TC1600009845.hg.1	43	5681045	43	0	NA	1.27265e-15	3.93931e-05
TC0700006606.hg.1	40	5313195	0	40	blerchuby	1.29814e-15	3.93931e-05
TC0300012452.hg.1	33	4382312	33	0	shoyboybu	1.29814e-15	3.93931e-05
TC0600007907.hg.1	33	4370465	33	0	sluspoby	1.29814e-15	3.93931e-05
TC1100010355.hg.1	38	5041794	0	38	NA	1.29814e-15	3.93931e-05
TC0X00008591.hg.1	30	3968931	30	0	wovy	1.29814e-15	3.93931e-05
TC2100008317.hg.1	41	5457581	41	0	swyjer	1.32414e-15	3.93931e-05
TC0100006994.hg.1	14	1844755	14	0	PLEKHM2	1.32414e-15	3.93931e-05
TC1200010615.hg.1	37	4924171	37	0	LMBR1L	1.32414e-15	3.93931e-05
TC1900011408.hg.1	28	3680381	28	0	NA	1.32414e-15	3.93931e-05
TC0600014267.hg.1	29	3833784	29	0	ATF6B	1.32414e-15	3.93931e-05
TC1100011797.hg.1	40	5300021	0	40	RAB30	1.35065e-15	3.93931e-05
TC0300013258.hg.1	38	5050728	0	38	weygawbo	1.35065e-15	3.93931e-05
TC1300006711.hg.1	25	3302683	0	25	NA	1.35065e-15	3.93931e-05
TC0800011258.hg.1	33	4370448	33	0	NA	1.35065e-15	3.93931e-05
TC0900006913.hg.1	7	926497	7	0	NA	1.35065e-15	3.93931e-05
TC0400010123.hg.1	20	2635378	20	0	NA	1.35065e-15	3.93931e-05
TC1200008493.hg.1	12	1578119	12	0	NA	1.37768e-15	3.93931e-05
TC0900011597.hg.1	35	4648580	35	0	SH2D3C	1.40525e-15	3.93931e-05
TC0500008547.hg.1	17	2245112	17	0	NA	1.40525e-15	3.93931e-05
TC1100006941.hg.1	15	1970314	0	15	NA	1.40525e-15	3.93931e-05
TC0300011081.hg.1	19	2499434	19	0	UBA7	1.43336e-15	3.93931e-05
TC0600012232.hg.1	22	2921152	0	22	NA	1.46202e-15	3.93931e-05
TC0100016140.hg.1	33	4370491	33	0	wogeybu	1.49124e-15	3.93931e-05
TC2000007908.hg.1	31	4117906	31	0	STX16andNPEPL1	1.52104e-15	3.93931e-05
TC0600012142.hg.1	38	5080356	0	38	NA	1.52104e-15	3.93931e-05
TC2000007682.hg.1	39	5179965	39	0	CEBPB	1.52104e-15	3.93931e-05
TC0200010744.hg.1	21	2772055	0	21	AC073321.4	1.52104e-15	3.93931e-05
TC0900009826.hg.1	40	5295840	40	0	swosher	1.55143e-15	3.93931e-05
TC0900006826.hg.1	37	4910813	0	37	worspoy	1.55143e-15	3.93931e-05
TC0200016260.hg.1	43	5696680	43	0	AC017028.4	1.58242e-15	3.93931e-05
TC1600006557.hg.1	31	4075029	31	0	LA16c-395F10.2	1.58242e-15	3.93931e-05
TC1100011464.hg.1	34	4488703	0	34	NA	1.61401e-15	3.93931e-05
TC1400007293.hg.1	33	4364318	0	33	RP11-349A22.2	1.61401e-15	3.93931e-05
TC0900008651.hg.1	19	2504976	0	19	NA	1.61401e-15	3.93931e-05
TC0400010299.hg.1	21	2772659	21	0	kinoyu	1.61401e-15	3.93931e-05
TC0600012858.hg.1	19	2485108	0	19	NA	1.61401e-15	3.93931e-05
TC0600007790.hg.1	23	3049992	0	23	goybloy	1.64623e-15	3.93931e-05
TC0100016412.hg.1	14	1833281	0	14	NA	1.67907e-15	3.93931e-05
TC0400008385.hg.1	43	5702383	0	43	NA	1.67907e-15	3.93931e-05
TC0900008994.hg.1	9	1185742	9	0	NA	1.67907e-15	3.93931e-05
TC0300011006.hg.1	24	3152290	0	24	teyayo	1.71257e-15	3.93931e-05
TC1300008819.hg.1	51	6818551	0	51	TPT1	1.71257e-15	3.93931e-05
TC0400007933.hg.1	51	6790502	51	0	ANXA3	1.71257e-15	3.93931e-05
TC0300011574.hg.1	39	5163336	39	0	NA	1.71257e-15	3.93931e-05
TC1400009764.hg.1	23	3049844	0	23	NA	1.71257e-15	3.93931e-05
TC0300013243.hg.1	13	1703340	0	13	kleylobu	1.71257e-15	3.93931e-05
TC2200007700.hg.1	9	1173823	9	0	NA	1.71257e-15	3.93931e-05
TC0900007541.hg.1	36	4751160	0	36	NA	1.74672e-15	3.93931e-05
TC1200012635.hg.1	27	3581419	27	0	PRR13	1.74672e-15	3.93931e-05
TC0100015147.hg.1	18	2398403	0	18	NA	1.74672e-15	3.93931e-05
TC0100010374.hg.1	37	4929497	0	37	MIR4654	1.78154e-15	3.93931e-05
TC0500007713.hg.1	41	5456843	0	41	CDH12P4	1.81705e-15	3.93931e-05
TC0400011596.hg.1	29	3839113	29	0	NA	1.81705e-15	3.93931e-05
TC0600010625.hg.1	31	4102858	0	31	NA	1.85325e-15	3.93931e-05
TC2200006958.hg.1	35	4633158	35	0	NA	1.89017e-15	3.93931e-05
TC0400008610.hg.1	39	5198005	39	0	chorbarbo	1.9278e-15	3.93931e-05
TC1200009591.hg.1	34	4512691	34	0	rarblyby	1.96618e-15	3.93931e-05
TC1700012293.hg.1	38	5044653	0	38	NA	1.96618e-15	3.93931e-05
TC1900007895.hg.1	25	3299950	0	25	AF038458.3	1.96618e-15	3.93931e-05
TC0500008933.hg.1	20	2642487	20	0	zoyskoyby	2.0053e-15	3.93931e-05
TC1700008613.hg.1	35	4632121	35	0	NA	2.0452e-15	3.93931e-05
TC0200012279.hg.1	36	4753139	36	0	AC009229.6	2.08587e-15	3.93931e-05
TC1400007318.hg.1	21	2788234	0	21	RPL9P5	2.08587e-15	3.93931e-05
TC0400012623.hg.1	44	5853426	44	0	MIR3945HG	2.08587e-15	3.93931e-05
TC0900008972.hg.1	31	4114110	0	31	NA	2.08587e-15	3.93931e-05
TC1100009424.hg.1	28	3687687	0	28	NA	2.08587e-15	3.93931e-05
TC0700013182.hg.1	32	4245296	32	0	CNPY1	2.08587e-15	3.93931e-05
TC0100006982.hg.1	28	3702202	28	0	EFHD2	2.08587e-15	3.93931e-05
TC2000007954.hg.1	38	5053162	0	38	NA	2.12734e-15	3.93931e-05
TC1700006454.hg.1	40	5325837	0	40	tyseebo	2.12734e-15	3.93931e-05
TC0100017736.hg.1	28	3716661	28	0	DISC2	2.12734e-15	3.93931e-05
TC1700011027.hg.1	23	3042580	23	0	NA	2.12734e-15	3.93931e-05
TC1600009728.hg.1	48	6398240	0	48	NA	2.16963e-15	3.93931e-05
TC0800010839.hg.1	17	2229457	0	17	NA	2.16963e-15	3.93931e-05
TC0100013848.hg.1	20	2630577	0	20	RP11-348A7.1	2.16963e-15	3.93931e-05
TC0400008568.hg.1	33	4371490	33	0	sisume	2.16963e-15	3.93931e-05
TC0800011183.hg.1	30	3952314	0	30	jardaby	2.21274e-15	3.93931e-05
TC0500010808.hg.1	26	3435596	26	0	NA	2.21274e-15	3.93931e-05
TC1900009224.hg.1	33	4370476	33	0	C19orf35	2.21274e-15	3.93931e-05
TC1100007485.hg.1	12	1586687	0	12	smeeloby	2.21274e-15	3.93931e-05
TC2000006584.hg.1	11	1438374	11	0	saneru	2.21274e-15	3.93931e-05
TC0300008994.hg.1	37	4910887	37	0	PXYLP1	2.25669e-15	3.93931e-05
TC0300012762.hg.1	39	5148143	39	0	UBQLN4P1	2.25669e-15	3.93931e-05
TC1100006701.hg.1	34	4507982	34	0	TRIM22andOR56B1andOR52N3P	2.3015e-15	3.93931e-05
TC2100006522.hg.1	45	5963596	0	45	EIF3FP1	2.34719e-15	3.93931e-05
TC0600012506.hg.1	12	1571540	0	12	NA	2.34719e-15	3.93931e-05
TC1600009223.hg.1	25	3300199	0	25	GLIS2-AS1	2.34719e-15	3.93931e-05
TC2200007375.hg.1	38	5071710	38	0	fleecha	2.39378e-15	3.93931e-05
TC0800007161.hg.1	32	4237508	0	32	RPL17P33	2.39378e-15	3.93931e-05
TC0700010278.hg.1	23	3015455	23	0	NPM1P11	2.39378e-15	3.93931e-05
TC2200008806.hg.1	23	3022176	23	0	NA	2.39378e-15	3.93931e-05
TC0900007474.hg.1	36	4774664	36	0	RP11-561O23.8	2.44127e-15	3.93931e-05
TC1700009353.hg.1	27	3559919	27	0	swarwer	2.48969e-15	3.93931e-05
TC1200007547.hg.1	24	3174356	24	0	NA	2.48969e-15	3.93931e-05
TC0100009672.hg.1	37	4929659	0	37	NA	2.48969e-15	3.93931e-05
TC1600010072.hg.1	32	4232673	32	0	NA	2.48969e-15	3.93931e-05
TC1100011950.hg.1	25	3316458	0	25	NA	2.53905e-15	3.93931e-05
TC0200016363.hg.1	41	5426024	0	41	flujabo	2.53905e-15	3.93931e-05
TC0X00008631.hg.1	15	1959557	0	15	UBE2NL	2.53905e-15	3.93931e-05
TC0500011227.hg.1	49	6493958	0	49	CTD-2073O6.1	2.58938e-15	3.93931e-05
TC1800007518.hg.1	33	4367317	33	0	ZCCHC2	2.64069e-15	3.93931e-05
TC2000007667.hg.1	35	4629897	35	0	beeku	2.64069e-15	3.93931e-05
TC0500009673.hg.1	20	2631037	0	20	ZNF454	2.64069e-15	3.93931e-05
TC2200008592.hg.1	31	4117387	31	0	APOL2	2.69301e-15	3.93931e-05
TC0200006867.hg.1	34	4500069	0	34	NA	2.69301e-15	3.93931e-05
TC1500009762.hg.1	8	1043467	0	8	glerzeybu	2.74634e-15	3.93931e-05
TC1700007117.hg.1	40	5299750	40	0	smakly	2.80071e-15	3.93931e-05
TC1400009272.hg.1	36	4790828	36	0	CTD-2588E21.1	2.80071e-15	3.93931e-05
TC0300010032.hg.1	34	4500293	34	0	NA	2.85614e-15	3.93931e-05
TC0600013635.hg.1	22	2909523	22	0	NA	2.85614e-15	3.93931e-05
TC0Y00006619.hg.1	31	4102528	0	31	MXRA5Y	2.91265e-15	3.93931e-05
TC1900009819.hg.1	35	4656483	35	0	warjaw	2.91265e-15	3.93931e-05
TC1900006514.hg.1	38	5030584	0	38	NA	2.91265e-15	3.93931e-05
TC0100009137.hg.1	31	4109195	0	31	EEF1A1P11	2.97027e-15	3.93931e-05
TC0400006953.hg.1	49	6511389	49	0	klarglaby	3.029e-15	3.93931e-05
TC2200008874.hg.1	36	4741993	36	0	NFAM1	3.029e-15	3.93931e-05
TC0400007092.hg.1	20	2624251	20	0	sarswoybu	3.029e-15	3.93931e-05
TC0800007081.hg.1	20	2631765	20	0	RP11-14I17.2	3.029e-15	3.93931e-05
TC0800007647.hg.1	37	4872449	37	0	NA	3.029e-15	3.93931e-05
TC1100009146.hg.1	36	4781585	36	0	nosimi	3.08888e-15	3.93931e-05
TC0100007996.hg.1	18	2380792	0	18	RP11-486B10.3	3.08888e-15	3.93931e-05
TC0100006747.hg.1	22	2911921	0	22	RPL7P11	3.14992e-15	3.93931e-05
TC0400011416.hg.1	22	2920356	0	22	LOC285556	3.21215e-15	3.93931e-05
TC1200008329.hg.1	23	3037117	23	0	sloynaw	3.27559e-15	3.93931e-05
TC0400009719.hg.1	39	5188445	0	39	NA	3.27559e-15	3.93931e-05
TC0100018340.hg.1	12	1580882	12	0	RP11-430C7.4	3.27559e-15	3.93931e-05
TC0100013003.hg.1	48	6394955	0	48	AGMAT	3.34026e-15	3.93931e-05
TC0200008551.hg.1	26	3460765	0	26	stawsweyby	3.34026e-15	3.93931e-05
TC1400007710.hg.1	46	6106777	46	0	JDP2	3.34026e-15	3.93931e-05
TC0400011776.hg.1	27	3574382	0	27	RPL21P50	3.34026e-15	3.93931e-05
TC0200011023.hg.1	28	3709606	28	0	SP100	3.40619e-15	3.93931e-05
TC0500007275.hg.1	30	3990959	30	0	bloystubu	3.40619e-15	3.93931e-05
TC1100012326.hg.1	27	3559337	27	0	vakley	3.40619e-15	3.93931e-05
TC0400007223.hg.1	22	2907136	22	0	NA	3.40619e-15	3.93931e-05
TC2000006443.hg.1	17	2237717	0	17	lersubu	3.40619e-15	3.93931e-05
TC1900010670.hg.1	41	5457406	0	41	CLC	3.4734e-15	3.93931e-05
TC1200009802.hg.1	20	2647621	0	20	ganee	3.4734e-15	3.93931e-05
TC1600010246.hg.1	31	4109599	0	31	snury	3.54192e-15	3.93931e-05
TC0700010336.hg.1	47	6254804	47	0	MEOX2	3.61177e-15	3.93931e-05
TC1900012036.hg.1	42	5560572	42	0	LILRB3	3.61177e-15	3.93931e-05
TC0500012053.hg.1	8	1042167	0	8	AC005178.1	3.61177e-15	3.93931e-05
TC0300010613.hg.1	16	2117751	0	16	ACEA_U3	3.61177e-15	3.93931e-05
TC0600012532.hg.1	33	4387417	0	33	sneyjar	3.68297e-15	3.93931e-05
TC1200010908.hg.1	22	2903843	22	0	STAT2	3.68297e-15	3.93931e-05
TC0700010690.hg.1	18	2387141	18	0	RNU6-388P	3.68297e-15	3.93931e-05
TC1500008190.hg.1	41	5450773	41	0	deyder	3.75555e-15	3.93931e-05
TC0600012332.hg.1	12	1578604	0	12	RP11-35J1.1	3.75555e-15	3.93931e-05
TC0100015655.hg.1	27	3564729	0	27	NA	3.82955e-15	3.93931e-05
TC1000012601.hg.1	37	4902008	0	37	NA	3.82955e-15	3.93931e-05
TC0400008672.hg.1	11	1452827	11	0	NA	3.82955e-15	3.93931e-05
TC1600007448.hg.1	27	3557489	27	0	CORO1A	4.14014e-15	3.93931e-05
TC1900009452.hg.1	47	6279002	0	47	ADGRE4P	4.14014e-15	3.93931e-05
TC0800008969.hg.1	42	5572712	42	0	jorwyby	4.14014e-15	3.93931e-05
TC0100010289.hg.1	25	3296948	0	25	NA	4.14014e-15	3.93931e-05
TC0200007996.hg.1	27	3562607	27	0	AC007881.4	4.14014e-15	3.93931e-05
TC0300007970.hg.1	17	2247762	0	17	NA	4.22158e-15	3.93931e-05
TC0200008026.hg.1	29	3825463	0	29	seyjoybo	4.22158e-15	3.93931e-05
TC0100016626.hg.1	19	2505606	0	19	TEDDM1	4.22158e-15	3.93931e-05
TC0700010728.hg.1	23	3028424	23	0	HERPUD2	4.3046e-15	3.93931e-05
TC0500007696.hg.1	49	6547667	49	0	NA	4.38923e-15	3.93931e-05
TC1300008441.hg.1	24	3160898	0	24	NA	4.38923e-15	3.93931e-05
TC0700012935.hg.1	17	2226970	0	17	NA	4.4755e-15	3.93931e-05
TC1000012217.hg.1	22	2899604	0	22	kloyklubu	4.4755e-15	3.93931e-05
TC1800008384.hg.1	17	2225961	17	0	RP11-25I11.1	4.56343e-15	3.93931e-05
TC0600007684.hg.1	31	4088169	31	0	SLC39A7	4.56343e-15	3.93931e-05
TC1200009115.hg.1	31	4089289	0	31	smaflawby	4.65307e-15	3.93931e-05
TC1600007582.hg.1	33	4402758	0	33	RP11-652G5.1	4.83757e-15	3.93931e-05
TC1500007745.hg.1	4	527743	4	0	RP11-592N21.2	4.83757e-15	3.93931e-05
TC0700007838.hg.1	38	5047285	38	0	zerslawbu	4.9325e-15	3.93931e-05
TC1900007945.hg.1	17	2246736	0	17	ZNF529-AS1	4.9325e-15	3.93931e-05
TC1700010960.hg.1	28	3700687	28	0	MRPL10	4.9325e-15	3.93931e-05
TC0600012482.hg.1	3	392582	3	0	Y_RNA	5.02927e-15	3.93931e-05
TC0200007655.hg.1	54	7146435	0	54	NA	5.1279e-15	3.93931e-05
TC0200013230.hg.1	23	3031384	0	23	ST6GALNAC2P1	5.1279e-15	3.93931e-05
TC1100008211.hg.1	21	2768591	0	21	NA	5.1279e-15	3.93931e-05
TC0200011624.hg.1	27	3575088	27	0	CMPK2	5.1279e-15	3.93931e-05
TC0200009758.hg.1	37	4898275	0	37	AC005042.2	5.22844e-15	3.93931e-05
TC1000007015.hg.1	31	4106284	0	31	RP11-371A19.2	5.22844e-15	3.93931e-05
TC1800008580.hg.1	37	4946904	37	0	PSTPIP2	5.33092e-15	3.93931e-05
TC0100012509.hg.1	42	5556543	0	42	feelabu	5.43537e-15	3.93931e-05
TC0500011540.hg.1	48	6381605	48	0	NA	5.43537e-15	3.93931e-05
TC2100007205.hg.1	27	3569468	27	0	MX2	5.43537e-15	3.93931e-05
TC1200007484.hg.1	30	3965112	30	0	RP1-197B17.4	5.43537e-15	3.93931e-05
TC0800009545.hg.1	26	3434205	26	0	kloygor	5.43537e-15	3.93931e-05
TC0200008353.hg.1	22	2891762	0	22	ANKRD36BP2	5.43537e-15	3.93931e-05
TC2200008907.hg.1	17	2253569	17	0	SCUBE1	5.43537e-15	3.93931e-05
TC0300013145.hg.1	42	5593452	42	0	glokeebu	5.54184e-15	3.93931e-05
TC0900010208.hg.1	35	4650080	35	0	NA	5.54184e-15	3.93931e-05
TC0100010104.hg.1	35	4638062	35	0	ZBTB7B	5.54184e-15	3.93931e-05
TC0900010719.hg.1	7	923205	7	0	NA	5.65036e-15	3.93931e-05
TC0700007417.hg.1	33	4373802	33	0	NA	5.65036e-15	3.93931e-05
TC1100007741.hg.1	21	2780707	0	21	OR4D7P	5.76098e-15	3.93931e-05
TC0400010918.hg.1	32	4248361	32	0	RP11-468N14.13	5.98863e-15	3.93931e-05
TC1200008063.hg.1	34	4502121	34	0	NA	5.98863e-15	3.93931e-05
TC1100009037.hg.1	6	789276	0	6	NA	5.98863e-15	3.93931e-05
TC0200013524.hg.1	33	4358762	0	33	NEURL3	5.98863e-15	3.93931e-05
TC1600006656.hg.1	37	4888745	37	0	MMP25	6.10576e-15	3.93931e-05
TC1900009059.hg.1	38	5027374	0	38	CTD-2619J13.27	6.10576e-15	3.93931e-05
TC0100012435.hg.1	51	6800501	0	51	RP11-54O7.10	6.22514e-15	3.93931e-05
TC1700006607.hg.1	20	2648737	0	20	sweyglee	6.22514e-15	3.93931e-05
TC0X00010027.hg.1	35	4650310	0	35	NA	6.34682e-15	3.93931e-05
TC0600011120.hg.1	26	3448396	26	0	U91328.21	6.34682e-15	3.93931e-05
TC1700012264.hg.1	22	2903630	22	0	NA	6.34682e-15	3.93931e-05
TC0600011376.hg.1	29	3837706	29	0	PPP1R18	6.34682e-15	3.93931e-05
TC0300006956.hg.1	16	2111846	0	16	GPD1L	6.34682e-15	3.93931e-05
TC0900008482.hg.1	36	4793907	36	0	SLC31A2	6.47083e-15	3.93931e-05
TC0700009240.hg.1	33	4381354	0	33	AGBL3	6.47083e-15	3.93931e-05
TC1000012389.hg.1	29	3827283	29	0	ADAM8	6.47083e-15	3.93931e-05
TC0600008725.hg.1	28	3713997	28	0	NA	6.59724e-15	3.93931e-05
TC2100008392.hg.1	47	6241926	47	0	ITGB2	6.72607e-15	3.93931e-05
TC0400008699.hg.1	22	2909477	0	22	NA	6.72607e-15	3.93931e-05
TC1500008407.hg.1	23	3040599	0	23	CTD-2643K12.1	6.72607e-15	3.93931e-05
TC0100010148.hg.1	26	3432750	26	0	LAMTOR2	6.72607e-15	3.93931e-05
TC0800007692.hg.1	31	4114063	31	0	klarshoy	6.85737e-15	3.93931e-05
TC0100011474.hg.1	40	5309147	0	40	jonybu	6.85737e-15	3.93931e-05
TC1900011152.hg.1	37	4912907	0	37	CTB-33G10.11	6.85737e-15	3.93931e-05
TC0400009612.hg.1	22	2916102	0	22	RP11-706F1.1	6.85737e-15	3.93931e-05
TC0200016258.hg.1	39	5153578	39	0	AC017028.3	6.9912e-15	3.93931e-05
TC0200007693.hg.1	47	6220401	47	0	NA	6.9912e-15	3.93931e-05
TC2200007962.hg.1	34	4516311	34	0	CA15P1	7.1276e-15	3.93931e-05
TC1900008819.hg.1	42	5589278	42	0	spoyka	7.1276e-15	3.93931e-05
TC1200010279.hg.1	31	4113280	0	31	RP11-627K11.1	7.1276e-15	3.93931e-05
TC0300010627.hg.1	12	1576187	0	12	NA	7.1276e-15	3.93931e-05
TC1500008560.hg.1	25	3314062	25	0	RP11-424I19.2	7.26662e-15	3.93931e-05
TC1100012386.hg.1	36	4741950	0	36	ACA59	7.40831e-15	3.93931e-05
TC1000010210.hg.1	12	1589583	12	0	NA	7.40831e-15	3.93931e-05
TC1600011213.hg.1	25	3321563	25	0	RP11-21B21.4	7.40831e-15	3.93931e-05
TC0800008399.hg.1	19	2527049	0	19	NA	7.40831e-15	3.93931e-05
TC2200006855.hg.1	37	4908753	37	0	RGL4	7.55271e-15	3.93931e-05
TC0700011788.hg.1	29	3847235	0	29	chajy	7.55271e-15	3.93931e-05
TC1500007116.hg.1	38	5067148	0	38	SLC28A2	7.69988e-15	3.93931e-05
TC0600007499.hg.1	40	5304782	40	0	NA	7.69988e-15	3.93931e-05
TC0300010501.hg.1	46	6081850	0	46	NA	7.84988e-15	3.93931e-05
TC0600007092.hg.1	29	3840763	29	0	FAM8A1	7.84988e-15	3.93931e-05
TC0100017717.hg.1	30	3977611	0	30	NA	8.00275e-15	3.93931e-05
TC0200013916.hg.1	42	5571859	42	0	IL1B	8.15855e-15	3.93931e-05
TC0400011661.hg.1	21	2763927	21	0	NA	8.15855e-15	3.93931e-05
TC0100017702.hg.1	21	2768266	21	0	NA	8.15855e-15	3.93931e-05
TC0X00007244.hg.1	28	3711168	0	28	MIR500A	8.31733e-15	3.93931e-05
TC0600011746.hg.1	30	3987278	0	30	RP1-278E11.3	8.47915e-15	3.93931e-05
TC1200009686.hg.1	34	4510718	0	34	NA	8.47915e-15	3.93931e-05
TC0600007462.hg.1	5	643389	5	0	XXbac-BPG13B8.11	8.47915e-15	3.93931e-05
TC0700010694.hg.1	36	4756409	36	0	NT5C3	8.64407e-15	3.93931e-05
TC1900006856.hg.1	36	4786080	0	36	CLEC4M	8.81215e-15	3.93931e-05
TC1900010652.hg.1	22	2920780	22	0	CTC-246B18.10	8.81215e-15	3.93931e-05
TC0700008560.hg.1	30	3980576	30	0	GNB2	8.81215e-15	3.93931e-05
TC0300009091.hg.1	46	6126902	46	0	snerdarbu	8.98344e-15	3.93931e-05
TC0300011999.hg.1	25	3287274	25	0	RP11-147G7.3	8.98344e-15	3.93931e-05
TC1400008420.hg.1	23	3063317	0	23	CTD-2134A5.3	8.98344e-15	3.93931e-05
TC0900007767.hg.1	39	5169357	39	0	RP11-213G2.1	9.15801e-15	3.93931e-05
TC0100014752.hg.1	30	3960303	30	0	GNG5	9.33592e-15	3.93931e-05
TC1600011192.hg.1	28	3704949	0	28	CTD-3057O21.1	9.33592e-15	3.93931e-05
TC0200011817.hg.1	25	3293667	25	0	NA	9.51722e-15	3.93931e-05
TC1900011592.hg.1	36	4764074	0	36	sleyky	9.51722e-15	3.93931e-05
TC0400009524.hg.1	32	4231007	32	0	reegly	9.70199e-15	3.93931e-05
TC1600011220.hg.1	33	4372016	33	0	CYBA	9.70199e-15	3.93931e-05
TC0100006442.hg.1	13	1697478	13	0	FO538757.1	9.70199e-15	3.93931e-05
TC1200006435.hg.1	13	1697465	13	0	AC215219.1	9.70199e-15	3.93931e-05
TC0700011944.hg.1	29	3835086	29	0	ZNF394	9.70199e-15	3.93931e-05
TC1800007519.hg.1	27	3572327	27	0	borvybu	9.89029e-15	3.93931e-05
TC1800007540.hg.1	37	4919027	0	37	RP11-635N19.1	9.89029e-15	3.93931e-05
TC0100008221.hg.1	30	3960031	30	0	RNU6-723P	9.89029e-15	3.93931e-05
TC1800008234.hg.1	35	4644154	35	0	ABHD3	9.89029e-15	3.93931e-05
TC1100010233.hg.1	51	6797013	0	51	CTD-3236F5.1	1.00822e-14	3.93931e-05
TC0500008281.hg.1	36	4759237	36	0	warswobu	1.00822e-14	3.93931e-05
TC0100014052.hg.1	31	4106636	0	31	NA	1.00822e-14	3.93931e-05
TC1500006837.hg.1	22	2903801	22	0	nerspey	1.00822e-14	3.93931e-05
TC1900010707.hg.1	39	5163241	39	0	SERTAD3	1.00822e-14	3.93931e-05
TC0200014722.hg.1	47	6252863	47	0	peygarbo	1.02777e-14	3.93931e-05
TC0600009214.hg.1	12	1575875	12	0	NA	1.02777e-14	3.93931e-05
TC1400006526.hg.1	27	3558087	0	27	NA	1.0477e-14	3.93931e-05
TC0500010166.hg.1	30	3968955	0	30	EEF1A1P13	1.0477e-14	3.93931e-05
TC0300011355.hg.1	12	1580882	0	12	ID2B	1.0477e-14	3.93931e-05
TC2000008024.hg.1	32	4237950	32	0	chortaw	1.06801e-14	3.93931e-05
TC1100010127.hg.1	23	3029842	0	23	NA	1.06801e-14	3.93931e-05
TC0700010921.hg.1	30	3970589	0	30	zoyku	1.06801e-14	3.93931e-05
TC1500009378.hg.1	44	5852242	44	0	torsar	1.08871e-14	3.93931e-05
TC1200009954.hg.1	36	4796857	36	0	NA	1.08871e-14	3.93931e-05
TC0100008977.hg.1	29	3844790	29	0	GBP1P1	1.08871e-14	3.93931e-05
TC0800007153.hg.1	36	4773130	0	36	NA	1.08871e-14	3.93931e-05
TC0500008130.hg.1	7	912780	7	0	C5orf27	1.08871e-14	3.93931e-05
TC0X00011099.hg.1	30	3959605	0	30	NA	1.13129e-14	3.93931e-05
TC0600007614.hg.1	21	2778935	21	0	yaho	1.13129e-14	3.93931e-05
TC1700007581.hg.1	22	2905043	0	22	NA	1.15319e-14	3.93931e-05
TC0400011070.hg.1	24	3164035	0	24	NA	1.15319e-14	3.93931e-05
TC1100009159.hg.1	30	3986398	0	30	APOC3	1.15319e-14	3.93931e-05
TC2000009125.hg.1	28	3719978	0	28	NA	1.15319e-14	3.93931e-05
TC0900010117.hg.1	28	3722269	0	28	NA	1.15319e-14	3.93931e-05
TC1200007713.hg.1	25	3282132	25	0	SP1	1.15319e-14	3.93931e-05
TC0100010361.hg.1	45	6002038	45	0	NA	1.17551e-14	3.93931e-05
TC1900007991.hg.1	39	5208851	0	39	reture	1.17551e-14	3.93931e-05
TC1600007064.hg.1	46	6124849	0	46	RPL7P47	1.17551e-14	3.93931e-05
TC0200008813.hg.1	40	5331674	0	40	zyjobu	1.19826e-14	3.93931e-05
TC0500011948.hg.1	17	2243728	0	17	CTB-88F18.4	1.19826e-14	3.93931e-05
TC1900010891.hg.1	14	1844676	14	0	NA	1.19826e-14	3.93931e-05
TC0200014686.hg.1	10	1302336	10	0	TCONS_l2_00014959	1.19826e-14	3.93931e-05
TC0200006696.hg.1	17	2252250	17	0	NA	1.22143e-14	3.93931e-05
TC0700011527.hg.1	40	5303058	40	0	plymeeby	1.22143e-14	3.93931e-05
TC1100011687.hg.1	25	3311745	0	25	RP11-111M22.3	1.24505e-14	3.93931e-05
TC0400007503.hg.1	23	3026949	23	0	NA	1.24505e-14	3.93931e-05
TC1300008352.hg.1	30	3952125	30	0	partabo	1.24505e-14	3.93931e-05
TC0500007868.hg.1	26	3458382	26	0	SCAMP1	1.24505e-14	3.93931e-05
TC1200011462.hg.1	12	1585691	12	0	NA	1.24505e-14	3.93931e-05
TC0100010665.hg.1	32	4247106	0	32	NA	1.26912e-14	3.93931e-05
TC0X00008882.hg.1	26	3442873	26	0	NA	1.26912e-14	3.93931e-05
TC1500009938.hg.1	50	6677922	0	50	RP11-592N21.1	1.29364e-14	3.93931e-05
TC0200016255.hg.1	40	5280636	40	0	AC017028.9	1.31864e-14	3.93931e-05
TC0200016256.hg.1	40	5280596	40	0	AC017028.1	1.31864e-14	3.93931e-05
TC0100008202.hg.1	19	2506083	19	0	NA	1.3441e-14	3.93931e-05
TC1200010809.hg.1	21	2747285	21	0	ATF7	1.3441e-14	3.93931e-05
TC2000007730.hg.1	16	2125784	0	16	NA	1.3441e-14	3.93931e-05
TC0X00007534.hg.1	13	1711664	13	0	NA	1.3441e-14	3.93931e-05
TC1100009932.hg.1	27	3574095	27	0	UBQLNL	1.37005e-14	3.93931e-05
TC0200011403.hg.1	20	2641958	0	20	snoydee	1.37005e-14	3.93931e-05
TC0200010246.hg.1	36	4795545	0	36	WDR75	1.39649e-14	3.93931e-05
TC0800008801.hg.1	32	4233831	32	0	TRIB1	1.42344e-14	3.93931e-05
TC1700011919.hg.1	31	4109069	31	0	CEP295NL	1.42344e-14	3.93931e-05
TC2000009633.hg.1	28	3731774	28	0	NA	1.42344e-14	3.93931e-05
TC0800006718.hg.1	16	2111487	0	16	C8orf74	1.45089e-14	3.93931e-05
TC1800008891.hg.1	56	7469750	0	56	BCL2	1.47887e-14	3.93931e-05
TC0700011282.hg.1	27	3574823	0	27	RP11-165H4.2	1.47887e-14	3.93931e-05
TC0100018548.hg.1	27	3600012	27	0	NA	1.47887e-14	3.93931e-05
TC0200014049.hg.1	31	4136954	31	0	TMEM185B	1.50738e-14	3.93931e-05
TC1200009040.hg.1	26	3443253	26	0	bloybuby	1.50738e-14	3.93931e-05
TC1000008734.hg.1	37	4923743	37	0	NA	1.53643e-14	3.93931e-05
TC0400010254.hg.1	15	1989478	15	0	NA	1.53643e-14	3.93931e-05
TC0700013354.hg.1	45	5979430	45	0	GPR141	1.56602e-14	3.93931e-05
TC0300008013.hg.1	32	4258220	0	32	serspyby	1.56602e-14	3.93931e-05
TC1600007171.hg.1	42	5561888	42	0	RNU6-1005P	1.56602e-14	3.93931e-05
TC1600007958.hg.1	24	3147833	24	0	MT1L	1.56602e-14	3.93931e-05
TC1900008732.hg.1	39	5196010	0	39	steewey	1.62691e-14	3.93931e-05
TC0900012167.hg.1	35	4655006	35	0	GSN	1.62691e-14	3.93931e-05
TC0200011018.hg.1	24	3183723	24	0	AC009950.2	1.62691e-14	3.93931e-05
TC1300006922.hg.1	14	1849574	0	14	PLA2G12AP2	1.62691e-14	3.93931e-05
TC0X00007633.hg.1	41	5431925	41	0	RAB11FIP1P1	1.65823e-14	3.93931e-05
TC1100010060.hg.1	37	4926234	37	0	snorkerby	1.65823e-14	3.93931e-05
TC1100007727.hg.1	29	3823451	0	29	FAM111B	1.65823e-14	3.93931e-05
TC0500007658.hg.1	20	2645889	20	0	NA	1.65823e-14	3.93931e-05
TC0400012741.hg.1	27	3555694	0	27	NA	1.65823e-14	3.93931e-05
TC0100008079.hg.1	19	2514666	19	0	IPO13	1.69013e-14	3.93931e-05
TC0600014275.hg.1	18	2370870	18	0	TAP2	1.72264e-14	3.93931e-05
TC1300009532.hg.1	5	652675	0	5	NA	1.72264e-14	3.93931e-05
TC2200009032.hg.1	40	5321702	40	0	bawtor	1.75576e-14	3.93931e-05
TC0300013870.hg.1	25	3313023	25	0	NUDT16P1	1.75576e-14	3.93931e-05
TC0600013280.hg.1	27	3558857	27	0	MAP3K5	1.78951e-14	3.93931e-05
TC2200007963.hg.1	17	2226197	17	0	DGCR2	1.78951e-14	3.93931e-05
TC2200008189.hg.1	27	3581655	0	27	DERL3	1.78951e-14	3.93931e-05
TC0300014029.hg.1	18	2374388	18	0	NA	1.78951e-14	3.93931e-05
TC0100016276.hg.1	45	5976668	0	45	FAM78B	1.8239e-14	3.93931e-05
TC0900011853.hg.1	23	3049144	0	23	NA	1.8239e-14	3.93931e-05
TC0600008423.hg.1	38	5053614	38	0	smorglabu	1.8239e-14	3.93931e-05
TC0900011981.hg.1	22	2919936	22	0	NOTCH1	1.8239e-14	3.93931e-05
TC0200013782.hg.1	13	1711662	0	13	PPP1R2P5	1.85894e-14	3.93931e-05
TC2100008030.hg.1	22	2893975	0	22	RCAN1	1.85894e-14	3.93931e-05
TC1700008420.hg.1	11	1448949	11	0	kuteru	1.85894e-14	3.93931e-05
TC1200008368.hg.1	14	1841094	0	14	RPS4XP15	1.85894e-14	3.93931e-05
TC0900007582.hg.1	10	1306195	0	10	RP11-128I7.1	1.85894e-14	3.93931e-05
TC1600007962.hg.1	20	2627511	20	0	MT1A	1.89464e-14	3.93931e-05
TC1200009343.hg.1	10	1313239	10	0	karblarbu	1.89464e-14	3.93931e-05
TC1100007237.hg.1	21	2789860	21	0	FBXO3-AS1	1.93101e-14	3.93931e-05
TC0200016274.hg.1	44	5865093	44	0	HDAC4	1.96807e-14	3.93931e-05
TC0100014857.hg.1	32	4236436	32	0	GBP5	1.96807e-14	3.93931e-05
TC0300013810.hg.1	36	4777168	0	36	RP11-391M1.4	1.96807e-14	3.93931e-05
TC0600007667.hg.1	35	4633136	35	0	NA	2.00584e-14	3.93931e-05
TC1200012623.hg.1	25	3305425	25	0	TUBA1C	2.00584e-14	3.93931e-05
TC0600013436.hg.1	35	4641278	35	0	gleyklarby	2.04431e-14	3.93931e-05
TC0500012049.hg.1	21	2777934	0	21	CTB-3M24.1	2.04431e-14	3.93931e-05
TC0100007740.hg.1	15	1961775	0	15	NA	2.08351e-14	3.93931e-05
TC0400012366.hg.1	23	3037971	23	0	DDX60	2.08351e-14	3.93931e-05
TC0100017751.hg.1	44	5865622	44	0	porlabu	2.08351e-14	3.93931e-05
TC2000006761.hg.1	31	4102714	31	0	RNU6-228P	2.08351e-14	3.93931e-05
TC1600008513.hg.1	22	2907660	0	22	fardar	2.08351e-14	3.93931e-05
TC2000008855.hg.1	31	4111819	0	31	NA	2.08351e-14	3.93931e-05
TC1400010767.hg.1	26	3429058	26	0	ZFYVE26	2.12344e-14	3.93931e-05
TC0900011185.hg.1	14	1838228	14	0	RNU6-124P	2.12344e-14	3.93931e-05
TC1600009267.hg.1	12	1573605	0	12	RP11-382N13.4	2.12344e-14	3.93931e-05
TC0200008091.hg.1	41	5436799	41	0	NA	2.16414e-14	3.93931e-05
TC0500011103.hg.1	21	2776510	0	21	NA	2.16414e-14	3.93931e-05
TC1600008395.hg.1	24	3184205	24	0	NA	2.16414e-14	3.93931e-05
TC0200011518.hg.1	30	3976781	30	0	soteyo	2.16414e-14	3.93931e-05
TC0Y00007254.hg.1	14	1847725	0	14	ZNF736P5Y	2.16414e-14	3.93931e-05
TC1700009827.hg.1	29	3860950	29	0	NA	2.20559e-14	3.93931e-05
TC0500007489.hg.1	31	4145177	0	31	NA	2.20559e-14	3.93931e-05
TC0300013415.hg.1	43	5692296	0	43	NA	2.20559e-14	3.93931e-05
TC0100010752.hg.1	44	5841962	0	44	NA	2.24783e-14	3.93931e-05
TC1400008224.hg.1	24	3176225	0	24	NA	2.24783e-14	3.93931e-05
TC0100018299.hg.1	15	1969774	15	0	SLC27A3	2.24783e-14	3.93931e-05
TC1100012433.hg.1	42	5610161	0	42	AP000936.1	2.29087e-14	3.93931e-05
TC0600009089.hg.1	37	4899288	37	0	NA	2.29087e-14	3.93931e-05
TC0300011125.hg.1	17	2249475	17	0	speyforbo	2.29087e-14	3.93931e-05
TC1500006782.hg.1	47	6241124	0	47	RP11-1000B6.7	2.37938e-14	3.93931e-05
TC0700008486.hg.1	35	4642124	0	35	NA	2.37938e-14	3.93931e-05
TC0X00009270.hg.1	44	5872956	0	44	EEF1B2P3	2.42489e-14	3.93931e-05
TC0800012129.hg.1	24	3163670	0	24	NA	2.42489e-14	3.93931e-05
TC1000007001.hg.1	23	3027246	0	23	NA	2.42489e-14	3.93931e-05
TC0400008612.hg.1	37	4912124	37	0	lykleyby	2.47125e-14	3.93931e-05
TC1200010645.hg.1	29	3826065	0	29	NA	2.47125e-14	3.93931e-05
TC1700007659.hg.1	39	5165419	39	0	RP11-333J10.2	2.51849e-14	3.93931e-05
TC1700009748.hg.1	26	3444063	0	26	SCO1	2.51849e-14	3.93931e-05
TC0X00010851.hg.1	13	1702251	0	13	GPC3	2.56662e-14	3.93931e-05
TC0300013604.hg.1	35	4653223	35	0	RNU6-1101P	2.56662e-14	3.93931e-05
TC1100010218.hg.1	21	2779775	0	21	spukorby	2.61564e-14	3.93931e-05
TC0900006546.hg.1	44	5879493	44	0	veespee	2.61564e-14	3.93931e-05
TC0500007067.hg.1	35	4662463	35	0	NA	2.61564e-14	3.93931e-05
TC0100012346.hg.1	30	3976969	0	30	OR2M1P	2.61564e-14	3.93931e-05
TC0800007548.hg.1	16	2115708	16	0	zeewyby	2.61564e-14	3.93931e-05
TC0800012252.hg.1	15	1978234	15	0	seezarby	2.61564e-14	3.93931e-05
TC0600011647.hg.1	39	5181728	39	0	DPRXP2	2.66559e-14	3.93931e-05
TC1100006907.hg.1	36	4766036	36	0	FAR1-IT1	2.66559e-14	3.93931e-05
TC0700008000.hg.1	26	3432712	26	0	LAT2	2.71648e-14	3.93931e-05
TC2100007138.hg.1	31	4105515	0	31	NA	2.76833e-14	3.93931e-05
TC0200011139.hg.1	23	3026260	0	23	UGT1A13P	2.82114e-14	3.93931e-05
TC0400011981.hg.1	35	4652436	0	35	TBC1D9	2.82114e-14	3.93931e-05
TC0100015813.hg.1	25	3296692	0	25	C2CD4D	2.87495e-14	3.93931e-05
TC0100011697.hg.1	25	3312083	0	25	NA	2.87495e-14	3.93931e-05
TC0700007388.hg.1	27	3569329	27	0	chawku	2.87495e-14	3.93931e-05
TC0200012158.hg.1	34	4514242	34	0	NA	2.92977e-14	3.93931e-05
TC1900011064.hg.1	30	3955506	30	0	CTC-453G23.7	2.92977e-14	3.93931e-05
TC0X00009575.hg.1	43	5697967	0	43	NA	2.92977e-14	3.93931e-05
TC1000010999.hg.1	12	1566259	12	0	wyfor	2.98561e-14	3.93931e-05
TC0900006739.hg.1	37	4902282	37	0	CNTLN	3.0425e-14	3.93931e-05
TC1100013223.hg.1	23	3029371	23	0	CARD17	3.0425e-14	3.93931e-05
TC0100007290.hg.1	11	1445907	11	0	C1QA	3.0425e-14	3.93931e-05
TC1200011189.hg.1	51	6799727	51	0	NA	3.10045e-14	3.93931e-05
TC1900010145.hg.1	29	3843454	29	0	NA	3.10045e-14	3.93931e-05
TC1500007873.hg.1	33	4379704	33	0	NA	3.10045e-14	3.93931e-05
TC0800012207.hg.1	21	2776298	0	21	mawslawbu	3.1595e-14	3.93931e-05
TC1300007004.hg.1	38	5044190	38	0	NA	3.21964e-14	3.93931e-05
TC0Y00006712.hg.1	44	5827527	44	0	wara	3.21964e-14	3.93931e-05
TC1800007520.hg.1	23	3038267	23	0	RP11-120K19.3	3.21964e-14	3.93931e-05
TC1200009807.hg.1	23	3049317	23	0	C3AR1	3.21964e-14	3.93931e-05
TC0100010812.hg.1	25	3317726	25	0	RP11-46A10.6	3.21964e-14	3.93931e-05
TC1100007842.hg.1	48	6388329	0	48	NA	3.28092e-14	3.93931e-05
TC1800009182.hg.1	29	3863269	0	29	sperlaw	3.28092e-14	3.93931e-05
TC0200008086.hg.1	23	3039200	0	23	NA	3.28092e-14	3.93931e-05
TC1800007271.hg.1	2	261984	2	0	NA	3.28092e-14	3.93931e-05
TC0100009417.hg.1	34	4487953	34	0	C1orf162	3.34333e-14	3.93931e-05
TC0300013146.hg.1	27	3574589	27	0	TNFSF10	3.40692e-14	3.93931e-05
TC0200007279.hg.1	39	5183808	0	39	loparbo	3.4717e-14	3.93931e-05
TC1900011885.hg.1	19	2502196	0	19	ZNF709	3.4717e-14	3.93931e-05
TC0200015977.hg.1	38	5076761	38	0	spoyswuby	3.53768e-14	3.93931e-05
TC1400009867.hg.1	30	3949315	0	30	NA	3.53768e-14	3.93931e-05
TC1500007244.hg.1	28	3718262	28	0	RNU6-90P	3.53768e-14	3.93931e-05
TC0100016700.hg.1	28	3728223	0	28	LINC01350	3.53768e-14	3.93931e-05
TC2000007610.hg.1	29	3851128	0	29	flovy	3.6049e-14	3.93931e-05
TC2100007607.hg.1	25	3332682	25	0	NA	3.67338e-14	3.93931e-05
TC0100014407.hg.1	37	4936953	37	0	NA	3.67338e-14	3.93931e-05
TC0100015202.hg.1	40	5302264	40	0	NA	3.67338e-14	3.93931e-05
TC2200009001.hg.1	30	3973180	0	30	LOC554174	3.67338e-14	3.93931e-05
TC0400012701.hg.1	13	1711927	0	13	NA	3.67338e-14	3.93931e-05
TC1300007072.hg.1	38	5066444	0	38	slerwyby	3.74313e-14	3.93931e-05
TC1500009702.hg.1	34	4506093	0	34	RPS27L	3.74313e-14	3.93931e-05
TC0600007984.hg.1	30	3958189	0	30	NA	3.74313e-14	3.93931e-05
TC0700006944.hg.1	15	1963574	15	0	RNU6-1103P	3.74313e-14	3.93931e-05
TC0500007571.hg.1	18	2374319	0	18	NA	3.74313e-14	3.93931e-05
TC0Y00007007.hg.1	16	2107597	0	16	FAM197Y4	3.81418e-14	3.93931e-05
TC0Y00007009.hg.1	16	2107581	0	16	FAM197Y5	3.81418e-14	3.93931e-05
TC1900010950.hg.1	33	4376495	0	33	NA	3.88657e-14	3.93931e-05
TC0600012600.hg.1	7	918749	0	7	NA	3.88657e-14	3.93931e-05
TC1400007567.hg.1	16	2113317	16	0	glarzer	3.88657e-14	3.93931e-05
TC0200011899.hg.1	16	2110827	0	16	AC007041.2	3.9603e-14	3.93931e-05
TC0600012803.hg.1	24	3179491	24	0	RNU6-653P	3.9603e-14	3.93931e-05
TC0200015078.hg.1	42	5593056	42	0	spernorbo	4.0354e-14	3.93931e-05
TC0200007900.hg.1	26	3414832	26	0	ARHGAP25	4.0354e-14	3.93931e-05
TC0500012314.hg.1	27	3585774	27	0	shoyja	4.0354e-14	3.93931e-05
TC0600006693.hg.1	11	1444862	0	11	NA	4.0354e-14	3.93931e-05
TC0800010277.hg.1	27	3570869	27	0	NA	4.0354e-14	3.93931e-05
TC0100011830.hg.1	36	4788122	0	36	ZNF678	4.11191e-14	3.93931e-05
TC0300008957.hg.1	27	3589656	0	27	EEF1A1P25	4.11191e-14	3.93931e-05
TC0300006540.hg.1	30	3956928	0	30	SRGAP3-AS4	4.11191e-14	3.93931e-05
TC0300010547.hg.1	25	3300665	0	25	NA	4.18985e-14	3.93931e-05
TC0500006949.hg.1	14	1846140	0	14	CTD-2351A8.1	4.26923e-14	3.93931e-05
TC0900008153.hg.1	21	2783466	0	21	plosawby	4.26923e-14	3.93931e-05
TC1600010337.hg.1	24	3167188	24	0	NA	4.26923e-14	3.93931e-05
TC1900011024.hg.1	48	6380312	0	48	NA	4.35009e-14	3.93931e-05
TC0200014475.hg.1	40	5341843	40	0	smostoby	4.35009e-14	3.93931e-05
TC1800007394.hg.1	15	1978379	0	15	ST8SIA3	4.35009e-14	3.93931e-05
TC2100006944.hg.1	27	3570911	0	27	worju	4.43246e-14	3.93931e-05
TC0900010224.hg.1	18	2360760	0	18	BMS1P10	4.43246e-14	3.93931e-05
TC0X00008562.hg.1	20	2642866	0	20	NA	4.51637e-14	3.93931e-05
TC1000011427.hg.1	43	5701607	0	43	IDE	4.51637e-14	3.93931e-05
TC1500008017.hg.1	33	4399916	33	0	NA	4.51637e-14	3.93931e-05
TC0Y00007102.hg.1	16	2100125	16	0	NA	4.51637e-14	3.93931e-05
TC22_KI270734v1_random00006433.hg.1	36	4768542	36	0	LOC102724728	4.60183e-14	3.93931e-05
TC2200007369.hg.1	22	2890538	0	22	NA	4.60183e-14	3.93931e-05
TC0400007102.hg.1	25	3336972	0	25	RP11-302F12.2	4.60183e-14	3.93931e-05
TC2200006502.hg.1	20	2643412	20	0	swysu	4.60183e-14	3.93931e-05
TC1800008334.hg.1	23	3058537	0	23	tawplee	4.77755e-14	3.93931e-05
TC1600007961.hg.1	17	2241139	17	0	MT1JP	4.77755e-14	3.93931e-05
TC0100015162.hg.1	24	3165218	0	24	NBPF4	4.77755e-14	3.93931e-05
TC0100006881.hg.1	30	3962166	30	0	TNFRSF1B	4.86787e-14	3.93931e-05
TC0100010691.hg.1	39	5188015	39	0	NA	4.95987e-14	3.93931e-05
TC0400006946.hg.1	30	3973835	30	0	NA	4.95987e-14	3.93931e-05
TC0900010377.hg.1	29	3834098	29	0	PIGUP1	4.95987e-14	3.93931e-05
TC2200007524.hg.1	24	3178520	0	24	skarly	4.95987e-14	3.93931e-05
TC0200013003.hg.1	23	3051742	23	0	FIGLA	4.95987e-14	3.93931e-05
TC0600008584.hg.1	25	3314489	0	25	NA	4.95987e-14	3.93931e-05
TC0700013374.hg.1	5	650399	5	0	ZNF273	4.95987e-14	3.93931e-05
TC0500006829.hg.1	11	1438175	0	11	SEPHS2P1	4.95987e-14	3.93931e-05
TC0400011949.hg.1	31	4095811	31	0	MAML3	5.05358e-14	3.93931e-05
TC1600007221.hg.1	34	4506745	34	0	NA	5.14903e-14	3.93931e-05
TC1000007406.hg.1	39	5160141	0	39	NA	5.14903e-14	3.93931e-05
TC0600010115.hg.1	37	4906236	0	37	NA	5.14903e-14	3.93931e-05
TC0500007206.hg.1	35	4646728	35	0	RICTOR	5.24625e-14	3.93931e-05
TC1800008250.hg.1	29	3848259	0	29	NA	5.24625e-14	3.93931e-05
TC1400008207.hg.1	11	1435962	0	11	RP11-638I2.6	5.24625e-14	3.93931e-05
TC1700012185.hg.1	19	2509991	19	0	TNFSF12	5.34527e-14	3.93931e-05
TC1800008151.hg.1	38	5027630	0	38	LDLRAD4-AS1	5.44613e-14	3.93931e-05
TC1100009685.hg.1	12	1572794	12	0	IRF7	5.44613e-14	3.93931e-05
TC0200015680.hg.1	23	3061675	0	23	AC007563.4	5.44613e-14	3.93931e-05
TC1900007122.hg.1	14	1855318	0	14	sawgly	5.44613e-14	3.93931e-05
TC0800011354.hg.1	29	3829629	0	29	Y_RNA	5.54886e-14	3.93931e-05
TC0500011329.hg.1	10	1307201	10	0	CTD-2227C6.2	5.54886e-14	3.93931e-05
TC0100009658.hg.1	18	2356902	18	0	SRGAP2C	5.54886e-14	3.93931e-05
TC0300010914.hg.1	42	5586746	0	42	RPS24P8	5.6535e-14	3.93931e-05
TC0X00010676.hg.1	48	6350381	48	0	konaw	5.76007e-14	3.93931e-05
TC0X00010627.hg.1	29	3838567	0	29	NA	5.76007e-14	3.93931e-05
TC1000011554.hg.1	25	3299465	0	25	NA	5.76007e-14	3.93931e-05
TC0300007839.hg.1	25	3283877	25	0	NA	5.76007e-14	3.93931e-05
TC0200014800.hg.1	22	2922359	22	0	SLC38A11	5.76007e-14	3.93931e-05
TC1500008014.hg.1	42	5601046	42	0	NA	5.86862e-14	3.93931e-05
TC0700006534.hg.1	16	2102626	0	16	NA	5.86862e-14	3.93931e-05
TC0300009293.hg.1	21	2769155	21	0	RP11-6F2.5	5.86862e-14	3.93931e-05
TC0200016252.hg.1	29	3835203	29	0	HDAC4	5.86862e-14	3.93931e-05
TC0600010009.hg.1	14	1843618	14	0	NA	5.86862e-14	3.93931e-05
TC0200011527.hg.1	23	3029547	0	23	NA	5.97918e-14	3.93931e-05
TC1400008240.hg.1	22	2920969	0	22	MIR432	5.97918e-14	3.93931e-05
TC0Y00007054.hg.1	25	3294773	0	25	RCC2P1	6.09179e-14	3.93931e-05
TC2000007039.hg.1	32	4248676	0	32	skuvor	6.09179e-14	3.93931e-05
TC0300009140.hg.1	28	3703955	0	28	RP11-278L15.6	6.09179e-14	3.93931e-05
TC0200016640.hg.1	21	2787579	21	0	HS1BP3	6.09179e-14	3.93931e-05
TC1200011547.hg.1	21	2781993	0	21	NA	6.09179e-14	3.93931e-05
TC0500013069.hg.1	21	2784643	0	21	Y_RNA	6.20648e-14	3.93931e-05
TC1200012245.hg.1	22	2892706	22	0	NA	6.20648e-14	3.93931e-05
TC1000008984.hg.1	41	5403496	41	0	FAM160B1	6.20648e-14	3.93931e-05
TC0600007232.hg.1	32	4234275	0	32	NA	6.20648e-14	3.93931e-05
TC0800006761.hg.1	42	5582793	42	0	choteybo	6.20648e-14	3.93931e-05
TC1900010747.hg.1	35	4641506	35	0	B3GNT8	6.3233e-14	3.93931e-05
TC1900007641.hg.1	13	1709827	13	0	NA	6.3233e-14	3.93931e-05
TC0200016381.hg.1	16	2120260	0	16	AC114730.3	6.3233e-14	3.93931e-05
TC0800007503.hg.1	36	4787543	0	36	NA	6.3233e-14	3.93931e-05
TC0800010755.hg.1	43	5714230	43	0	mehire	6.44227e-14	3.93931e-05
TC1400010727.hg.1	35	4643570	35	0	RIPK3	6.44227e-14	3.93931e-05
TC0300007559.hg.1	28	3697383	28	0	NA	6.44227e-14	3.93931e-05
TC1900008128.hg.1	34	4516881	0	34	NA	6.44227e-14	3.93931e-05
TC2200006479.hg.1	27	3571314	0	27	sosi	6.56345e-14	3.93931e-05
TC1400009857.hg.1	34	4495109	0	34	RP11-11K13.1	6.56345e-14	3.93931e-05
TC0300010919.hg.1	28	3695448	28	0	LARS2-AS1	6.56345e-14	3.93931e-05
TC2200008956.hg.1	10	1308104	10	0	PHF21B	6.68686e-14	3.93931e-05
TC0600011131.hg.1	28	3705307	28	0	HIST1H1T	6.68686e-14	3.93931e-05
TC2000006737.hg.1	23	3034732	0	23	sortaw	6.68686e-14	3.93931e-05
TC1500010126.hg.1	21	2754620	0	21	hikama	6.81256e-14	3.93931e-05
TC0500009365.hg.1	11	1457066	0	11	Y_RNA	6.81256e-14	3.93931e-05
TC0600007993.hg.1	22	2894502	22	0	RP1-229K20.8	6.81256e-14	3.93931e-05
TC0900011608.hg.1	18	2381115	18	0	MIR4672	6.81256e-14	3.93931e-05
TC0700008280.hg.1	15	1975815	15	0	NA	6.81256e-14	3.93931e-05
TC0100014266.hg.1	39	5212303	0	39	sleeby	6.94058e-14	3.93931e-05
TC0200013869.hg.1	34	4516507	0	34	LINC01106	6.94058e-14	3.93931e-05
TC1200007451.hg.1	36	4782918	0	36	NA	7.07096e-14	3.93931e-05
TC1500006804.hg.1	31	4118350	31	0	stusper	7.20375e-14	3.93931e-05
TC1600006859.hg.1	16	2114833	0	16	NA	7.20375e-14	3.93931e-05
TC0200011580.hg.1	9	1190205	9	0	NA	7.20375e-14	3.93931e-05
TC0700006976.hg.1	51	6777489	0	51	NA	7.33899e-14	3.93931e-05
TC0700009459.hg.1	27	3575203	0	27	TRBV22-1	7.33899e-14	3.93931e-05
TC1400010645.hg.1	14	1834809	0	14	RP11-1070N10.5	7.33899e-14	3.93931e-05
TC0500011767.hg.1	26	3440668	26	0	CTD-2287O16.4	7.33899e-14	3.93931e-05
TC1800006653.hg.1	41	5436959	41	0	kluklor	7.47672e-14	3.93931e-05
TC0600011463.hg.1	26	3442798	26	0	NEU1	7.47672e-14	3.93931e-05
TC0400010353.hg.1	16	2090888	16	0	RP11-93M12.1	7.47672e-14	3.93931e-05
TC0500011241.hg.1	28	3698355	0	28	NA	7.61699e-14	3.93931e-05
TC0500008066.hg.1	23	3053188	23	0	systeybu	7.61699e-14	3.93931e-05
TC1400007193.hg.1	33	4358183	0	33	NA	7.61699e-14	3.93931e-05
TC0200007185.hg.1	35	4641365	35	0	chawklaw	7.75985e-14	3.93931e-05
TC0700006902.hg.1	15	1972674	15	0	smawlyby	7.75985e-14	3.93931e-05
TC0X00008626.hg.1	24	3166426	24	0	MTND1P33	7.75985e-14	3.93931e-05
TC0900006542.hg.1	35	4653361	35	0	MTCO1P11	7.90535e-14	3.93931e-05
TC1700009126.hg.1	36	4760732	36	0	feesko	7.90535e-14	3.93931e-05
TC1700007406.hg.1	14	1844376	0	14	LOC101927018	7.90535e-14	3.93931e-05
TC1200009338.hg.1	10	1309280	0	10	NA	7.90535e-14	3.93931e-05
TC0600006978.hg.1	31	4112195	0	31	NA	8.05352e-14	3.93931e-05
TC0500007114.hg.1	14	1854696	14	0	RAI14	8.05352e-14	3.93931e-05
TC0100006553.hg.1	36	4786940	0	36	takobo	8.05352e-14	3.93931e-05
TC1100007420.hg.1	19	2494602	19	0	NA	8.05352e-14	3.93931e-05
TC2200007092.hg.1	24	3174104	24	0	NA	8.05352e-14	3.93931e-05
TC0300008955.hg.1	28	3714156	0	28	GAPDHP39	8.20442e-14	3.93931e-05
TC1000012382.hg.1	36	4774684	0	36	RPL5P28	8.20442e-14	3.93931e-05
TC0X00007197.hg.1	13	1711020	13	0	VN1R110P	8.20442e-14	3.93931e-05
TC0100009347.hg.1	28	3680308	0	28	blyzabo	8.35811e-14	3.93931e-05
TC0100007977.hg.1	29	3847282	0	29	NA	8.51462e-14	3.93931e-05
TC0100011180.hg.1	22	2902676	22	0	NA	8.51462e-14	3.93931e-05
TC0400008047.hg.1	32	4248963	0	32	RP11-397E7.1	8.67401e-14	3.93931e-05
TC0600006651.hg.1	36	4776502	0	36	NA	8.67401e-14	3.93931e-05
TC0X00008683.hg.1	23	3045560	0	23	NA	8.67401e-14	3.93931e-05
TC0900010400.hg.1	22	2900541	0	22	NA	8.83633e-14	3.93931e-05
TC0200012771.hg.1	22	2901513	22	0	jajorbo	8.83633e-14	3.93931e-05
TC0X00008388.hg.1	35	4621414	35	0	SASH3	9.00163e-14	3.93931e-05
TC0100010283.hg.1	42	5578405	0	42	CASQ1	9.00163e-14	3.93931e-05
TC0900011346.hg.1	45	6001936	45	0	ritura	9.16998e-14	3.93931e-05
TC0300011649.hg.1	24	3168140	0	24	RP11-520D19.2	9.51601e-14	3.93931e-05
TC0100008995.hg.1	9	1189195	0	9	NA	9.51601e-14	3.93931e-05
TC0700006741.hg.1	24	3162599	24	0	woysloybu	9.6938e-14	3.93931e-05
TC1100012163.hg.1	54	7193857	54	0	LOC643733	9.87486e-14	3.93931e-05
TC0400012985.hg.1	15	1973805	15	0	NA	9.87486e-14	3.93931e-05
TC2100007316.hg.1	42	5567479	42	0	H2BFS	9.87486e-14	3.93931e-05
TC1400007615.hg.1	32	4207325	0	32	klorwar	9.87486e-14	3.93931e-05
TC1600007770.hg.1	12	1579127	12	0	NA	9.87486e-14	3.93931e-05
TC0600013719.hg.1	21	2756295	21	0	DYNLT1	9.87486e-14	3.93931e-05
TC1000009869.hg.1	22	2904495	0	22	CDNF	1.00592e-13	3.93931e-05
TC2100007589.hg.1	25	3305412	0	25	FRG2MP	1.00592e-13	3.93931e-05
TC1200010866.hg.1	39	5176627	39	0	CD63	1.00592e-13	3.93931e-05
TC2100007206.hg.1	42	5561411	42	0	reeta	1.0247e-13	3.93931e-05
TC0500012842.hg.1	34	4501257	34	0	DUSP1	1.0247e-13	3.93931e-05
TC1400007708.hg.1	27	3563282	27	0	LINC01220	1.0247e-13	3.93931e-05
TC1100007283.hg.1	36	4786782	0	36	NA	1.0247e-13	3.93931e-05
TC1100007585.hg.1	11	1452723	0	11	OR4A15	1.0247e-13	3.93931e-05
TC0700013209.hg.1	33	4365888	33	0	NA	1.04382e-13	3.93931e-05
TC0900011402.hg.1	37	4919652	37	0	kluplabu	1.04382e-13	3.93931e-05
TC1900007967.hg.1	5	654432	5	0	NA	1.04382e-13	3.93931e-05
TC1900012039.hg.1	22	2916647	22	0	LILRB2	1.04382e-13	3.93931e-05
TC0X00010555.hg.1	12	1573719	0	12	RP11-810O3.2	1.04382e-13	3.93931e-05
TC0900007950.hg.1	17	2238789	17	0	RP11-62C3.6	1.06329e-13	3.93931e-05
TC1500008021.hg.1	11	1455236	11	0	NA	1.06329e-13	3.93931e-05
TC0600009109.hg.1	39	5162484	39	0	NA	1.08312e-13	3.93931e-05
TC0700007752.hg.1	12	1593562	12	0	RP11-561N12.2	1.08312e-13	3.93931e-05
TC0400006975.hg.1	36	4749067	0	36	NA	1.10331e-13	3.93931e-05
TC0100012906.hg.1	28	3692275	0	28	RN7SL649P	1.12387e-13	3.93931e-05
TC0100014122.hg.1	12	1564383	12	0	RP5-1024N4.4	1.12387e-13	3.93931e-05
TC0600006595.hg.1	17	2252384	0	17	NA	1.12387e-13	3.93931e-05
TC1400007741.hg.1	50	6655649	0	50	NA	1.16613e-13	3.93931e-05
TC1700006813.hg.1	17	2238477	0	17	ODF4	1.16613e-13	3.93931e-05
TC1200007296.hg.1	5	658410	5	0	RP11-847H18.3	1.16613e-13	3.93931e-05
TC0200009906.hg.1	28	3721349	28	0	AC007556.3	1.18784e-13	3.93931e-05
TC1500008112.hg.1	20	2660597	0	20	NA	1.18784e-13	3.93931e-05
TC1200010309.hg.1	33	4370522	33	0	NA	1.18784e-13	3.93931e-05
TC1900007462.hg.1	21	2765270	0	21	ZNF90	1.18784e-13	3.93931e-05
TC2100007621.hg.1	28	3705333	0	28	LOC100131399	1.20995e-13	3.93931e-05
TC1700011322.hg.1	30	3978556	0	30	royslor	1.20995e-13	3.93931e-05
TC0200014772.hg.1	25	3302297	25	0	IFIH1	1.20995e-13	3.93931e-05
TC0100009005.hg.1	17	2240499	0	17	NA	1.20995e-13	3.93931e-05
TC1100012957.hg.1	23	3040636	23	0	TRIM22	1.20995e-13	3.93931e-05
TC1200008913.hg.1	22	2902391	0	22	NA	1.23246e-13	3.93931e-05
TC0800010819.hg.1	32	4249396	32	0	cherwawby	1.25539e-13	3.93931e-05
TC1600007992.hg.1	28	3704603	0	28	ARL2BP	1.25539e-13	3.93931e-05
TC0300013325.hg.1	25	3293246	0	25	RP11-225N10.1	1.25539e-13	3.93931e-05
TC0800008076.hg.1	38	5043351	38	0	RP11-1149M10.2	1.25539e-13	3.93931e-05
TC0500009631.hg.1	20	2632988	0	20	RP11-1277A3.1	1.27873e-13	3.93931e-05
TC1100010120.hg.1	35	4622857	0	35	weyflerbu	1.27873e-13	3.93931e-05
TC2100007696.hg.1	37	4917440	0	37	NA	1.3025e-13	3.93931e-05
TC2200007365.hg.1	25	3302317	25	0	RP3-508I15.19	1.3025e-13	3.93931e-05
TC1800007812.hg.1	45	5969089	0	45	kleysu	1.3025e-13	3.93931e-05
TC0900010806.hg.1	21	2773327	0	21	RP11-476B13.2	1.3025e-13	3.93931e-05
TC1600011380.hg.1	16	2104086	16	0	TMEM219	1.3025e-13	3.93931e-05
TC1200011594.hg.1	22	2904277	22	0	RNU6-247P	1.3267e-13	3.93931e-05
TC0200007491.hg.1	30	3963215	0	30	chafa	1.3267e-13	3.93931e-05
TC0400006777.hg.1	35	4640278	0	35	RP11-747H12.5	1.3267e-13	3.93931e-05
TC1700011146.hg.1	8	1041162	0	8	kunoma	1.3267e-13	3.93931e-05
TC0600014204.hg.1	55	7320821	0	55	CCR6	1.35135e-13	3.93931e-05
TC1500007527.hg.1	39	5191915	39	0	NA	1.35135e-13	3.93931e-05
TC0100007012.hg.1	39	5165183	39	0	mymy	1.35135e-13	3.93931e-05
TC2200006937.hg.1	23	3039599	23	0	NA	1.35135e-13	3.93931e-05
TC0200014582.hg.1	9	1179368	0	9	NA	1.35135e-13	3.93931e-05
TC1000009315.hg.1	23	3044687	0	23	NA	1.35135e-13	3.93931e-05
TC0100007250.hg.1	16	2116808	16	0	plorlorbu	1.35135e-13	3.93931e-05
TC0600007257.hg.1	22	2899272	22	0	TRIM38	1.37644e-13	3.93931e-05
TC0300008204.hg.1	8	1050394	8	0	NA	1.37644e-13	3.93931e-05
TC0600010939.hg.1	39	5180377	0	39	NA	1.40199e-13	3.93931e-05
TC1800007922.hg.1	38	5063933	0	38	RPL21P127	1.40199e-13	3.93931e-05
TC0800010192.hg.1	22	2900910	0	22	NA	1.40199e-13	3.93931e-05
TC1300007981.hg.1	35	4630819	0	35	swasharbu	1.42801e-13	3.93931e-05
TC0200010799.hg.1	39	5147484	39	0	NA	1.42801e-13	3.93931e-05
TC0900011705.hg.1	24	3139047	24	0	ASB6	1.42801e-13	3.93931e-05
TC2000009345.hg.1	19	2510256	0	19	RP1-66N13.1	1.42801e-13	3.93931e-05
TC1400009206.hg.1	12	1575251	0	12	NA	1.42801e-13	3.93931e-05
TC1400008940.hg.1	31	4113711	31	0	NFKBIA	1.4545e-13	3.93931e-05
TC0100009878.hg.1	39	5212195	39	0	histone.23	1.4545e-13	3.93931e-05
TC1600008648.hg.1	15	1981002	0	15	rarwoy	1.4545e-13	3.93931e-05
TC1900011861.hg.1	28	3690877	28	0	S1PR2	1.4545e-13	3.93931e-05
TC0100009623.hg.1	20	2630587	0	20	NA	1.48148e-13	3.93931e-05
TC0600011697.hg.1	41	5463269	0	41	CCDC167	1.50895e-13	3.93931e-05
TC0200010295.hg.1	32	4242420	32	0	shystoyby	1.50895e-13	3.93931e-05
TC1200011484.hg.1	18	2370145	0	18	NA	1.50895e-13	3.93931e-05
TC0200009622.hg.1	20	2639745	20	0	NA	1.50895e-13	3.93931e-05
TC1100010495.hg.1	23	3031287	23	0	LMO2	1.50895e-13	3.93931e-05
TC0100008753.hg.1	43	5699105	0	43	NA	1.53691e-13	3.93931e-05
TC2200009143.hg.1	12	1571102	0	12	NA	1.56539e-13	3.93931e-05
TC1900011520.hg.1	7	931019	0	7	AC006116.24	1.56539e-13	3.93931e-05
TC2200007452.hg.1	36	4781354	0	36	leyree	1.59438e-13	3.93931e-05
TC1000007273.hg.1	45	5979706	45	0	RNU7-77P	1.6239e-13	3.93931e-05
TC0400011148.hg.1	24	3169220	24	0	NA	1.6239e-13	3.93931e-05
TC2200008109.hg.1	22	2897171	0	22	NA	1.6239e-13	3.93931e-05
TC2000007800.hg.1	17	2241465	17	0	worrar	1.6239e-13	3.93931e-05
TC0600007060.hg.1	31	4102703	31	0	MYLIP	1.65396e-13	3.93931e-05
TC0100011174.hg.1	37	4911571	37	0	NA	1.65396e-13	3.93931e-05
TC1000007847.hg.1	14	1859043	14	0	MYPN	1.65396e-13	3.93931e-05
TC1300009381.hg.1	15	1974997	15	0	NA	1.65396e-13	3.93931e-05
TC0500013339.hg.1	16	2108384	0	16	jawskorby	1.65396e-13	3.93931e-05
TC2200006840.hg.1	22	2894668	0	22	NA	1.68457e-13	3.93931e-05
TC0100013786.hg.1	20	2633434	0	20	dapubu	1.68457e-13	3.93931e-05
TC1200011610.hg.1	40	5329770	40	0	RNU4-24P	1.74746e-13	3.93931e-05
TC1000009080.hg.1	36	4781533	0	36	NA	1.77976e-13	3.93931e-05
TC1100009452.hg.1	28	3708210	28	0	NA	1.77976e-13	3.93931e-05
TC0200014262.hg.1	18	2380257	18	0	NA	1.77976e-13	3.93931e-05
TC0600008861.hg.1	10	1317288	0	10	NA	1.77976e-13	3.93931e-05
TC1200011237.hg.1	5	659266	0	5	NA	1.77976e-13	3.93931e-05
TC1300008109.hg.1	32	4242799	32	0	F10	1.81265e-13	3.93931e-05
TC0100010483.hg.1	23	3045476	0	23	RPL4P2	1.81265e-13	3.93931e-05
TC1200010244.hg.1	43	5692793	43	0	RP11-946L16.2	1.84614e-13	3.93931e-05
TC0200012981.hg.1	34	4501235	34	0	NA	1.84614e-13	3.93931e-05
TC0600010651.hg.1	5	656197	5	0	NA	1.84614e-13	3.93931e-05
TC1900011288.hg.1	32	4253121	32	0	NA	1.88024e-13	3.93931e-05
TC1700009599.hg.1	19	2506926	19	0	RP11-609D21.3	1.91495e-13	3.93931e-05
TC0800012065.hg.1	9	1191853	0	9	NA	1.91495e-13	3.93931e-05
TC1200007093.hg.1	30	3969541	0	30	KNOP1P1	1.91495e-13	3.93931e-05
TC1600007875.hg.1	34	4512300	0	34	CHD9	1.95029e-13	3.93931e-05
TC0100010436.hg.1	16	2097765	0	16	sere	1.95029e-13	3.93931e-05
TC1900007400.hg.1	33	4387323	33	0	KLHL26	1.95029e-13	3.93931e-05
TC0900010971.hg.1	27	3562999	27	0	TBC1D2	1.98628e-13	3.93931e-05
TC2000008519.hg.1	18	2377751	18	0	RNU7-137P	1.98628e-13	3.93931e-05
TC0100009429.hg.1	33	4373226	0	33	NA	1.98628e-13	3.93931e-05
TC0900008859.hg.1	29	3844774	0	29	NA	2.02291e-13	3.93931e-05
TC0X00008027.hg.1	22	2915132	22	0	ZCCHC18	2.02291e-13	3.93931e-05
TC0500006465.hg.1	21	2791984	21	0	buweeby	2.02291e-13	3.93931e-05
TC0700006840.hg.1	11	1449160	11	0	MACC1-AS1	2.06021e-13	3.93931e-05
TC0500008851.hg.1	50	6651033	50	0	skoyskorby	2.09819e-13	3.93931e-05
TC0100013454.hg.1	24	3163398	24	0	NA	2.09819e-13	3.93931e-05
TC0100007813.hg.1	20	2645429	20	0	CSF3R	2.09819e-13	3.93931e-05
TC0500007834.hg.1	38	5040912	38	0	F2RL1	2.13685e-13	3.93931e-05
TC1300007850.hg.1	41	5452243	0	41	meyzer	2.17621e-13	3.93931e-05
TC2100007134.hg.1	33	4367620	0	33	NA	2.17621e-13	3.93931e-05
TC0600007303.hg.1	23	3040093	23	0	BTN3A1	2.17621e-13	3.93931e-05
TC0100006701.hg.1	9	1180508	0	9	NA	2.17621e-13	3.93931e-05
TC0400007242.hg.1	44	5852988	0	44	RP11-9D8.1	2.21628e-13	3.93931e-05
TC1500009552.hg.1	23	3042430	0	23	CTD-2515H24.1	2.21628e-13	3.93931e-05
TC1600009953.hg.1	32	4246353	32	0	GDPD3	2.21628e-13	3.93931e-05
TC0300009632.hg.1	39	5197922	0	39	SOX2	2.21628e-13	3.93931e-05
TC0200007782.hg.1	18	2381817	0	18	AC096664.2	2.21628e-13	3.93931e-05
TC0100017732.hg.1	41	5428152	41	0	RP11-295G20.2	2.21628e-13	3.93931e-05
TC0200015405.hg.1	28	3710745	28	0	NA	2.25708e-13	3.93931e-05
TC2200007021.hg.1	24	3177766	0	24	RFPL1	2.29862e-13	3.93931e-05
TC0300012152.hg.1	22	2899210	22	0	NA	2.29862e-13	3.93931e-05
TC0200014239.hg.1	32	4232203	0	32	NA	2.29862e-13	3.93931e-05
TC0300009743.hg.1	15	1970742	0	15	beemorbu	2.34091e-13	3.93931e-05
TC0200016259.hg.1	33	4367142	33	0	AC017028.8	2.34091e-13	3.93931e-05
TC1600010325.hg.1	19	2513386	0	19	RP11-467J12.3	2.34091e-13	3.93931e-05
TC1700009992.hg.1	37	4905611	0	37	FAM83G	2.34091e-13	3.93931e-05
TC1400007763.hg.1	24	3172873	24	0	zobeyby	2.34091e-13	3.93931e-05
TC1900009285.hg.1	30	3970974	0	30	farwy	2.34091e-13	3.93931e-05
[truncated: 8,595 more rows]

## Sheet: MSAvsPD
AffyID	nTimes	nPosition	nPos	nNeg	Symbol	Krus.pVal	Krus.qVal
TC1500010290.hg.1	85	11347917	0	85	WDR73	1.57829e-31	3.00741e-05
TC0200011952.hg.1	79	10454277	79	0	AC012506.3	1.67168e-31	3.00741e-05
TC0800006503.hg.1	76	10144870	76	0	NA	2.16458e-31	3.00741e-05
TC0900011586.hg.1	83	11063068	83	0	sorsher	2.22756e-31	3.00741e-05
TC0700012152.hg.1	88	11747182	0	88	smarblee	2.35904e-31	3.00741e-05
TC1700007466.hg.1	87	11615643	0	87	CTD-2349P21.9	3.05266e-31	3.00741e-05
TC0300010440.hg.1	70	9278399	70	0	NA	5.72056e-31	3.00741e-05
TC0200010232.hg.1	74	9782598	74	0	NA	9.01629e-31	3.00741e-05
TC0300007004.hg.1	80	10614327	0	80	PDCD6IP	1.06894e-30	3.00741e-05
TC1000009111.hg.1	84	11226297	0	84	WDR11	1.13129e-30	3.00741e-05
TC0200008972.hg.1	93	12455512	93	0	shyjybo	1.54457e-30	3.00741e-05
TC1900006871.hg.1	81	10767838	81	0	terkla	1.58887e-30	3.00741e-05
TC0100017852.hg.1	83	11079787	0	83	swoyrarbo	1.88237e-30	3.00741e-05
TC1700006525.hg.1	83	11090286	0	83	RPA1	2.29337e-30	3.00741e-05
TC0600009998.hg.1	68	9071533	0	68	woyglawbu	3.91418e-30	3.00741e-05
TC1600011559.hg.1	84	11223457	0	84	SMG1P7	4.14024e-30	3.00741e-05
TC1600007384.hg.1	71	9457212	0	71	merdar	4.89911e-30	3.00741e-05
TC0700013209.hg.1	77	10228703	77	0	NA	5.18157e-30	3.00741e-05
TC0900011829.hg.1	70	9311833	0	70	RALGDS	6.66621e-30	3.00741e-05
TC0100017100.hg.1	83	11106136	0	83	EIF2D	7.04962e-30	3.00741e-05
TC0200015190.hg.1	53	6973285	53	0	RN7SKP42	9.32063e-30	3.00741e-05
TC0X00006741.hg.1	45	5938255	45	0	glorvy	9.85531e-30	3.00741e-05
TC0600009206.hg.1	55	7308050	55	0	MARCKS	1.37659e-29	3.00741e-05
TC1600011509.hg.1	57	7596027	0	57	RRN3P3	1.45532e-29	3.00741e-05
TC1400010468.hg.1	76	10161904	76	0	CH17-262H11.1	1.62642e-29	3.00741e-05
TC0200011408.hg.1	87	11605412	0	87	konimo	1.76771e-29	3.00741e-05
TC1000012568.hg.1	75	9946644	0	75	BMS1P4	1.86861e-29	3.00741e-05
TC0400011941.hg.1	76	10140921	76	0	RP11-83A24.1	1.92118e-29	3.00741e-05
TC1900006763.hg.1	62	8178100	62	0	shorko	2.46546e-29	3.00741e-05
TC1000011427.hg.1	76	10081113	0	76	IDE	2.53467e-29	3.00741e-05
TC1300007772.hg.1	50	6586417	50	0	NA	2.75408e-29	3.00741e-05
TC2100008402.hg.1	38	4998877	38	0	NA	2.99233e-29	3.00741e-05
TC1000008069.hg.1	82	10975811	82	0	geemarby	3.43568e-29	3.00741e-05
TC0500013377.hg.1	58	7663729	0	58	HARS	3.94413e-29	3.00741e-05
TC0400012145.hg.1	81	10835609	0	81	MIR3140	4.16781e-29	3.00741e-05
TC0200014211.hg.1	66	8767991	0	66	ISCA1P6	4.91721e-29	3.00741e-05
TC1600007597.hg.1	58	7643668	58	0	NA	5.4896e-29	3.00741e-05
TC2100008384.hg.1	72	9557849	0	72	UBE2G2	5.64274e-29	3.00741e-05
TC1000008712.hg.1	75	9984377	0	75	PPRC1	8.75641e-29	3.00741e-05
TC1200006599.hg.1	68	9029421	68	0	NA	1.00422e-28	3.00741e-05
TC0800011172.hg.1	82	10925956	0	82	MTERF3	1.03209e-28	3.00741e-05
TC0100010007.hg.1	86	11401508	86	0	LCE1F	1.1515e-28	3.00741e-05
TC1000012557.hg.1	73	9706817	0	73	BMS1P7	1.18343e-28	3.00741e-05
TC0200016640.hg.1	51	6767412	51	0	HS1BP3	1.32019e-28	3.00741e-05
TC2000007386.hg.1	71	9409827	0	71	PLCG1	1.47261e-28	3.00741e-05
TC0500009053.hg.1	62	8199161	0	62	LOC255187	1.47261e-28	3.00741e-05
TC0600012363.hg.1	75	9927432	0	75	HMGN3	1.51337e-28	3.00741e-05
TC0100009365.hg.1	74	9871343	0	74	AHCYL1	1.55524e-28	3.00741e-05
TC0700012154.hg.1	79	10528032	0	79	sarblyby	1.7825e-28	3.00741e-05
TC1000009162.hg.1	60	7934631	0	60	RP11-107C16.2	2.04266e-28	3.00741e-05
TC0500012106.hg.1	61	8067827	61	0	jeybleeby	2.27763e-28	3.00741e-05
TC1100008942.hg.1	60	7923101	60	0	RP11-693N9.1	2.53939e-28	3.00741e-05
TC0500011540.hg.1	87	11614216	87	0	NA	2.68125e-28	3.00741e-05
TC1000007876.hg.1	68	9029450	0	68	DDX21	2.7551e-28	3.00741e-05
TC1000009727.hg.1	66	8778369	0	66	peekloybu	3.07122e-28	3.00741e-05
TC0300008355.hg.1	51	6697847	51	0	BOC	3.71335e-28	3.00741e-05
TC1100008699.hg.1	28	3665865	0	28	NA	3.81535e-28	3.00741e-05
TC0600007535.hg.1	86	11507784	0	86	ABCF1	4.02777e-28	3.00741e-05
TC0900010866.hg.1	81	10820057	0	81	FBP1	4.02777e-28	3.00741e-05
TC0100007659.hg.1	71	9392851	0	71	KHDRBS1	4.13834e-28	3.00741e-05
TC1700006775.hg.1	56	7428751	0	56	CHD3	4.25192e-28	3.00741e-05
TC0500011302.hg.1	85	11321110	0	85	NA	5.42373e-28	3.00741e-05
TC0800010452.hg.1	77	10220614	77	0	NA	6.2078e-28	3.00741e-05
TC0Y00006565.hg.1	35	4612299	0	35	USP9YP22	6.2078e-28	3.00741e-05
TC0600012766.hg.1	78	10355058	78	0	keyome	7.49764e-28	3.00741e-05
TC1200010999.hg.1	86	11492334	86	0	NA	7.70241e-28	3.00741e-05
TC0800012211.hg.1	77	10269186	0	77	CPSF1	7.70241e-28	3.00741e-05
TC1400007571.hg.1	49	6443092	0	49	RP11-718G2.5	7.91273e-28	3.00741e-05
TC0800007836.hg.1	63	8379847	63	0	sharguby	8.3506e-28	3.00741e-05
TC1300008180.hg.1	60	7966594	0	60	CLCP2	8.3506e-28	3.00741e-05
TC0100008327.hg.1	66	8774532	0	66	NA	9.81364e-28	3.00741e-05
TC1100007163.hg.1	44	5794947	44	0	NA	1.21666e-27	3.00741e-05
TC0500013239.hg.1	69	9184257	69	0	PCDHB3	1.28374e-27	3.00741e-05
TC0500007691.hg.1	66	8760060	0	66	SMN1	1.31865e-27	3.00741e-05
TC1300008245.hg.1	66	8716192	66	0	NA	1.39131e-27	3.00741e-05
TC1300008352.hg.1	67	8858747	67	0	partabo	1.39131e-27	3.00741e-05
TC0800008969.hg.1	60	7972043	60	0	jorwyby	1.5078e-27	3.00741e-05
TC1200011325.hg.1	63	8340127	63	0	NA	1.59079e-27	3.00741e-05
TC1700009713.hg.1	66	8781289	0	66	STX8	1.6783e-27	3.00741e-05
TC0300011576.hg.1	59	7777242	59	0	NA	1.72383e-27	3.00741e-05
TC1600009685.hg.1	49	6460521	0	49	RRN3P1	2.31313e-27	3.00741e-05
TC1600009620.hg.1	53	6994775	0	53	SMG1	2.31313e-27	3.00741e-05
TC1700009742.hg.1	44	5791144	44	0	MYH8	2.31313e-27	3.00741e-05
TC1700010883.hg.1	70	9279767	0	70	chorslar	2.86339e-27	3.00741e-05
TC0200011202.hg.1	61	8112516	61	0	moygubo	2.94073e-27	3.00741e-05
TC1200006557.hg.1	67	8901703	0	67	TIGAR	3.18537e-27	3.00741e-05
TC0600008064.hg.1	55	7275907	0	55	PPP2R5D	3.63874e-27	3.00741e-05
TC1700010262.hg.1	67	8848006	0	67	slarwee	3.73681e-27	3.00741e-05
TC1100011222.hg.1	68	9026811	0	68	SLC25A45	3.73681e-27	3.00741e-05
TC1000010555.hg.1	68	9060368	0	68	AGAP9	4.50072e-27	3.00741e-05
TC0X00010614.hg.1	50	6562606	0	50	RBBP8P1	4.50072e-27	3.00741e-05
TC0100007814.hg.1	66	8783079	66	0	NA	4.87375e-27	3.00741e-05
TC0X00008817.hg.1	77	10223474	0	77	tervar	5.13932e-27	3.00741e-05
TC0100006991.hg.1	73	9608907	0	73	RSC1A1	5.56479e-27	3.00741e-05
TC1600007416.hg.1	83	11085783	0	83	globler	6.02516e-27	3.00741e-05
TC1600007459.hg.1	83	11085700	0	83	plerner	6.02516e-27	3.00741e-05
TC0500013331.hg.1	63	8333765	63	0	ZBED3	6.52327e-27	3.00741e-05
TC0900007344.hg.1	71	9427347	71	0	kihimu	7.25146e-27	3.00741e-05
TC0500013245.hg.1	55	7280616	55	0	PCDHB9	7.25146e-27	3.00741e-05
TC0400010299.hg.1	52	6819100	52	0	kinoyu	7.25146e-27	3.00741e-05
TC1900008645.hg.1	72	9576203	0	72	CTD-2616J11.3	7.64522e-27	3.00741e-05
TC0600013659.hg.1	53	7001941	53	0	NA	7.64522e-27	3.00741e-05
TC1500010045.hg.1	70	9328185	0	70	ULK3	9.19782e-27	3.00741e-05
TC1300009596.hg.1	71	9457639	0	71	jawnoy	1.07748e-26	3.00741e-05
TC0200007111.hg.1	57	7561229	0	57	WDR43	1.07748e-26	3.00741e-05
TC1900010245.hg.1	67	8897137	67	0	CTC-459F4.1	1.10625e-26	3.00741e-05
TC0300012208.hg.1	65	8628775	0	65	HACD2	1.33014e-26	3.00741e-05
TC1500009244.hg.1	50	6595908	50	0	hokuma	1.36559e-26	3.00741e-05
TC0900012075.hg.1	69	9198464	0	69	kuwaya	1.55742e-26	3.00741e-05
TC1100010887.hg.1	64	8496244	0	64	SSRP1	1.72992e-26	3.00741e-05
TC0100014152.hg.1	59	7795124	0	59	FAF1	1.77592e-26	3.00741e-05
TC1000011591.hg.1	80	10678907	80	0	EBAG9P1	1.82314e-26	3.00741e-05
TC2000007430.hg.1	61	8066273	0	61	SRSF6	1.8716e-26	3.00741e-05
TC0100010356.hg.1	52	6864980	52	0	sneyvorbo	1.8716e-26	3.00741e-05
TC0900006546.hg.1	69	9219519	69	0	veespee	1.97239e-26	3.00741e-05
TC0600014322.hg.1	56	7385572	0	56	SYNCRIP	2.02478e-26	3.00741e-05
TC0900012175.hg.1	72	9515111	0	72	CDK9	2.07856e-26	3.00741e-05
TC0X00007708.hg.1	68	9049024	68	0	smawder	2.13375e-26	3.00741e-05
TC1200012646.hg.1	60	7974046	0	60	ESYT1	2.63085e-26	3.00741e-05
TC1100008821.hg.1	54	7127977	0	54	KDM4E	2.7721e-26	3.00741e-05
TC0900006552.hg.1	73	9724646	73	0	peyplybu	2.84551e-26	3.00741e-05
TC0400009700.hg.1	58	7676851	58	0	glofley	2.92086e-26	3.00741e-05
TC2200007014.hg.1	69	9147364	69	0	GAS2L1	2.99818e-26	3.00741e-05
TC0500012195.hg.1	52	6878049	52	0	RPL12P21	2.99818e-26	3.00741e-05
TC0200015631.hg.1	64	8498927	0	64	IKZF2	3.79199e-26	3.00741e-05
TC0700010940.hg.1	74	9826237	0	74	RP4-647J21.1	3.99492e-26	3.00741e-05
TC1400008628.hg.1	59	7804665	0	59	SUPT16H	3.99492e-26	3.00741e-05
TC1600009927.hg.1	76	10118185	0	76	NA	4.10038e-26	3.00741e-05
TC1600009960.hg.1	76	10118109	0	76	NA	4.10038e-26	3.00741e-05
TC2200009144.hg.1	57	7523435	57	0	NA	4.20861e-26	3.00741e-05
TC2200007892.hg.1	50	6585902	50	0	CECR5	4.67055e-26	3.00741e-05
TC0900008879.hg.1	58	7701804	0	58	SET	4.79368e-26	3.00741e-05
TC1600007395.hg.1	67	8836530	0	67	reyshaw	5.04967e-26	3.00741e-05
TC1800007899.hg.1	52	6881870	52	0	CBX3P2	5.45928e-26	3.00741e-05
TC1600009923.hg.1	63	8369707	0	63	NA	5.60301e-26	3.00741e-05
TC1200011312.hg.1	60	7954035	0	60	lerchar	5.75048e-26	3.00741e-05
TC1700006735.hg.1	58	7686884	58	0	SLC2A4	6.21638e-26	3.00741e-05
TC1200009724.hg.1	60	7954838	60	0	SCNN1A	6.21638e-26	3.00741e-05
TC2000009731.hg.1	62	8202455	0	62	PSMA7	6.37985e-26	3.00741e-05
TC0800011258.hg.1	60	7913746	60	0	NA	6.54758e-26	3.00741e-05
TC2000009890.hg.1	58	7674161	0	58	ANKEF1	6.71967e-26	3.00741e-05
TC0700012157.hg.1	66	8789766	0	66	rykaw	7.07743e-26	3.00741e-05
TC0100016135.hg.1	55	7313288	0	55	SLAMF6	7.45406e-26	3.00741e-05
TC1600011502.hg.1	69	9167911	0	69	LOC100190986	7.85054e-26	3.00741e-05
TC0700008868.hg.1	60	7972132	0	60	TES	8.48479e-26	3.00741e-05
TC0900009732.hg.1	53	7016626	53	0	NA	8.70728e-26	3.00741e-05
TC1100011648.hg.1	66	8773700	0	66	smawmeeby	9.41007e-26	3.00741e-05
TC1600011417.hg.1	47	6162125	0	47	NFATC3	1.0169e-25	3.00741e-05
TC1200012383.hg.1	46	6064508	46	0	NA	1.15711e-25	3.00741e-05
TC1900011971.hg.1	56	7418904	56	0	LYPD5	1.15711e-25	3.00741e-05
TC1100009709.hg.1	61	8099485	0	61	CHID1	1.15711e-25	3.00741e-05
TC0800010005.hg.1	45	5909343	45	0	NA	1.18737e-25	3.00741e-05
TC0500009999.hg.1	47	6242407	47	0	NA	1.18737e-25	3.00741e-05
TC0200009074.hg.1	54	7145755	0	54	PTPN4	1.25026e-25	3.00741e-05
TC0300011048.hg.1	52	6879883	0	52	QRICH1	1.31645e-25	3.00741e-05
TC0600007506.hg.1	33	4348438	33	0	ZNRD1-AS1_2	1.35083e-25	3.00741e-05
TC0600006475.hg.1	42	5551093	42	0	NA	1.38611e-25	3.00741e-05
TC1300007234.hg.1	66	8731968	66	0	RP11-327P2.6	1.4223e-25	3.00741e-05
TC0200007256.hg.1	70	9264345	70	0	NA	1.45942e-25	3.00741e-05
TC1200012876.hg.1	60	7959953	0	60	CHFR	1.49751e-25	3.00741e-05
TC0500013327.hg.1	76	10103471	76	0	NA	1.49751e-25	3.00741e-05
TC1900010612.hg.1	59	7815920	0	59	MAP4K1	1.57665e-25	3.00741e-05
TC1600009837.hg.1	74	9838630	0	74	GTF3C1	1.61777e-25	3.00741e-05
TC0100011713.hg.1	51	6736048	0	51	NA	1.70321e-25	3.00741e-05
TC1400008341.hg.1	67	8886289	0	67	DYNC1H1	1.7476e-25	3.00741e-05
TC1600008045.hg.1	61	8073779	61	0	RP11-410D17.2	1.7476e-25	3.00741e-05
TC0500012025.hg.1	64	8477738	0	64	SEPT8	2.03903e-25	3.00741e-05
TC2200007874.hg.1	43	5673621	0	43	SLC25A15P5	2.09208e-25	3.00741e-05
TC0700009263.hg.1	51	6714722	51	0	AC015987.1	2.25957e-25	3.00741e-05
TC2000007387.hg.1	54	7188580	0	54	tenaru	2.25957e-25	3.00741e-05
TC0200006880.hg.1	61	8098305	61	0	LOC100131373	2.37854e-25	3.00741e-05
TC1100012368.hg.1	32	4213173	0	32	AP000908.1	2.37854e-25	3.00741e-05
TC0500011573.hg.1	52	6884902	0	52	CTD-2012B7.1	2.44034e-25	3.00741e-05
TC0900010065.hg.1	45	5917333	45	0	RP11-347J14.4	2.44034e-25	3.00741e-05
TC0X00006795.hg.1	38	4991445	38	0	narfy	2.84597e-25	3.00741e-05
TC0X00011203.hg.1	57	7556724	57	0	voyvar	2.91979e-25	3.00741e-05
TC0700010690.hg.1	54	7159208	54	0	RNU6-388P	2.99551e-25	3.00741e-05
TC2200007886.hg.1	70	9307303	70	0	bawpy	3.15282e-25	3.00741e-05
TC1100007315.hg.1	44	5784190	44	0	NA	3.23452e-25	3.00741e-05
TC0700013225.hg.1	42	5529757	42	0	NA	3.23452e-25	3.00741e-05
TC0100013763.hg.1	45	5908571	45	0	POU3F1	3.31832e-25	3.00741e-05
TC0X00009985.hg.1	66	8758576	0	66	NA	3.40427e-25	3.00741e-05
TC0600009063.hg.1	70	9292926	0	70	spawvabo	3.40427e-25	3.00741e-05
TC1000011352.hg.1	64	8483563	64	0	KLLN	3.40427e-25	3.00741e-05
TC1100011424.hg.1	68	9054501	68	0	NA	3.40427e-25	3.00741e-05
TC1800006498.hg.1	51	6739324	0	51	RP11-737O24.1	3.49243e-25	3.00741e-05
TC0400007830.hg.1	67	8850459	67	0	ALB	3.58284e-25	3.00741e-05
TC0300008386.hg.1	47	6224971	0	47	sersweyby	3.58284e-25	3.00741e-05
TC0200014597.hg.1	48	6339933	48	0	RND3	3.58284e-25	3.00741e-05
TC0X00007437.hg.1	72	9537815	72	0	NA	3.77069e-25	3.00741e-05
TC0200013515.hg.1	64	8504541	0	64	STARD7	3.77069e-25	3.00741e-05
TC0700011554.hg.1	51	6727151	0	51	PMS2P3	3.86825e-25	3.00741e-05
TC0800007071.hg.1	49	6447934	49	0	NA	3.86825e-25	3.00741e-05
TC0600006464.hg.1	47	6247459	47	0	NA	4.07091e-25	3.00741e-05
TC0900010483.hg.1	51	6771872	51	0	RNU6-1303P	4.2841e-25	3.00741e-05
TC0100013900.hg.1	46	6057520	46	0	NA	4.3948e-25	3.00741e-05
TC0700008697.hg.1	70	9309701	0	70	RWDD4P1	4.50834e-25	3.00741e-05
TC2000007479.hg.1	66	8803665	0	66	PI3	4.62479e-25	3.00741e-05
TC1600009427.hg.1	53	7004125	0	53	LOC729978	4.62479e-25	3.00741e-05
TC1100013172.hg.1	51	6792743	51	0	INTS5	4.9923e-25	3.00741e-05
TC0400008612.hg.1	67	8898502	67	0	lykleyby	5.12113e-25	3.00741e-05
TC0500011004.hg.1	58	7707664	0	58	GUSBP3	5.81634e-25	3.00741e-05
TC1600010179.hg.1	41	5406168	0	41	DNAJA2	5.96621e-25	3.00741e-05
TC0600011548.hg.1	51	6727305	51	0	XXbac-BPG294E21.9	6.27754e-25	3.00741e-05
TC2000009794.hg.1	37	4843787	37	0	NA	6.27754e-25	3.00741e-05
TC0200010502.hg.1	53	7033513	0	53	FAM117B	6.60495e-25	3.00741e-05
TC1800006682.hg.1	47	6206778	47	0	NA	7.12805e-25	3.00741e-05
TC1000011988.hg.1	55	7281786	0	55	EIF3A	7.12805e-25	3.00741e-05
TC0100018057.hg.1	48	6342055	0	48	reebo	7.12805e-25	3.00741e-05
TC0500007699.hg.1	45	5966583	0	45	SMN1	7.31138e-25	3.00741e-05
TC0500012059.hg.1	58	7735143	0	58	VDAC1	7.69216e-25	3.00741e-05
TC1100006977.hg.1	63	8321431	63	0	KCNC1	7.69216e-25	3.00741e-05
TC0700013573.hg.1	48	6386160	0	48	LOC541473	7.69216e-25	3.00741e-05
TC0700013530.hg.1	44	5781306	44	0	HOXA4	7.88986e-25	3.00741e-05
TC1600007382.hg.1	55	7306515	0	55	skawerbu	8.51367e-25	3.00741e-05
TC0200015744.hg.1	39	5086918	39	0	PRKAG3	8.51367e-25	3.00741e-05
TC1700011467.hg.1	51	6717304	0	51	zyzoy	8.73227e-25	3.00741e-05
TC0200013872.hg.1	63	8376084	63	0	zyswarby	8.95643e-25	3.00741e-05
TC1200008111.hg.1	41	5404935	0	41	kloyskuby	8.95643e-25	3.00741e-05
TC0400010784.hg.1	42	5564278	0	42	NOA1	9.1863e-25	3.00741e-05
TC1900009172.hg.1	67	8849379	67	0	MEX3D	9.42201e-25	3.00741e-05
TC0800010598.hg.1	56	7417575	56	0	AC022182.2	9.66371e-25	3.00741e-05
TC1700008690.hg.1	54	7118872	0	54	PITPNC1	9.91155e-25	3.00741e-05
TC1000012518.hg.1	55	7285540	55	0	RP11-536K7.3	1.01657e-24	3.00741e-05
TC0200016093.hg.1	56	7374356	0	56	USP40	1.04263e-24	3.00741e-05
TC1400010630.hg.1	46	6094046	0	46	TTLL5	1.04263e-24	3.00741e-05
TC0900012046.hg.1	42	5516679	42	0	glorvaby	1.04263e-24	3.00741e-05
TC1800009222.hg.1	43	5714145	0	43	RNF125	1.09675e-24	3.00741e-05
TC0200010717.hg.1	33	4335587	33	0	AC012462.3	1.12484e-24	3.00741e-05
TC0200008973.hg.1	60	7942129	60	0	buswawby	1.27637e-24	3.00741e-05
TC1100010852.hg.1	39	5125159	39	0	OR8I1P	1.27637e-24	3.00741e-05
TC1700008703.hg.1	56	7435006	0	56	NOL11	1.30902e-24	3.00741e-05
TC0300012545.hg.1	74	9828963	0	74	cherdybu	1.3425e-24	3.00741e-05
TC1900011332.hg.1	65	8589096	65	0	skeyka	1.37682e-24	3.00741e-05
TC0500008308.hg.1	74	9859388	0	74	WDR36	1.41202e-24	3.00741e-05
TC1200010927.hg.1	48	6334017	0	48	ATP5B	1.41202e-24	3.00741e-05
TC1400010576.hg.1	46	6023063	0	46	PABPN1	1.4481e-24	3.00741e-05
TC1800006530.hg.1	26	3409244	26	0	DLGAP1-AS4	1.4481e-24	3.00741e-05
TC2200008172.hg.1	50	6611328	50	0	NA	1.52303e-24	3.00741e-05
TC0600014283.hg.1	42	5556188	0	42	NUDT3	1.52303e-24	3.00741e-05
TC0100013588.hg.1	33	4338935	0	33	PTP4A2	1.52303e-24	3.00741e-05
TC1400009330.hg.1	56	7431268	0	56	borboby	1.60181e-24	3.00741e-05
TC0500013324.hg.1	64	8509214	0	64	GUSBP9	1.64269e-24	3.00741e-05
TC0200011027.hg.1	64	8496366	64	0	boswoby	1.64269e-24	3.00741e-05
TC0100014897.hg.1	60	7967671	0	60	blubar	1.64269e-24	3.00741e-05
TC0100015225.hg.1	64	8446650	64	0	NA	1.72759e-24	3.00741e-05
TC0600008078.hg.1	44	5809767	44	0	SLC22A7	1.86316e-24	3.00741e-05
TC1600009608.hg.1	56	7420620	0	56	NOMO2	1.91065e-24	3.00741e-05
TC1200007921.hg.1	67	8937357	67	0	NA	1.95934e-24	3.00741e-05
TC1000010571.hg.1	51	6730609	51	0	FRMPD2	2.00925e-24	3.00741e-05
TC1600008040.hg.1	55	7292069	0	55	dawoybu	2.00925e-24	3.00741e-05
TC1600007521.hg.1	65	8601976	0	65	FUS	2.1129e-24	3.00741e-05
TC1000012577.hg.1	58	7706189	0	58	LIPA	2.1129e-24	3.00741e-05
TC0900010234.hg.1	54	7143143	54	0	RP11-764K9.1	2.1129e-24	3.00741e-05
TC0200013718.hg.1	23	3017963	0	23	NA	2.16669e-24	3.00741e-05
TC0X00009123.hg.1	49	6472609	49	0	ASB11	2.16669e-24	3.00741e-05
TC0400010370.hg.1	55	7279430	55	0	slargar	2.22184e-24	3.00741e-05
TC0600007006.hg.1	69	9196176	0	69	RNF182	2.27837e-24	3.00741e-05
TC0200011689.hg.1	57	7565098	0	57	NA	2.27837e-24	3.00741e-05
TC0300006920.hg.1	49	6482718	49	0	NA	2.33634e-24	3.00741e-05
TC0700006549.hg.1	66	8743847	0	66	EIF3B	2.33634e-24	3.00741e-05
TC1700010686.hg.1	66	8784033	66	0	JUP	2.39576e-24	3.00741e-05
TC1000010309.hg.1	39	5160222	39	0	NA	2.39576e-24	3.00741e-05
TC1900006553.hg.1	39	5147014	39	0	kafla	2.39576e-24	3.00741e-05
TC0500011575.hg.1	46	6072928	0	46	LOC100133050	2.45668e-24	3.00741e-05
TC0X00007638.hg.1	58	7722382	0	58	blava	2.51913e-24	3.00741e-05
TC1000007510.hg.1	64	8463265	0	64	AGAP9	2.6488e-24	3.00741e-05
TC1500010771.hg.1	65	8638364	65	0	NA	2.6488e-24	3.00741e-05
TC0100009411.hg.1	52	6873937	52	0	NA	2.78507e-24	3.00741e-05
TC0200014167.hg.1	49	6447734	0	49	ERCC3	2.92828e-24	3.00741e-05
TC0X00010093.hg.1	37	4864265	37	0	HNRNPA1P25	3.0026e-24	3.00741e-05
TC0500012830.hg.1	33	4324963	33	0	garflaw	3.15689e-24	3.00741e-05
TC0100009770.hg.1	64	8464355	0	64	NBPF12	3.23695e-24	3.00741e-05
TC1900010641.hg.1	61	8092947	61	0	CTC-218B8.3	3.23695e-24	3.00741e-05
TC0500013423.hg.1	44	5793425	0	44	HNRNPH1	3.31903e-24	3.00741e-05
TC1300006449.hg.1	45	5898188	45	0	NA	3.40316e-24	3.00741e-05
TC1400008606.hg.1	63	8335193	63	0	RNASE1	3.40316e-24	3.00741e-05
TC0100008934.hg.1	52	6889170	0	52	RP11-384B12.3	3.40316e-24	3.00741e-05
TC1100009202.hg.1	39	5170908	0	39	CD3G	3.48941e-24	3.00741e-05
TC0400006524.hg.1	77	10237899	77	0	NA	3.66845e-24	3.00741e-05
TC1100011904.hg.1	38	4975154	0	38	RP11-643G5.7	3.76136e-24	3.00741e-05
TC1100013041.hg.1	49	6464922	0	49	VPS51	3.76136e-24	3.00741e-05
TC0900011587.hg.1	51	6740628	0	51	nomure	3.85659e-24	3.00741e-05
TC1000007477.hg.1	72	9614144	72	0	dyklorbu	4.15686e-24	3.00741e-05
TC0500008558.hg.1	47	6208770	0	47	PRRC1	4.15686e-24	3.00741e-05
TC0400008709.hg.1	53	7006600	0	53	kerkloyby	4.15686e-24	3.00741e-05
TC0100017788.hg.1	51	6732147	0	51	TARBP1	4.15686e-24	3.00741e-05
TC0X00008857.hg.1	49	6468492	0	49	DKC1	4.262e-24	3.00741e-05
TC1500007408.hg.1	34	4474754	34	0	NA	4.36978e-24	3.00741e-05
TC1300008789.hg.1	42	5550053	42	0	RP11-269C23.5	4.95054e-24	3.00741e-05
TC0500007285.hg.1	68	9066312	68	0	NA	5.07555e-24	3.00741e-05
TC1900008548.hg.1	59	7822757	0	59	NA	5.60764e-24	3.00741e-05
TC0500009700.hg.1	56	7417586	0	56	CANX	5.60764e-24	3.00741e-05
TC0300013783.hg.1	46	6070261	46	0	AC026167.1	5.60764e-24	3.00741e-05
TC1600009929.hg.1	49	6454192	0	49	RP11-231C14.4	5.89404e-24	3.00741e-05
TC1600011364.hg.1	52	6814464	0	52	NPIPB5	5.89404e-24	3.00741e-05
TC1900009766.hg.1	47	6196071	0	47	TRMT1	6.04263e-24	3.00741e-05
TC1100008679.hg.1	46	6039936	46	0	teeglerbu	6.19493e-24	3.00741e-05
TC1700009800.hg.1	45	5933399	45	0	RP11-597M12.1	6.19493e-24	3.00741e-05
TC0100018572.hg.1	60	7926598	60	0	LYPD8	6.35103e-24	3.00741e-05
TC0200012418.hg.1	54	7102373	0	54	LRPPRC	6.675e-24	3.00741e-05
TC1100013231.hg.1	67	8907837	0	67	NA	6.84308e-24	3.00741e-05
TC1600010512.hg.1	53	6997091	0	53	RP11-430C1.2	6.84308e-24	3.00741e-05
TC1600009680.hg.1	73	9664445	0	73	NA	7.1919e-24	3.00741e-05
TC2100006620.hg.1	59	7799001	59	0	geefly	7.55832e-24	3.00741e-05
TC1100008431.hg.1	65	8623651	65	0	RN7SKP297	7.74841e-24	3.00741e-05
TC1600008524.hg.1	66	8712126	0	66	kotema	7.74841e-24	3.00741e-05
TC1400009396.hg.1	60	7994780	0	60	borsla	7.94323e-24	3.00741e-05
TC0100011000.hg.1	53	7015611	53	0	NA	7.94323e-24	3.00741e-05
TC1300009298.hg.1	48	6351381	0	48	NA	8.55726e-24	3.00741e-05
TC1900011063.hg.1	50	6592306	50	0	NA	8.55726e-24	3.00741e-05
TC0400008685.hg.1	65	8689296	65	0	vystorbu	8.99251e-24	3.00741e-05
TC0200013569.hg.1	44	5797290	0	44	skoyjabu	8.99251e-24	3.00741e-05
TC1100012389.hg.1	41	5436612	41	0	CADM1	9.21828e-24	3.00741e-05
TC1300009039.hg.1	24	3138815	24	0	NA	9.44967e-24	3.00741e-05
TC0600009002.hg.1	64	8512956	0	64	C6orf203	9.6868e-24	3.00741e-05
TC1700011262.hg.1	56	7391498	56	0	C17orf47	9.92983e-24	3.00741e-05
TC1500006532.hg.1	65	8564646	0	65	RP11-529J17.3	1.01789e-23	3.00741e-05
TC1100012775.hg.1	50	6626945	0	50	ETS1	1.04341e-23	3.00741e-05
TC0700007822.hg.1	46	6080216	0	46	VKORC1L1	1.04341e-23	3.00741e-05
TC1100012109.hg.1	14	1833355	14	0	NA	1.04341e-23	3.00741e-05
TC1900008372.hg.1	62	8232424	0	62	PPP5C	1.06957e-23	3.00741e-05
TC0100006910.hg.1	42	5525751	42	0	PRAMEF2	1.12385e-23	3.00741e-05
TC1800009277.hg.1	47	6242421	0	47	PIAS2	1.15201e-23	3.00741e-05
TC0900010322.hg.1	64	8505877	64	0	TMEM252	1.18086e-23	3.00741e-05
TC0700010040.hg.1	44	5824578	0	44	skeychyby	1.24073e-23	3.00741e-05
TC1000007275.hg.1	53	7051014	0	53	CCNY	1.30361e-23	3.00741e-05
TC0300007595.hg.1	65	8596261	65	0	flynabo	1.36964e-23	3.00741e-05
TC0700008699.hg.1	54	7143592	0	54	porkaw	1.36964e-23	3.00741e-05
TC0300007616.hg.1	60	7895394	60	0	beenybo	1.40388e-23	3.00741e-05
TC0500006925.hg.1	62	8170481	0	62	moyskeybu	1.47494e-23	3.00741e-05
TC1500007334.hg.1	72	9561920	0	72	tukema	1.47494e-23	3.00741e-05
TC0300012826.hg.1	29	3819117	29	0	RP11-64D22.1	1.51179e-23	3.00741e-05
TC0100011420.hg.1	42	5540164	42	0	CDCA4P4	1.58825e-23	3.00741e-05
TC1100007247.hg.1	52	6864104	0	52	CAPRIN1	1.62791e-23	3.00741e-05
TC1800008774.hg.1	57	7568570	57	0	plawso	1.62791e-23	3.00741e-05
TC1900010756.hg.1	66	8729093	0	66	NA	1.71018e-23	3.00741e-05
TC0200012030.hg.1	35	4593724	0	35	HADHA	1.71018e-23	3.00741e-05
TC1900007991.hg.1	62	8241335	0	62	reture	1.79657e-23	3.00741e-05
TC0100010996.hg.1	19	2473855	0	19	RP11-541F9.2	1.79657e-23	3.00741e-05
TC1500006677.hg.1	65	8645613	65	0	pluchubu	1.84137e-23	3.00741e-05
TC1700011469.hg.1	67	8939234	0	67	RP11-927P21.12	1.84137e-23	3.00741e-05
TC1600009622.hg.1	56	7418270	0	56	NA	1.88728e-23	3.00741e-05
TC0600013688.hg.1	51	6735469	51	0	NA	1.88728e-23	3.00741e-05
TC0900009205.hg.1	34	4459419	34	0	sneeploybu	1.88728e-23	3.00741e-05
TC0500012467.hg.1	61	8051415	61	0	ARSI	1.93432e-23	3.00741e-05
TC0100010075.hg.1	55	7268589	0	55	ATP8B2	1.98252e-23	3.00741e-05
TC1100012225.hg.1	34	4448957	0	34	NPAT	2.08252e-23	3.00741e-05
TC0100011098.hg.1	60	7947845	60	0	zakorbo	2.08252e-23	3.00741e-05
TC2200007269.hg.1	38	5011045	38	0	CITF22-24E5.1	2.18751e-23	3.00741e-05
TC0200012424.hg.1	47	6182710	0	47	AC019129.1	2.24195e-23	3.00741e-05
TC2000006551.hg.1	55	7298097	0	55	ATRN	2.24195e-23	3.00741e-05
TC1900008644.hg.1	56	7428967	0	56	NA	2.24195e-23	3.00741e-05
TC0X00010098.hg.1	48	6337173	48	0	KIAA2022	2.29774e-23	3.00741e-05
TC2100007040.hg.1	63	8358077	0	63	skorgy	2.3549e-23	3.00741e-05
TC1500010314.hg.1	40	5198483	0	40	RP11-815J21.3	2.3549e-23	3.00741e-05
TC1500010878.hg.1	42	5556222	0	42	VWA9	2.47347e-23	3.00741e-05
TC2200006766.hg.1	67	8866715	67	0	IGLV10-54	2.53496e-23	3.00741e-05
TC0100015512.hg.1	55	7306577	55	0	NA	2.53496e-23	3.00741e-05
TC1400007390.hg.1	53	7038914	0	53	sneeder	2.53496e-23	3.00741e-05
TC1000009540.hg.1	54	7151875	54	0	NA	2.59796e-23	3.00741e-05
TC1200010329.hg.1	40	5277320	40	0	NA	2.59796e-23	3.00741e-05
TC0500007716.hg.1	59	7814697	0	59	NA	2.72865e-23	3.00741e-05
TC1300008358.hg.1	48	6310848	48	0	NA	2.86584e-23	3.00741e-05
TC0700006654.hg.1	22	2898102	0	22	NA	2.86584e-23	3.00741e-05
TC1400010787.hg.1	58	7660999	0	58	NA	2.93697e-23	3.00741e-05
TC1000010216.hg.1	49	6489398	49	0	NA	2.93697e-23	3.00741e-05
TC0500013184.hg.1	66	8776166	0	66	SMA4	2.93697e-23	3.00741e-05
TC2000009959.hg.1	49	6467995	0	49	CSNK2A1	3.00986e-23	3.00741e-05
TC1500007849.hg.1	45	5937217	0	45	RP11-10O17.3	3.00986e-23	3.00741e-05
TC1700008573.hg.1	59	7776907	0	59	DDX42	3.08453e-23	3.00741e-05
TC1900008094.hg.1	47	6220767	47	0	bluvoy	3.08453e-23	3.00741e-05
TC1000012604.hg.1	52	6876391	0	52	METTL10	3.16104e-23	3.00741e-05
TC1500008086.hg.1	46	6067153	46	0	SAXO2	3.16104e-23	3.00741e-05
TC0400009944.hg.1	47	6200817	47	0	PSAPL1	3.16104e-23	3.00741e-05
TC0300013362.hg.1	54	7181359	0	54	EEF1A1P8	3.31973e-23	3.00741e-05
TC0100017061.hg.1	50	6661775	50	0	RP11-383G10.5	3.31973e-23	3.00741e-05
TC1500008045.hg.1	45	5951651	45	0	borchabu	3.40202e-23	3.00741e-05
TC0900011677.hg.1	48	6355457	48	0	NA	3.40202e-23	3.00741e-05
TC1000007889.hg.1	38	4999464	0	38	SUPV3L1	3.40202e-23	3.00741e-05
TC0900011718.hg.1	57	7586201	0	57	wotuby	3.48632e-23	3.00741e-05
TC1000012202.hg.1	44	5816419	44	0	NA	3.57268e-23	3.00741e-05
TC1900007994.hg.1	73	9724207	0	73	reture	3.57268e-23	3.00741e-05
TC0600013382.hg.1	35	4598871	0	35	sporkloby	3.57268e-23	3.00741e-05
TC1600008535.hg.1	59	7808134	0	59	fernor	3.66117e-23	3.00741e-05
TC0100007894.hg.1	53	7003805	0	53	NA	3.75182e-23	3.00741e-05
TC0X00008067.hg.1	46	6083461	46	0	NA	3.75182e-23	3.00741e-05
TC0600010109.hg.1	45	5925714	0	45	NA	3.93985e-23	3.00741e-05
TC0200015977.hg.1	59	7834991	59	0	spoyswuby	4.03734e-23	3.00741e-05
TC2000006559.hg.1	51	6704716	0	51	CDC25B	4.13721e-23	3.00741e-05
TC1200012801.hg.1	37	4869682	0	37	CS	4.13721e-23	3.00741e-05
TC0X00009160.hg.1	54	7132497	0	54	RBBP7	4.13721e-23	3.00741e-05
TC1000009900.hg.1	53	6970974	53	0	NA	4.13721e-23	3.00741e-05
TC1200010452.hg.1	59	7846158	0	59	sweycho	4.34435e-23	3.00741e-05
TC0900008058.hg.1	43	5704223	43	0	metira	4.34435e-23	3.00741e-05
TC1700007722.hg.1	52	6908550	52	0	MIR4727	4.56175e-23	3.00741e-05
TC0200007489.hg.1	50	6612423	0	50	wojoybu	4.67446e-23	3.00741e-05
TC1100012831.hg.1	43	5638723	0	43	ZBTB44	4.78992e-23	3.00741e-05
TC1100010853.hg.1	33	4337865	33	0	FAM8A2P	5.15352e-23	3.00741e-05
TC0Y00006826.hg.1	32	4208665	0	32	TCEB1P34	5.15352e-23	3.00741e-05
TC0200016426.hg.1	21	2749155	21	0	LINC01317	5.41097e-23	3.00741e-05
TC0700007641.hg.1	33	4350876	33	0	RP4-725G10.3	5.54442e-23	3.00741e-05
TC1900010387.hg.1	56	7404428	56	0	NA	5.54442e-23	3.00741e-05
TC2200007062.hg.1	68	8998157	68	0	NA	5.68114e-23	3.00741e-05
TC1900007469.hg.1	38	4981730	0	38	AC078899.1	5.68114e-23	3.00741e-05
TC1400010617.hg.1	37	4866915	0	37	PRKCH	5.82119e-23	3.00741e-05
TC0600013684.hg.1	57	7553587	0	57	NA	5.96466e-23	3.00741e-05
TC0500012355.hg.1	55	7254451	55	0	gerflee	5.96466e-23	3.00741e-05
TC0600011296.hg.1	17	2200636	17	0	NA	6.11163e-23	3.00741e-05
TC1700007157.hg.1	68	9075747	0	68	RP11-160E2.11	6.11163e-23	3.00741e-05
TC2000008574.hg.1	53	7032715	53	0	mukeru	6.11163e-23	3.00741e-05
TC1500009607.hg.1	43	5706355	43	0	varpee	6.26219e-23	3.00741e-05
TC0100014262.hg.1	56	7432578	0	56	NA	6.41641e-23	3.00741e-05
TC1500009514.hg.1	53	7028051	0	53	RFX7	6.41641e-23	3.00741e-05
TC0700007684.hg.1	28	3680131	28	0	NA	6.41641e-23	3.00741e-05
TC1000010218.hg.1	50	6672893	50	0	DDX10P1	6.57439e-23	3.00741e-05
TC0600008674.hg.1	30	3928625	30	0	RIPPLY2	6.57439e-23	3.00741e-05
TC1000009217.hg.1	44	5830918	0	44	FAM175B	6.73623e-23	3.00741e-05
TC0900010830.hg.1	48	6351015	48	0	rokiro	6.73623e-23	3.00741e-05
TC0900012179.hg.1	71	9400317	0	71	SPTAN1	6.90201e-23	3.00741e-05
TC0800008212.hg.1	62	8247734	62	0	NA	7.24577e-23	3.00741e-05
TC2100008175.hg.1	20	2643391	0	20	NA	7.24577e-23	3.00741e-05
TC0X00008533.hg.1	53	7012421	0	53	HTATSF1	7.42396e-23	3.00741e-05
TC0600008301.hg.1	38	5016798	0	38	NA	7.42396e-23	3.00741e-05
TC0X00008957.hg.1	55	7303712	55	0	dorfo	7.42396e-23	3.00741e-05
TC0X00008962.hg.1	55	7303657	55	0	jarjo	7.42396e-23	3.00741e-05
TC0300008837.hg.1	55	7245914	0	55	RP11-64K7.1	7.79344e-23	3.00741e-05
TC0200012670.hg.1	50	6578173	50	0	RP11-443I9.1	7.79344e-23	3.00741e-05
TC0X00007716.hg.1	60	7979784	0	60	P2RY10	7.98495e-23	3.00741e-05
TC0400008348.hg.1	59	7833077	0	59	HADH	7.98495e-23	3.00741e-05
TC0300010931.hg.1	49	6483412	0	49	LZTFL1	7.98495e-23	3.00741e-05
TC0700009020.hg.1	45	5935039	0	45	SND1	8.18112e-23	3.00741e-05
TC1200011193.hg.1	42	5555678	0	42	NA	8.18112e-23	3.00741e-05
TC0100015680.hg.1	57	7598709	0	57	NBPF9	8.38206e-23	3.00741e-05
TC0300009271.hg.1	34	4471723	0	34	GMPS	8.38206e-23	3.00741e-05
TC0500012810.hg.1	43	5673530	43	0	NA	8.79871e-23	3.00741e-05
TC0200013622.hg.1	37	4889021	37	0	chujybu	8.79871e-23	3.00741e-05
TC0400009852.hg.1	42	5549053	0	42	OR7E43P	9.01466e-23	3.00741e-05
TC1000012505.hg.1	61	8097178	0	61	LHPP	9.01466e-23	3.00741e-05
TC1200008108.hg.1	56	7439852	0	56	skornee	9.46242e-23	3.00741e-05
TC1600009921.hg.1	66	8748208	0	66	barseybo	9.46242e-23	3.00741e-05
TC2200008413.hg.1	51	6780286	0	51	smoypor	9.46242e-23	3.00741e-05
TC1500006718.hg.1	54	7177318	0	54	NA	9.46242e-23	3.00741e-05
TC1600007388.hg.1	49	6486454	0	49	RP11-426C22.1	9.69449e-23	3.00741e-05
TC0100014977.hg.1	57	7565079	57	0	ABCA4	9.69449e-23	3.00741e-05
TC1700006933.hg.1	29	3772275	29	0	RP11-131K5.2	9.93218e-23	3.00741e-05
TC1400008796.hg.1	32	4192125	32	0	NA	9.93218e-23	3.00741e-05
TC0800010746.hg.1	35	4618326	35	0	PRDM14	9.93218e-23	3.00741e-05
TC1100006441.hg.1	59	7789750	0	59	PSMD13	1.01757e-22	3.00741e-05
TC0400011301.hg.1	54	7193890	54	0	plusnyby	1.01757e-22	3.00741e-05
TC1200008439.hg.1	42	5527340	0	42	HNRNPA1P50	1.0425e-22	3.00741e-05
TC0200008724.hg.1	50	6639660	0	50	MRPS9	1.06804e-22	3.00741e-05
TC1400007144.hg.1	69	9157720	0	69	SETP2	1.06804e-22	3.00741e-05
TC1100007110.hg.1	42	5535542	42	0	FIBIN	1.09421e-22	3.00741e-05
TC1800007450.hg.1	47	6186126	47	0	neesky	1.09421e-22	3.00741e-05
TC0400008351.hg.1	60	7961410	0	60	LEF1-AS1	1.121e-22	3.00741e-05
TC0400010601.hg.1	61	8082236	61	0	COX7B2	1.121e-22	3.00741e-05
TC0300010713.hg.1	33	4356444	33	0	RP11-640L9.2	1.14845e-22	3.00741e-05
TC2100008205.hg.1	50	6577654	50	0	AP001610.5	1.17656e-22	3.00741e-05
TC0400011477.hg.1	29	3818934	29	0	CENPE	1.17656e-22	3.00741e-05
TC1200009466.hg.1	47	6231639	0	47	pokarby	1.23484e-22	3.00741e-05
TC0500007697.hg.1	62	8243030	0	62	RP11-589F5.4	1.26504e-22	3.00741e-05
TC0700011480.hg.1	62	8244809	0	62	Y_RNA	1.29597e-22	3.00741e-05
TC0800011542.hg.1	50	6613795	0	50	klobly	1.29597e-22	3.00741e-05
TC1100012984.hg.1	33	4328608	0	33	NAT10	1.39333e-22	3.00741e-05
TC2000009142.hg.1	45	5967592	45	0	NA	1.49793e-22	3.00741e-05
TC0100007336.hg.1	54	7157313	0	54	gloylarbo	1.5345e-22	3.00741e-05
TC1500006675.hg.1	59	7776165	0	59	HERC2P9	1.5345e-22	3.00741e-05
TC2200007734.hg.1	60	7963132	60	0	MIR4535	1.57194e-22	3.00741e-05
TC0300013824.hg.1	47	6205259	47	0	TDGF1	1.57194e-22	3.00741e-05
TC1000011956.hg.1	43	5685530	43	0	NA	1.6103e-22	3.00741e-05
TC1700011295.hg.1	50	6647385	0	50	spasley	1.6103e-22	3.00741e-05
TC0300009828.hg.1	50	6612500	0	50	woynawbu	1.64957e-22	3.00741e-05
TC1700012404.hg.1	46	6079377	46	0	KRTAP1-1	1.64957e-22	3.00741e-05
TC0700013297.hg.1	45	5907443	0	45	farbley	1.6898e-22	3.00741e-05
TC1400006614.hg.1	58	7654908	0	58	TRAV41	1.6898e-22	3.00741e-05
TC0600011593.hg.1	41	5411446	41	0	spaspyby	1.6898e-22	3.00741e-05
TC0800012444.hg.1	37	4877024	0	37	PABPC1	1.731e-22	3.00741e-05
TC1600011365.hg.1	32	4168235	0	32	NPIPB9	1.81639e-22	3.00741e-05
TC1000008065.hg.1	42	5529975	42	0	merimu	1.86064e-22	3.00741e-05
TC1500008923.hg.1	54	7127553	54	0	NA	1.90596e-22	3.00741e-05
TC0100009226.hg.1	39	5144345	0	39	SLC30A7	1.95237e-22	3.00741e-05
TC0600009340.hg.1	51	6739880	51	0	HRAT13	1.95237e-22	3.00741e-05
TC0300007403.hg.1	61	8061975	0	61	shaforbo	1.9999e-22	3.00741e-05
TC1000007419.hg.1	44	5792573	0	44	NA	2.04857e-22	3.00741e-05
TC2100008045.hg.1	48	6330783	0	48	morsey	2.09841e-22	3.00741e-05
TC2000006773.hg.1	31	4080432	31	0	RNU6-115P	2.14946e-22	3.00741e-05
TC1200010946.hg.1	64	8478891	0	64	NEMP1	2.14946e-22	3.00741e-05
TC1100010235.hg.1	33	4324735	33	0	NA	2.14946e-22	3.00741e-05
TC1000006434.hg.1	49	6522438	0	49	ZMYND11	2.20173e-22	3.00741e-05
TC0X00010577.hg.1	66	8755619	66	0	skoyfo	2.31008e-22	3.00741e-05
TC0X00010580.hg.1	66	8755553	66	0	plygo	2.31008e-22	3.00741e-05
TC0300009701.hg.1	64	8460267	0	64	PSMD2	2.31008e-22	3.00741e-05
TC0Y00007282.hg.1	54	7171879	0	54	SLC25A15P1	2.31008e-22	3.00741e-05
TC0100006754.hg.1	32	4199136	32	0	NA	2.36622e-22	3.00741e-05
TC0400008384.hg.1	42	5550893	42	0	PLA2G12A	2.54286e-22	3.00741e-05
TC0400009935.hg.1	24	3137731	24	0	CCDC96	2.60459e-22	3.00741e-05
TC0600012233.hg.1	50	6610429	0	50	AL158051.1	2.6678e-22	3.00741e-05
TC0200013245.hg.1	13	1713833	13	0	NA	2.73254e-22	3.00741e-05
TC1600010308.hg.1	2	256792	0	2	RP11-152O14.3	2.73254e-22	3.00741e-05
TC1700008465.hg.1	42	5513649	0	42	CLTC	2.79883e-22	3.00741e-05
TC1900011478.hg.1	45	5924094	45	0	CTD-2537I9.16	2.8667e-22	3.00741e-05
TC0100018424.hg.1	44	5793067	0	44	HNRNPR	2.93621e-22	3.00741e-05
TC1600008152.hg.1	51	6759024	51	0	flawwoy	2.93621e-22	3.00741e-05
TC0100007676.hg.1	45	5935183	0	45	LCK	2.93621e-22	3.00741e-05
TC0600013841.hg.1	37	4863787	0	37	NA	3.00739e-22	3.00741e-05
TC0200015574.hg.1	35	4647925	35	0	CRYGA	3.00739e-22	3.00741e-05
TC1400007181.hg.1	44	5812324	44	0	NA	3.1549e-22	3.00741e-05
TC1200011164.hg.1	40	5282989	40	0	chaflubu	3.1549e-22	3.00741e-05
TC0400008022.hg.1	29	3823877	0	29	parswuby	3.23132e-22	3.00741e-05
TC0800007435.hg.1	37	4815749	0	37	IKBKB	3.38969e-22	3.00741e-05
TC1600010765.hg.1	48	6372679	0	48	COG4	3.38969e-22	3.00741e-05
TC1100009724.hg.1	52	6893642	52	0	NA	3.38969e-22	3.00741e-05
TC1300008624.hg.1	27	3553418	27	0	TCEAL4P1	3.38969e-22	3.00741e-05
TC1600008407.hg.1	28	3646041	0	28	NPIPB15	3.38969e-22	3.00741e-05
TC1500010712.hg.1	61	8102301	0	61	GOLGA8N	3.55575e-22	3.00741e-05
TC1500008936.hg.1	53	6998353	0	53	RP11-632K20.8	3.64177e-22	3.00741e-05
TC2100008272.hg.1	53	7051592	0	53	WDR4	3.82003e-22	3.00741e-05
TC0300009090.hg.1	49	6497474	49	0	NA	3.82003e-22	3.00741e-05
TC0100011663.hg.1	32	4212822	32	0	C1orf115	3.82003e-22	3.00741e-05
TC0500013057.hg.1	58	7685167	0	58	NA	3.91238e-22	3.00741e-05
TC1100010743.hg.1	52	6888476	0	52	peechee	3.91238e-22	3.00741e-05
TC0100007149.hg.1	37	4864046	37	0	NA	4.10374e-22	3.00741e-05
TC1700006570.hg.1	68	9026004	0	68	goley	4.20287e-22	3.00741e-05
TC0300012583.hg.1	45	5958026	0	45	NA	4.30437e-22	3.00741e-05
TC0900006501.hg.1	53	7048724	0	53	NA	4.30437e-22	3.00741e-05
TC0100015888.hg.1	62	8267492	0	62	roply	4.40829e-22	3.00741e-05
TC0700011395.hg.1	41	5360230	0	41	PMS2P4	4.40829e-22	3.00741e-05
TC1200009465.hg.1	46	6066790	0	46	pokarby	4.40829e-22	3.00741e-05
TC0800010246.hg.1	20	2632032	20	0	plawskarbu	4.5147e-22	3.00741e-05
TC1500006515.hg.1	44	5796656	44	0	ruhuru	4.62365e-22	3.00741e-05
TC0100010667.hg.1	46	6083538	0	46	sterlybu	4.8494e-22	3.00741e-05
TC0500006888.hg.1	40	5313163	40	0	RP11-432M8.16	4.8494e-22	3.00741e-05
TC1300006879.hg.1	56	7395252	56	0	CCNA1	4.8494e-22	3.00741e-05
TC0700006594.hg.1	23	3026701	23	0	glerblo	4.96634e-22	3.00741e-05
TC1000008896.hg.1	41	5417902	0	41	SMC3	5.20864e-22	3.00741e-05
TC1700006689.hg.1	23	3007824	23	0	NA	5.20864e-22	3.00741e-05
TC0400007465.hg.1	55	7260045	0	55	NA	5.33414e-22	3.00741e-05
TC1100009414.hg.1	51	6760348	51	0	RNU6-321P	5.46264e-22	3.00741e-05
TC2200008769.hg.1	45	5956056	0	45	verraw	5.46264e-22	3.00741e-05
TC2000007620.hg.1	26	3428955	0	26	ARFGEF2	5.46264e-22	3.00741e-05
TC1100013005.hg.1	37	4863433	0	37	ZFP91	5.46264e-22	3.00741e-05
TC2000008656.hg.1	56	7384185	56	0	LINC00656	5.5942e-22	3.00741e-05
TC0200015712.hg.1	38	5032784	38	0	NA	5.5942e-22	3.00741e-05
TC1900009885.hg.1	43	5691836	43	0	blakaw	6.00797e-22	3.00741e-05
TC0200011957.hg.1	64	8483472	64	0	AC011239.1	6.15252e-22	3.00741e-05
TC0400011595.hg.1	23	2998873	23	0	RP11-380D23.1	6.3005e-22	3.00741e-05
TC0300011240.hg.1	29	3786324	29	0	veystaby	6.60712e-22	3.00741e-05
TC0700010651.hg.1	29	3805782	29	0	NA	6.60712e-22	3.00741e-05
TC1100009165.hg.1	54	7183849	0	54	RP11-109L13.1	6.60712e-22	3.00741e-05
TC1600008518.hg.1	66	8779401	0	66	kawrar	6.92849e-22	3.00741e-05
TC0400006953.hg.1	61	8108282	61	0	klarglaby	7.09493e-22	3.00741e-05
TC1500010894.hg.1	56	7407709	0	56	SNUPN	7.43977e-22	3.00741e-05
TC1700012047.hg.1	36	4762190	36	0	NA	7.43977e-22	3.00741e-05
TC1600009516.hg.1	43	5685979	0	43	PKD1P6	7.61836e-22	3.00741e-05
TC0400012460.hg.1	31	4036825	31	0	RP11-440I14.2	7.61836e-22	3.00741e-05
TC1300007812.hg.1	36	4774439	0	36	garnoy	7.80119e-22	3.00741e-05
TC0900006551.hg.1	65	8660532	65	0	seyumu	7.80119e-22	3.00741e-05
TC0800008807.hg.1	24	3106763	24	0	NA	7.80119e-22	3.00741e-05
TC2000008927.hg.1	31	4083519	0	31	NA	7.80119e-22	3.00741e-05
TC1700009737.hg.1	63	8344256	0	63	NA	8.57693e-22	3.00741e-05
TC1600007425.hg.1	45	5962656	0	45	KIF22	8.57693e-22	3.00741e-05
TC0100008211.hg.1	34	4471465	34	0	NA	8.57693e-22	3.00741e-05
TC0700012087.hg.1	48	6346406	0	48	NA	8.57693e-22	3.00741e-05
TC0100016304.hg.1	61	8111661	0	61	RP11-104L21.3	8.99295e-22	3.00741e-05
TC0100006849.hg.1	48	6321228	48	0	ANGPTL7	8.99295e-22	3.00741e-05
TC0300013609.hg.1	43	5633157	0	43	LSG1	9.20838e-22	3.00741e-05
TC1000008715.hg.1	29	3810932	29	0	ELOVL3	9.20838e-22	3.00741e-05
TC0X00007244.hg.1	55	7296191	0	55	MIR500A	9.42892e-22	3.00741e-05
TC1800007440.hg.1	54	7165458	0	54	ZNF532	9.42892e-22	3.00741e-05
TC1000007224.hg.1	25	3258786	25	0	RP11-135A24.4	9.42892e-22	3.00741e-05
TC1600011369.hg.1	29	3803509	0	29	RRN3P2	9.65469e-22	3.00741e-05
TC0400010666.hg.1	23	3016069	23	0	RP11-241F15.5	9.65469e-22	3.00741e-05
TC0600011128.hg.1	40	5299928	40	0	NA	9.8858e-22	3.00741e-05
TC2200009148.hg.1	29	3845127	29	0	RP3-402G11.28	1.01224e-21	3.00741e-05
TC1500009584.hg.1	51	6719434	0	51	NA	1.06125e-21	3.00741e-05
TC1500008560.hg.1	37	4885788	37	0	RP11-424I19.2	1.08663e-21	3.00741e-05
TC1200010900.hg.1	44	5795307	0	44	SMARCC2	1.08663e-21	3.00741e-05
TC0200013126.hg.1	54	7258252	54	0	AC104135.2	1.11261e-21	3.00741e-05
TC0500008617.hg.1	45	5900904	45	0	AC034228.3	1.1392e-21	3.00741e-05
TC1400007418.hg.1	45	5928588	0	45	HSPE1P2	1.16642e-21	3.00741e-05
TC0900008681.hg.1	22	2858393	22	0	staswo	1.16642e-21	3.00741e-05
TC1200006580.hg.1	49	6487081	49	0	varcho	1.16642e-21	3.00741e-05
TC1600009916.hg.1	34	4435268	0	34	NPIPB11	1.16642e-21	3.00741e-05
TC0700013400.hg.1	46	6067290	0	46	GATAD1	1.19429e-21	3.00741e-05
TC0300014090.hg.1	43	5682480	0	43	ATP13A3	1.22281e-21	3.00741e-05
TC0100018550.hg.1	40	5278739	40	0	LAD1	1.25201e-21	3.00741e-05
TC2200007812.hg.1	35	4632490	35	0	NA	1.28189e-21	3.00741e-05
TC1800008424.hg.1	43	5681755	0	43	HNRNPA1P7	1.28189e-21	3.00741e-05
TC1400010126.hg.1	29	3842861	29	0	sheyzey	1.3438e-21	3.00741e-05
TC1800007077.hg.1	57	7570115	0	57	lawla	1.3438e-21	3.00741e-05
TC0800011287.hg.1	46	6072934	0	46	bushoy	1.3438e-21	3.00741e-05
TC1300009797.hg.1	50	6614694	50	0	RAB20	1.40866e-21	3.00741e-05
TC0700009339.hg.1	51	6740610	0	51	beebley	1.47662e-21	3.00741e-05
TC0700012762.hg.1	55	7328303	55	0	RP11-383F6.1	1.51181e-21	3.00741e-05
TC1000009589.hg.1	47	6232424	0	47	PITRM1	1.51181e-21	3.00741e-05
TC0800010211.hg.1	38	5010343	38	0	NA	1.54783e-21	3.00741e-05
TC2200007818.hg.1	36	4730972	36	0	NA	1.58469e-21	3.00741e-05
TC0600011208.hg.1	51	6727690	51	0	NA	1.58469e-21	3.00741e-05
TC0700011751.hg.1	25	3273207	25	0	NA	1.58469e-21	3.00741e-05
TC0200010801.hg.1	53	7001605	0	53	RQCD1	1.62242e-21	3.00741e-05
TC0100018478.hg.1	54	7161738	0	54	NBPF10	1.62242e-21	3.00741e-05
TC1500006507.hg.1	49	6483894	49	0	GOLGA6L22	1.62242e-21	3.00741e-05
TC0100009002.hg.1	44	5795083	44	0	rykloy	1.62242e-21	3.00741e-05
TC0200007954.hg.1	61	8069603	0	61	PCYOX1	1.66104e-21	3.00741e-05
TC1700011579.hg.1	24	3128519	0	24	LOC100421166	1.66104e-21	3.00741e-05
TC0400011148.hg.1	48	6387051	48	0	NA	1.74104e-21	3.00741e-05
TC2100008209.hg.1	31	4076537	0	31	AP001610.9	1.78245e-21	3.00741e-05
TC1600010869.hg.1	41	5392556	41	0	BCAR1	1.78245e-21	3.00741e-05
TC2200007241.hg.1	59	7875671	59	0	smokey	1.82484e-21	3.00741e-05
TC1100009511.hg.1	55	7258058	55	0	tosumi	1.86822e-21	3.00741e-05
TC1900011103.hg.1	53	7038422	53	0	TULP2	1.86822e-21	3.00741e-05
TC0X00009375.hg.1	49	6497325	49	0	FTH1P18	1.86822e-21	3.00741e-05
TC1100009615.hg.1	45	5914658	0	45	VPS26B	1.91263e-21	3.00741e-05
TC0200013308.hg.1	49	6513469	0	49	IMMT	1.95807e-21	3.00741e-05
TC0X00006800.hg.1	34	4495295	34	0	NA	1.95807e-21	3.00741e-05
TC0200014582.hg.1	34	4487170	0	34	NA	2.00459e-21	3.00741e-05
TC0500011420.hg.1	56	7457238	56	0	charsmeybu	2.0522e-21	3.00741e-05
TC0400007635.hg.1	44	5821146	44	0	NA	2.0522e-21	3.00741e-05
TC0500006924.hg.1	47	6188898	0	47	RP11-823P9.4	2.10093e-21	3.00741e-05
TC0400010311.hg.1	26	3414031	26	0	NA	2.1508e-21	3.00741e-05
TC0800008850.hg.1	54	7123519	54	0	zarvoyby	2.1508e-21	3.00741e-05
TC2100006991.hg.1	45	5926452	45	0	KCNE2	2.20184e-21	3.00741e-05
TC0400012506.hg.1	21	2764832	21	0	NA	2.20184e-21	3.00741e-05
TC0800011371.hg.1	43	5707929	0	43	RP11-1C8.6	2.25408e-21	3.00741e-05
TC1500007667.hg.1	35	4600501	35	0	rorsoy	2.25408e-21	3.00741e-05
TC2000009458.hg.1	42	5546576	0	42	NFATC2	2.30755e-21	3.00741e-05
TC0200016539.hg.1	53	6964262	53	0	TEX41	2.30755e-21	3.00741e-05
TC0100015857.hg.1	51	6760979	51	0	LAPTM4BP1	2.30755e-21	3.00741e-05
TC0100009939.hg.1	48	6333112	0	48	GABPB2	2.36227e-21	3.00741e-05
TC0700009739.hg.1	26	3397864	26	0	CCT8L1P	2.36227e-21	3.00741e-05
TC0600006864.hg.1	39	5139541	0	39	RIOK1	2.36227e-21	3.00741e-05
TC1100008695.hg.1	26	3408491	26	0	5S_rRNA	2.41828e-21	3.00741e-05
TC0400011027.hg.1	33	4341013	33	0	BTC	2.4756e-21	3.00741e-05
TC1700008380.hg.1	50	6610425	0	50	jawserbo	2.65574e-21	3.00741e-05
TC0400008331.hg.1	49	6446546	49	0	NPNT	2.71862e-21	3.00741e-05
TC1300007385.hg.1	11	1423484	11	0	NA	2.71862e-21	3.00741e-05
TC1700008692.hg.1	52	6894862	0	52	plarsma	2.78297e-21	3.00741e-05
TC0100012449.hg.1	51	6768560	51	0	NA	2.78297e-21	3.00741e-05
TC1100013110.hg.1	40	5270777	0	40	STT3A	2.91623e-21	3.00741e-05
TC0X00006554.hg.1	39	5133987	39	0	sloymar	2.91623e-21	3.00741e-05
TC1800008899.hg.1	69	9254104	0	69	smeebor	3.05581e-21	3.00741e-05
TC0100011901.hg.1	48	6349166	0	48	RAB4A	3.12805e-21	3.00741e-05
TC0200012097.hg.1	45	5944503	45	0	NA	3.12805e-21	3.00741e-05
TC0X00008136.hg.1	39	5142251	0	39	ALG13	3.20198e-21	3.00741e-05
TC1800007424.hg.1	32	4170073	32	0	MIR122	3.20198e-21	3.00741e-05
TC0100018480.hg.1	59	7832668	0	59	NBPF14	3.27764e-21	3.00741e-05
TC1600011351.hg.1	41	5427527	0	41	CARHSP1	3.27764e-21	3.00741e-05
TC1100012594.hg.1	35	4613364	0	35	NA	3.35507e-21	3.00741e-05
TC0900008820.hg.1	30	3922836	30	0	NA	3.43431e-21	3.00741e-05
TC0100007889.hg.1	34	4485645	0	34	NA	3.43431e-21	3.00741e-05
TC0200008828.hg.1	64	8544768	64	0	puswarby	3.5154e-21	3.00741e-05
TC0300009215.hg.1	57	7547713	0	57	reyfawbu	3.5154e-21	3.00741e-05
TC1200007835.hg.1	49	6469865	0	49	COQ10A	3.5154e-21	3.00741e-05
TC1900007795.hg.1	37	4849595	0	37	LSM14A	3.59838e-21	3.00741e-05
TC0100018013.hg.1	46	6056164	46	0	weewoybo	3.59838e-21	3.00741e-05
TC1000007598.hg.1	36	4719007	0	36	AGAP6	3.6833e-21	3.00741e-05
TC0100011119.hg.1	23	3033375	0	23	RP11-104D3.2	3.6833e-21	3.00741e-05
TC0200013496.hg.1	28	3665307	28	0	AC009237.13	3.6833e-21	3.00741e-05
TC2100008496.hg.1	61	8118002	0	61	SLC5A3	3.95013e-21	3.00741e-05
TC1700009202.hg.1	42	5515789	42	0	neyglaw	3.95013e-21	3.00741e-05
TC0100010074.hg.1	56	7420071	56	0	AQP10	4.04325e-21	3.00741e-05
TC0800007591.hg.1	50	6600889	50	0	NA	4.04325e-21	3.00741e-05
TC1900006896.hg.1	45	5922239	0	45	HNRNPM	4.04325e-21	3.00741e-05
TC1500008716.hg.1	38	5016984	0	38	HERC2P7	4.04325e-21	3.00741e-05
TC0800011095.hg.1	30	3936050	30	0	RP11-700E23.3	4.13854e-21	3.00741e-05
TC0500012182.hg.1	49	6508532	0	49	HSPA9	4.23606e-21	3.00741e-05
TC1200009253.hg.1	33	4324216	0	33	ATP6V0A2	4.23606e-21	3.00741e-05
TC0500013253.hg.1	31	4082031	0	31	RBM27	4.23606e-21	3.00741e-05
TC0100011174.hg.1	41	5425589	41	0	NA	4.23606e-21	3.00741e-05
TC1600009991.hg.1	43	5660307	43	0	ZNF629	4.23606e-21	3.00741e-05
TC0600008335.hg.1	55	7245350	55	0	werkloybu	4.33585e-21	3.00741e-05
TC0300013200.hg.1	25	3270512	25	0	EI24P1	4.33585e-21	3.00741e-05
TC1000008931.hg.1	53	7016592	0	53	MIR4295	4.54245e-21	3.00741e-05
TC0300007046.hg.1	40	5256618	0	40	TCEA1P2	4.64937e-21	3.00741e-05
TC2000009591.hg.1	49	6496391	49	0	RP4-800J21.3	4.64937e-21	3.00741e-05
TC2000010000.hg.1	36	4747066	36	0	RALY-AS1	4.75878e-21	3.00741e-05
TC0600011825.hg.1	36	4720777	0	36	hayume	4.75878e-21	3.00741e-05
TC1600007162.hg.1	58	7692547	0	58	foflaw	4.75878e-21	3.00741e-05
TC1200008691.hg.1	64	8485895	0	64	RP11-43D4.3	4.87074e-21	3.00741e-05
TC1200008542.hg.1	51	6765222	51	0	snarbleybu	4.87074e-21	3.00741e-05
TC1600009132.hg.1	47	6201893	0	47	CTD-3126B10.4	4.87074e-21	3.00741e-05
TC1600011501.hg.1	33	4321218	0	33	NPIPB3	4.87074e-21	3.00741e-05
TC0600008407.hg.1	36	4755626	36	0	RP11-59D5__B.2	4.9853e-21	3.00741e-05
TC1100007738.hg.1	31	4078384	31	0	NA	5.22248e-21	3.00741e-05
TC0100007847.hg.1	57	7555048	0	57	NA	5.34522e-21	3.00741e-05
TC1200008701.hg.1	30	3964262	0	30	NA	5.34522e-21	3.00741e-05
TC1700008113.hg.1	52	6900437	0	52	stamar	5.47082e-21	3.00741e-05
TC0900006894.hg.1	11	1447109	11	0	RP11-575I8.1	5.47082e-21	3.00741e-05
TC1100011369.hg.1	34	4477416	34	0	neyglarbu	5.59933e-21	3.00741e-05
TC1200008002.hg.1	43	5682081	0	43	XPOT	5.86537e-21	3.00741e-05
TC0400008386.hg.1	49	6452242	0	49	NA	5.86537e-21	3.00741e-05
TC1400010023.hg.1	33	4342147	0	33	susna	5.86537e-21	3.00741e-05
TC0500008232.hg.1	36	4749003	0	36	PPIP5K2	5.86537e-21	3.00741e-05
TC0600012566.hg.1	34	4469585	0	34	MAP3K7	6.00304e-21	3.00741e-05
TC0100008999.hg.1	27	3550056	27	0	NA	6.00304e-21	3.00741e-05
TC0800006819.hg.1	32	4199594	32	0	C8orf48	6.00304e-21	3.00741e-05
TC0100010436.hg.1	41	5366052	0	41	sere	6.14391e-21	3.00741e-05
TC0600010054.hg.1	53	7027470	53	0	storvorby	6.14391e-21	3.00741e-05
TC1400010436.hg.1	28	3664787	28	0	NA	6.14391e-21	3.00741e-05
TC1400006669.hg.1	48	6369445	48	0	RP11-298I3.4	6.28805e-21	3.00741e-05
TC0300010170.hg.1	27	3541439	27	0	NA	6.58643e-21	3.00741e-05
TC1400007625.hg.1	46	6079935	0	46	RBM25	6.74083e-21	3.00741e-05
TC0500006878.hg.1	39	5189070	39	0	RP11-321E2.5	6.8988e-21	3.00741e-05
TC1000010510.hg.1	62	8210664	0	62	woryby	6.8988e-21	3.00741e-05
TC1900008399.hg.1	38	5024161	0	38	ARHGAP35	6.8988e-21	3.00741e-05
TC1000012570.hg.1	35	4645265	0	35	NDST2	6.8988e-21	3.00741e-05
TC1700009957.hg.1	48	6296420	0	48	gorroy	7.06044e-21	3.00741e-05
TC0100018419.hg.1	22	2903081	0	22	NA	7.06044e-21	3.00741e-05
TC1100008250.hg.1	33	4343835	33	0	NA	7.06044e-21	3.00741e-05
TC1000011860.hg.1	36	4775287	36	0	NA	7.39504e-21	3.00741e-05
TC1800006727.hg.1	56	7414734	56	0	RP11-64C12.9	7.39504e-21	3.00741e-05
TC0700009927.hg.1	40	5293347	0	40	smykee	7.56817e-21	3.00741e-05
TC1200008644.hg.1	31	4062589	0	31	HELLPAR	7.56817e-21	3.00741e-05
TC0100014407.hg.1	47	6242385	47	0	NA	7.7453e-21	3.00741e-05
TC1200007353.hg.1	28	3688364	28	0	royshy	7.7453e-21	3.00741e-05
TC0600011710.hg.1	37	4861044	0	37	RP11-420A21.1	7.7453e-21	3.00741e-05
TC0600006438.hg.1	32	4213251	32	0	RP3-416J7.5	7.92654e-21	3.00741e-05
TC0100010543.hg.1	42	5541337	0	42	ATP1B1	8.11197e-21	3.00741e-05
TC0400011173.hg.1	38	4985688	0	38	HNRNPDL	8.11197e-21	3.00741e-05
TC1600011353.hg.1	43	5687980	0	43	NPIPA3	8.30169e-21	3.00741e-05
TC0700008010.hg.1	47	6188012	0	47	GTF2I	8.30169e-21	3.00741e-05
TC2200009272.hg.1	49	6457407	0	49	APOBEC3D	8.49579e-21	3.00741e-05
TC0800006841.hg.1	46	6084447	46	0	NA	8.69439e-21	3.00741e-05
TC1600009958.hg.1	29	3791513	0	29	NPIPB4	8.69439e-21	3.00741e-05
TC0900007469.hg.1	32	4220074	32	0	RP11-12A20.7	8.69439e-21	3.00741e-05
TC0200010961.hg.1	28	3661547	28	0	NA	8.89757e-21	3.00741e-05
TC0700006717.hg.1	58	7682131	0	58	chorshybu	8.89757e-21	3.00741e-05
TC1800007104.hg.1	33	4325900	33	0	RP11-95O2.5	9.10544e-21	3.00741e-05
TC0600010978.hg.1	43	5659746	43	0	RP1-167F1.2	9.10544e-21	3.00741e-05
TC1600008799.hg.1	29	3813249	0	29	BANP	9.31812e-21	3.00741e-05
TC1700009394.hg.1	53	6977698	0	53	PRPF8	9.31812e-21	3.00741e-05
TC1900007232.hg.1	48	6321311	0	48	NA	9.31812e-21	3.00741e-05
TC1900008485.hg.1	35	4593833	35	0	FUT2	9.31812e-21	3.00741e-05
TC0100011648.hg.1	48	6337843	0	48	IARS2	9.53571e-21	3.00741e-05
TC0200008849.hg.1	51	6752457	51	0	NA	9.75833e-21	3.00741e-05
TC0700007630.hg.1	42	5559706	0	42	CCT6A	9.98608e-21	3.00741e-05
TC1000012555.hg.1	43	5700495	0	43	LOC399753	9.98608e-21	3.00741e-05
TC0100009623.hg.1	36	4700581	0	36	NA	9.98608e-21	3.00741e-05
TC0800012035.hg.1	50	6577364	50	0	MROH5	9.98608e-21	3.00741e-05
TC0300014027.hg.1	32	4216371	32	0	NA	9.98608e-21	3.00741e-05
TC1500008895.hg.1	42	5580641	42	0	reysper	9.98608e-21	3.00741e-05
TC1100012239.hg.1	36	4711312	0	36	RP11-801G16.2	9.98608e-21	3.00741e-05
TC2000007480.hg.1	50	6648114	0	50	NA	1.02191e-20	3.00741e-05
TC0500010073.hg.1	56	7422921	56	0	NA	1.09508e-20	3.00741e-05
TC0600011828.hg.1	58	7718902	0	58	swyjaw	1.09508e-20	3.00741e-05
TC0900011471.hg.1	19	2485232	19	0	NA	1.09508e-20	3.00741e-05
TC0600010404.hg.1	38	5004913	38	0	NA	1.09508e-20	3.00741e-05
TC0100017365.hg.1	34	4498667	0	34	EPRS	1.12061e-20	3.00741e-05
TC1200012599.hg.1	30	3955279	0	30	AEBP2	1.14672e-20	3.00741e-05
TC1600009326.hg.1	49	6479789	0	49	USP7	1.17344e-20	3.00741e-05
TC1500009836.hg.1	37	4885131	37	0	NA	1.17344e-20	3.00741e-05
TC1200007603.hg.1	28	3695925	0	28	NA	1.20077e-20	3.00741e-05
TC0100015952.hg.1	50	6580448	0	50	CLK2	1.20077e-20	3.00741e-05
TC0100007284.hg.1	43	5639252	0	43	ZBTB40-IT1	1.20077e-20	3.00741e-05
TC1700011758.hg.1	45	5933848	45	0	MYO15B	1.22873e-20	3.00741e-05
TC0800008036.hg.1	36	4741938	36	0	RP11-79H23.3	1.22873e-20	3.00741e-05
TC0300011217.hg.1	24	3132275	24	0	NA	1.22873e-20	3.00741e-05
TC0100015273.hg.1	31	4084477	0	31	WDR77	1.22873e-20	3.00741e-05
TC2000006799.hg.1	45	5956302	0	45	DSTN	1.25733e-20	3.00741e-05
TC0600010525.hg.1	45	5962013	0	45	NA	1.25733e-20	3.00741e-05
TC0100010479.hg.1	22	2865141	22	0	FMO7P	1.31653e-20	3.00741e-05
TC1300008725.hg.1	34	4504443	34	0	RNU6-57P	1.31653e-20	3.00741e-05
TC1900006588.hg.1	37	4853871	37	0	GADD45B	1.31653e-20	3.00741e-05
TC0200013894.hg.1	31	4090736	0	31	ANAPC1	1.34715e-20	3.00741e-05
TC1000008935.hg.1	58	7699704	0	58	NA	1.37848e-20	3.00741e-05
TC1400010439.hg.1	39	5123090	0	39	smeesawby	1.41052e-20	3.00741e-05
TC1000006656.hg.1	40	5231406	0	40	noyleeby	1.41052e-20	3.00741e-05
TC1800008833.hg.1	40	5304745	40	0	NA	1.44331e-20	3.00741e-05
TC1700008850.hg.1	34	4492867	34	0	NA	1.47685e-20	3.00741e-05
TC1700007580.hg.1	28	3700590	0	28	RP5-837J1.1	1.47685e-20	3.00741e-05
TC0X00007197.hg.1	24	3144532	24	0	VN1R110P	1.51115e-20	3.00741e-05
TC0100007639.hg.1	50	6623213	50	0	charlerbu	1.54625e-20	3.00741e-05
TC1400009561.hg.1	48	6322701	0	48	NA	1.58215e-20	3.00741e-05
TC0300010331.hg.1	57	7588194	0	57	rawderbo	1.58215e-20	3.00741e-05
TC1400009714.hg.1	33	4336503	0	33	TMED10	1.58215e-20	3.00741e-05
TC1200008261.hg.1	43	5671740	43	0	NA	1.61888e-20	3.00741e-05
TC2200006656.hg.1	37	4867613	37	0	NA	1.61888e-20	3.00741e-05
TC0300009213.hg.1	61	8099579	0	61	timira	1.65644e-20	3.00741e-05
TC0700008762.hg.1	22	2895837	0	22	CBLL1	1.69487e-20	3.00741e-05
TC1700006704.hg.1	6	774469	0	6	MIR4520-2	1.69487e-20	3.00741e-05
TC1200011225.hg.1	34	4486932	34	0	BEST3	1.73418e-20	3.00741e-05
TC1700010900.hg.1	32	4222046	32	0	RP11-293E1.2	1.73418e-20	3.00741e-05
TC1000011492.hg.1	36	4729471	36	0	seeklawbu	1.73418e-20	3.00741e-05
TC0300008357.hg.1	39	5152096	0	39	klerbubu	1.73418e-20	3.00741e-05
TC0500009061.hg.1	26	3430520	0	26	PCYOX1L	1.73418e-20	3.00741e-05
TC2000008260.hg.1	53	6985773	0	53	RPL7AL2	1.7744e-20	3.00741e-05
TC1700009137.hg.1	42	5595476	0	42	RPTOR	1.7744e-20	3.00741e-05
TC0400011940.hg.1	29	3804256	29	0	bluga	1.7744e-20	3.00741e-05
TC0500009140.hg.1	46	6093056	46	0	NA	1.81553e-20	3.00741e-05
TC2000007983.hg.1	41	5422147	41	0	keevoy	1.85761e-20	3.00741e-05
TC2200009194.hg.1	29	3787534	0	29	MED15	1.85761e-20	3.00741e-05
TC1400009131.hg.1	49	6485198	0	49	MAP4K5	1.90065e-20	3.00741e-05
TC0700011969.hg.1	38	5032286	0	38	MCM7	1.90065e-20	3.00741e-05
TC0500007617.hg.1	39	5133859	0	39	SREK1	1.90065e-20	3.00741e-05
TC0300009911.hg.1	48	6318690	48	0	NA	1.94467e-20	3.00741e-05
TC1100009210.hg.1	45	5896451	0	45	ARCN1	1.94467e-20	3.00741e-05
TC0600010351.hg.1	26	3409721	26	0	XX-C2158C6.1	1.94467e-20	3.00741e-05
TC1600007858.hg.1	20	2594485	20	0	LOC102467079	1.94467e-20	3.00741e-05
TC0100010354.hg.1	31	4102420	31	0	gloreybo	1.98971e-20	3.00741e-05
TC0100010358.hg.1	31	4102389	31	0	klyreybo	1.98971e-20	3.00741e-05
TC0600006458.hg.1	36	4756269	36	0	NA	1.98971e-20	3.00741e-05
TC1700011468.hg.1	55	7276811	0	55	swywaw	1.98971e-20	3.00741e-05
TC1700008220.hg.1	35	4638490	35	0	NA	1.98971e-20	3.00741e-05
TC0500012465.hg.1	46	6092915	46	0	tinume	2.03577e-20	3.00741e-05
TC0500007303.hg.1	52	6885639	0	52	NNT	2.03577e-20	3.00741e-05
TC1400010812.hg.1	39	5154678	39	0	IGHV3-74	2.08289e-20	3.00741e-05
TC1900006894.hg.1	50	6627707	0	50	NA	2.08289e-20	3.00741e-05
TC1900007040.hg.1	19	2455727	19	0	CNN1	2.08289e-20	3.00741e-05
TC1700011905.hg.1	45	5945363	45	0	DNAH17	2.13109e-20	3.00741e-05
TC1100011163.hg.1	45	5955334	45	0	MIR7155	2.13109e-20	3.00741e-05
TC0700010590.hg.1	47	6252133	0	47	rerja	2.23082e-20	3.00741e-05
TC1200012187.hg.1	30	3934897	0	30	steybleebu	2.23082e-20	3.00741e-05
TC1100012514.hg.1	41	5377516	0	41	DPAGT1	2.2824e-20	3.00741e-05
TC1000007925.hg.1	32	4180442	0	32	EIF4EBP2	2.2824e-20	3.00741e-05
TC0400008179.hg.1	52	6901082	52	0	snawfloy	2.33516e-20	3.00741e-05
TC0300010332.hg.1	40	5278492	0	40	reyderbo	2.33516e-20	3.00741e-05
TC0200014842.hg.1	35	4641304	35	0	sneefawbu	2.33516e-20	3.00741e-05
TC0700008227.hg.1	32	4229774	0	32	HNRNPA1P8	2.33516e-20	3.00741e-05
TC0600014256.hg.1	80	10666793	0	80	GABBR1	2.38912e-20	3.00741e-05
TC0300009002.hg.1	15	1963978	0	15	floswoybu	2.38912e-20	3.00741e-05
TC2000009812.hg.1	32	4233867	32	0	NA	2.38912e-20	3.00741e-05
TC0100017481.hg.1	6	776994	6	0	NA	2.38912e-20	3.00741e-05
TC0400009985.hg.1	43	5708349	43	0	pleesmarby	2.50078e-20	3.00741e-05
TC0800010063.hg.1	35	4623836	0	35	NA	2.50078e-20	3.00741e-05
TC0500010398.hg.1	16	2092357	0	16	NA	2.50078e-20	3.00741e-05
TC1000010522.hg.1	47	6224439	0	47	misiro	2.55852e-20	3.00741e-05
TC0900006576.hg.1	24	3173078	24	0	GTF3AP1	2.55852e-20	3.00741e-05
TC0700011784.hg.1	49	6505351	0	49	FAM133B	2.61759e-20	3.00741e-05
TC1500007487.hg.1	41	5403017	41	0	spawstar	2.61759e-20	3.00741e-05
TC1400007771.hg.1	14	1829796	14	0	NA	2.61759e-20	3.00741e-05
TC1600008945.hg.1	65	8642973	65	0	NA	2.678e-20	3.00741e-05
TC0500007154.hg.1	28	3671780	28	0	SLC1A3	2.678e-20	3.00741e-05
TC1700010679.hg.1	43	5665928	43	0	KRT9	2.678e-20	3.00741e-05
TC0200008083.hg.1	39	5151353	0	39	glawklar	2.73979e-20	3.00741e-05
TC2000009039.hg.1	43	5641735	0	43	RP11-425M5.7	2.73979e-20	3.00741e-05
TC1700006791.hg.1	18	2361518	18	0	NA	2.73979e-20	3.00741e-05
TC0900006758.hg.1	36	4726848	0	36	DENND4C	2.80299e-20	3.00741e-05
TC0500006902.hg.1	47	6205294	47	0	NA	2.80299e-20	3.00741e-05
TC1600009502.hg.1	52	6880974	0	52	werwobu	2.86763e-20	3.00741e-05
TC1400007805.hg.1	20	2643360	0	20	juborby	2.86763e-20	3.00741e-05
TC0100007931.hg.1	33	4338731	0	33	sorpubu	2.86763e-20	3.00741e-05
TC1900006576.hg.1	47	6226206	0	47	DOT1L	2.86763e-20	3.00741e-05
TC0800009732.hg.1	38	5023482	0	38	RP11-349F21.1	2.86763e-20	3.00741e-05
TC0400010724.hg.1	34	4491436	34	0	RP11-545H22.1	2.93374e-20	3.00741e-05
TC1400008678.hg.1	34	4470737	34	0	NA	3.00136e-20	3.00741e-05
TC0400009860.hg.1	44	5782620	0	44	STX18	3.00136e-20	3.00741e-05
TC1600007908.hg.1	43	5693362	43	0	RP11-434E6.4	3.07052e-20	3.00741e-05
TC0800010504.hg.1	44	5790723	44	0	MOS	3.07052e-20	3.00741e-05
TC0800009549.hg.1	44	5819085	44	0	NA	3.07052e-20	3.00741e-05
TC0400009890.hg.1	29	3844429	29	0	NA	3.07052e-20	3.00741e-05
TC1100006840.hg.1	33	4329607	0	33	CTR9	3.14126e-20	3.00741e-05
TC0200012059.hg.1	45	5972845	45	0	NA	3.14126e-20	3.00741e-05
TC0100014484.hg.1	23	2999715	23	0	NA	3.21361e-20	3.00741e-05
TC0X00006955.hg.1	29	3813529	29	0	LANCL3	3.21361e-20	3.00741e-05
TC0200011763.hg.1	17	2236276	17	0	AC012456.4	3.21361e-20	3.00741e-05
TC1800007259.hg.1	14	1839515	0	14	RP11-380M21.4	3.2876e-20	3.00741e-05
TC1600011384.hg.1	44	5822298	0	44	PHKG2	3.36328e-20	3.00741e-05
TC1300008720.hg.1	25	3275380	0	25	MTRF1	3.36328e-20	3.00741e-05
TC1500009159.hg.1	47	6202952	0	47	RPAP1	3.44067e-20	3.00741e-05
TC1700007602.hg.1	43	5639058	0	43	TAF15	3.51983e-20	3.00741e-05
TC2200008912.hg.1	38	5069321	38	0	NA	3.51983e-20	3.00741e-05
TC0800007443.hg.1	42	5546489	42	0	RP11-1007J8.1	3.51983e-20	3.00741e-05
TC1400008636.hg.1	54	7104754	0	54	METTL3	3.51983e-20	3.00741e-05
TC0700009102.hg.1	19	2476763	0	19	lokee	3.51983e-20	3.00741e-05
TC0900012275.hg.1	44	5842972	0	44	GOLGA1	3.60079e-20	3.00741e-05
TC1100013007.hg.1	28	3674730	0	28	ZFP91-CNTF	3.60079e-20	3.00741e-05
TC0900007106.hg.1	58	7679434	58	0	LINC00961	3.68359e-20	3.00741e-05
TC0500006934.hg.1	59	7818919	0	59	NA	3.68359e-20	3.00741e-05
TC0100007040.hg.1	40	5305459	0	40	skukerbu	3.68359e-20	3.00741e-05
TC1100012434.hg.1	68	9065409	0	68	plachey	3.76827e-20	3.00741e-05
TC1600011355.hg.1	45	5920398	0	45	NPIPA1	3.85488e-20	3.00741e-05
TC1200007758.hg.1	35	4616898	0	35	HNRNPA1	3.85488e-20	3.00741e-05
TC1000012322.hg.1	26	3401644	26	0	XX-FYM637E10_5.1	3.85488e-20	3.00741e-05
TC1100009659.hg.1	35	4611490	35	0	RP11-326C3.13	3.94345e-20	3.00741e-05
TC0300012216.hg.1	44	5828666	0	44	CCDC14	4.03403e-20	3.00741e-05
TC0700009333.hg.1	35	4600417	0	35	UBN2	4.03403e-20	3.00741e-05
TC0200007922.hg.1	35	4583092	0	35	tuklar	4.12667e-20	3.00741e-05
TC0300011448.hg.1	37	4889851	0	37	EOGT	4.22142e-20	3.00741e-05
TC0900009251.hg.1	23	3024657	23	0	C9orf141	4.22142e-20	3.00741e-05
TC1700010234.hg.1	62	8211078	0	62	smosmy	4.31831e-20	3.00741e-05
TC2100008051.hg.1	25	3257832	0	25	EZH2P1	4.4174e-20	3.00741e-05
TC1600007353.hg.1	25	3288335	0	25	NPIPB8	4.4174e-20	3.00741e-05
TC0300010745.hg.1	50	6621320	50	0	parfarbo	4.4174e-20	3.00741e-05
TC0900011893.hg.1	52	6885373	0	52	NA	4.51873e-20	3.00741e-05
TC1900010405.hg.1	35	4597885	35	0	NA	4.51873e-20	3.00741e-05
TC0400009778.hg.1	44	5798441	0	44	WI2-89927D4.1	4.72835e-20	3.00741e-05
TC0100014514.hg.1	36	4733634	0	36	SERBP1	4.83674e-20	3.00741e-05
TC0600010017.hg.1	42	5582891	0	42	TMEM181	4.83674e-20	3.00741e-05
TC1700011343.hg.1	47	6194892	0	47	NA	4.94758e-20	3.00741e-05
TC1100011495.hg.1	36	4740401	36	0	CMB9-52H4.1	4.94758e-20	3.00741e-05
TC0200015023.hg.1	40	5282278	40	0	EVX2	4.94758e-20	3.00741e-05
TC2200009100.hg.1	26	3389190	26	0	NA	4.94758e-20	3.00741e-05
TC0400007595.hg.1	35	4645667	35	0	woyboybo	5.06092e-20	3.00741e-05
TC1900011371.hg.1	22	2892044	22	0	NA	5.06092e-20	3.00741e-05
TC2200008239.hg.1	36	4731811	36	0	NA	5.17684e-20	3.00741e-05
TC0600009973.hg.1	36	4754737	36	0	NA	5.17684e-20	3.00741e-05
TC1600009855.hg.1	27	3517130	0	27	NPIPB6	5.17684e-20	3.00741e-05
TCUn_KI270742v100006437.hg.1	50	6625613	50	0	kimuma	5.29538e-20	3.00741e-05
TC1400008666.hg.1	34	4468333	0	34	slocharbu	5.29538e-20	3.00741e-05
TC0100014176.hg.1	47	6223331	0	47	sorloy	5.54057e-20	3.00741e-05
TC0800011717.hg.1	44	5839525	0	44	shofarby	5.54057e-20	3.00741e-05
TC1600008275.hg.1	32	4204159	0	32	SF3B3	5.66734e-20	3.00741e-05
TC1000010587.hg.1	34	4490495	34	0	RP11-523O18.5	5.66734e-20	3.00741e-05
TC1200009117.hg.1	41	5415976	41	0	PXN-AS1	5.66734e-20	3.00741e-05
TC0200013773.hg.1	40	5283686	0	40	AC108868.3	5.79697e-20	3.00741e-05
TC0400009822.hg.1	33	4349310	33	0	NA	5.79697e-20	3.00741e-05
TC0600011499.hg.1	56	7453045	0	56	HLA-DQB1	5.92953e-20	3.00741e-05
TC0100015580.hg.1	56	7389720	0	56	NBPF20	6.0651e-20	3.00741e-05
TC0100009415.hg.1	57	7569572	0	57	smyley	6.0651e-20	3.00741e-05
TC1700010849.hg.1	36	4712027	0	36	EFTUD2	6.0651e-20	3.00741e-05
TC1100006451.hg.1	49	6485970	49	0	RP11-326C3.15	6.20372e-20	3.00741e-05
TC0200014235.hg.1	8	1043315	8	0	NA	6.20372e-20	3.00741e-05
TC0700011946.hg.1	51	6753161	51	0	NA	6.34547e-20	3.00741e-05
TC0600007771.hg.1	43	5701407	0	43	UHRF1BP1	6.34547e-20	3.00741e-05
TC0500006801.hg.1	46	6056765	0	46	NA	6.34547e-20	3.00741e-05
TC1400007440.hg.1	49	6488775	0	49	MTHFD1	6.49043e-20	3.00741e-05
TC1600011354.hg.1	45	5931197	0	45	NPIPA2	6.49043e-20	3.00741e-05
TC0400006952.hg.1	58	7699228	58	0	shusworbu	6.49043e-20	3.00741e-05
TC1700008342.hg.1	33	4333313	0	33	PCTP	6.49043e-20	3.00741e-05
TC1000012564.hg.1	29	3798767	0	29	DNAJC9	6.63865e-20	3.00741e-05
TC1600007761.hg.1	48	6319764	48	0	RP11-44I10.3	6.63865e-20	3.00741e-05
TC1100007301.hg.1	52	6910473	0	52	PRR5L	6.63865e-20	3.00741e-05
TC0300012727.hg.1	45	5990901	45	0	RP11-329N15.3	6.79022e-20	3.00741e-05
TC1000009725.hg.1	36	4733438	0	36	SFMBT2	6.79022e-20	3.00741e-05
TC0100012434.hg.1	37	4862223	37	0	HES4	6.94522e-20	3.00741e-05
TC1200011843.hg.1	45	5972612	0	45	SART3	7.1037e-20	3.00741e-05
TC1600011512.hg.1	30	3911304	0	30	NA	7.26576e-20	3.00741e-05
TC2200006752.hg.1	36	4764355	36	0	IGLVV-66	7.43148e-20	3.00741e-05
TC2200009328.hg.1	43	5675580	0	43	HPS4	7.43148e-20	3.00741e-05
TC1500010931.hg.1	34	4478197	34	0	FAM174B	7.43148e-20	3.00741e-05
TC1600011558.hg.1	25	3274440	0	25	SMG1P7	7.43148e-20	3.00741e-05
TC1100012863.hg.1	22	2901224	22	0	NA	7.43148e-20	3.00741e-05
TC1700011121.hg.1	37	4856016	0	37	TOB1	7.60093e-20	3.00741e-05
TC0600006846.hg.1	33	4361462	33	0	NA	7.77419e-20	3.00741e-05
TC1000006772.hg.1	29	3798684	29	0	RP11-544P1.3	7.77419e-20	3.00741e-05
TC1500007715.hg.1	62	8240667	62	0	NA	8.13252e-20	3.00741e-05
TC0900009347.hg.1	37	4889331	37	0	kawspaw	8.31776e-20	3.00741e-05
TC0500008864.hg.1	42	5543286	0	42	WDR55	8.31776e-20	3.00741e-05
TC0500012213.hg.1	37	4869258	0	37	CTD-2062A1.2	8.31776e-20	3.00741e-05
TC1400006697.hg.1	24	3171403	24	0	DHRS2	8.31776e-20	3.00741e-05
TC1900008213.hg.1	20	2594219	20	0	PRG1	8.31776e-20	3.00741e-05
TC1600007739.hg.1	46	6088326	0	46	PHKB	8.31776e-20	3.00741e-05
TC1100007828.hg.1	37	4918489	37	0	RP11-810P12.7	8.70083e-20	3.00741e-05
TC0X00008882.hg.1	31	4106912	31	0	NA	8.89886e-20	3.00741e-05
TC1800008896.hg.1	70	9343546	0	70	gleesar	9.10134e-20	3.00741e-05
TC0Y00006588.hg.1	40	5304225	40	0	AC006987.4	9.10134e-20	3.00741e-05
TC1600008164.hg.1	58	7640155	0	58	FAM65A	9.10134e-20	3.00741e-05
TC2200009131.hg.1	33	4345384	33	0	CITF22-49E9.3	9.10134e-20	3.00741e-05
TC0500006813.hg.1	49	6481682	0	49	dastuby	9.30836e-20	3.00741e-05
TC1600006833.hg.1	43	5658713	0	43	RP11-77H9.5	9.30836e-20	3.00741e-05
TC1900010360.hg.1	34	4463881	0	34	ANKRD27	9.30836e-20	3.00741e-05
TC0600011749.hg.1	16	2082075	0	16	RP11-552E20.1	9.30836e-20	3.00741e-05
TC0100015645.hg.1	58	7712916	0	58	NBPF11	9.52005e-20	3.00741e-05
TC0200009041.hg.1	50	6586329	0	50	DDX18	9.73649e-20	3.00741e-05
TC0400008568.hg.1	58	7709938	58	0	sisume	9.95779e-20	3.00741e-05
TC0300011050.hg.1	16	2065913	0	16	QARS	9.95779e-20	3.00741e-05
TC1600008139.hg.1	45	5960263	0	45	CES4A	1.01841e-19	3.00741e-05
TC0700009050.hg.1	35	4588756	0	35	reepoby	1.04154e-19	3.00741e-05
TC0900008493.hg.1	41	5427457	0	41	NA	1.0652e-19	3.00741e-05
TC1600007180.hg.1	47	6236958	0	47	chawsmee	1.0652e-19	3.00741e-05
TC1300007261.hg.1	6	787019	6	0	RP11-384G23.1	1.0652e-19	3.00741e-05
TC1000008716.hg.1	29	3812323	0	29	GBF1	1.11411e-19	3.00741e-05
TC0600007167.hg.1	22	2889898	22	0	NA	1.11411e-19	3.00741e-05
TC1900006456.hg.1	48	6323345	48	0	NA	1.13939e-19	3.00741e-05
TC0800011620.hg.1	22	2865196	22	0	ENPP2	1.16524e-19	3.00741e-05
TC0X00010000.hg.1	39	5144033	0	39	NA	1.16524e-19	3.00741e-05
TC0600009969.hg.1	39	5147009	0	39	swyjee	1.19167e-19	3.00741e-05
TC1600011366.hg.1	23	3003510	0	23	CTB-134H23.2	1.19167e-19	3.00741e-05
TC1200010568.hg.1	45	5971769	45	0	korflabu	1.21869e-19	3.00741e-05
TC0300010894.hg.1	48	6328861	48	0	EI24P3	1.21869e-19	3.00741e-05
TC1700010263.hg.1	65	8650270	0	65	vawwybu	1.24631e-19	3.00741e-05
TC0700007284.hg.1	36	4750351	36	0	NA	1.24631e-19	3.00741e-05
TC0100010512.hg.1	50	6581464	0	50	menira	1.24631e-19	3.00741e-05
TC0400012213.hg.1	47	6208507	0	47	CTSO	1.24631e-19	3.00741e-05
TC0600012633.hg.1	34	4480600	0	34	glujee	1.24631e-19	3.00741e-05
TC1000010515.hg.1	51	6759224	0	51	NCOA4	1.27456e-19	3.00741e-05
TC1100010495.hg.1	25	3277970	25	0	LMO2	1.27456e-19	3.00741e-05
TC0600008155.hg.1	20	2626654	20	0	RNU6-754P	1.27456e-19	3.00741e-05
TC0200011021.hg.1	51	6760161	51	0	smoygoybo	1.30344e-19	3.00741e-05
TC0200008817.hg.1	54	7173910	54	0	gloydor	1.30344e-19	3.00741e-05
TC0200007834.hg.1	37	4861390	0	37	AC007318.5	1.30344e-19	3.00741e-05
TC1700008313.hg.1	31	4057278	31	0	KIF2B	1.30344e-19	3.00741e-05
TC0900007726.hg.1	26	3425599	0	26	RP11-439K3.4	1.33296e-19	3.00741e-05
TC0500012658.hg.1	37	4903052	37	0	NA	1.36314e-19	3.00741e-05
TC0400009771.hg.1	35	4611347	35	0	NA	1.394e-19	3.00741e-05
TC0100007562.hg.1	43	5643233	0	43	TRNAU1AP	1.394e-19	3.00741e-05
TC0400008577.hg.1	32	4230045	32	0	LOC100996694	1.394e-19	3.00741e-05
TC0500013217.hg.1	58	7687127	0	58	COMMD10	1.42555e-19	3.00741e-05
TC0200006614.hg.1	37	4865223	0	37	NA	1.45781e-19	3.00741e-05
TC2200006494.hg.1	17	2230563	17	0	NA	1.45781e-19	3.00741e-05
TC0900011146.hg.1	57	7539095	0	57	IKBKAP	1.49079e-19	3.00741e-05
TC0700008055.hg.1	57	7576641	0	57	Y_RNA	1.49079e-19	3.00741e-05
TC0700011261.hg.1	9	1174035	9	0	RP11-340I6.7	1.49079e-19	3.00741e-05
TC1500008751.hg.1	32	4212323	0	32	UBE3A	1.5245e-19	3.00741e-05
TC0X00007268.hg.1	68	9015382	0	68	RP11-22B10.3	1.55897e-19	3.00741e-05
TC0200006873.hg.1	43	5658936	43	0	feypubo	1.5942e-19	3.00741e-05
TC0200014055.hg.1	47	6215877	47	0	NA	1.5942e-19	3.00741e-05
TC1500007724.hg.1	36	4708228	36	0	tuper	1.63022e-19	3.00741e-05
TC0100013629.hg.1	48	6356487	0	48	YARS	1.66705e-19	3.00741e-05
TC1400009980.hg.1	40	5281802	0	40	CCDC88C	1.66705e-19	3.00741e-05
TC1900011524.hg.1	42	5576376	42	0	ZNF667	1.7047e-19	3.00741e-05
TC1700009194.hg.1	43	5678375	43	0	GCGR	1.74319e-19	3.00741e-05
TC1000012465.hg.1	39	5140437	0	39	NA	1.78254e-19	3.00741e-05
TC1400008575.hg.1	29	3800888	0	29	NA	1.78254e-19	3.00741e-05
TC0700010338.hg.1	1	129968	0	1	AC005550.5	1.78254e-19	3.00741e-05
TC1100006868.hg.1	32	4240594	32	0	RP13-631K18.5	1.78254e-19	3.00741e-05
TC1400006828.hg.1	26	3427822	26	0	COCH	1.86388e-19	3.00741e-05
TC1800008660.hg.1	27	3536143	0	27	doysaw	1.90592e-19	3.00741e-05
TC2200009282.hg.1	39	5153243	0	39	SAMM50	1.9489e-19	3.00741e-05
TC0600009787.hg.1	40	5276156	0	40	spawjer	1.9489e-19	3.00741e-05
TC0100007881.hg.1	39	5136058	39	0	skaloybu	1.9489e-19	3.00741e-05
TC0200008041.hg.1	37	4905723	0	37	CCT7	1.99283e-19	3.00741e-05
TC0500013285.hg.1	36	4740280	0	36	LOC728613	1.99283e-19	3.00741e-05
TC1000010509.hg.1	37	4865838	0	37	AGAP4	1.99283e-19	3.00741e-05
TC1600011363.hg.1	42	5553275	0	42	SMG1P1	2.03774e-19	3.00741e-05
TC1200011313.hg.1	37	4883813	0	37	NAP1L1	2.03774e-19	3.00741e-05
TC2200009208.hg.1	42	5559105	42	0	IGLV7-46	2.08365e-19	3.00741e-05
TC1500010825.hg.1	56	7447230	0	56	NA	2.13058e-19	3.00741e-05
TC0500013319.hg.1	45	5968328	0	45	GUSBP9	2.13058e-19	3.00741e-05
TC1000009300.hg.1	41	5439639	0	41	swershy	2.13058e-19	3.00741e-05
TC0700008142.hg.1	52	6897606	0	52	NA	2.13058e-19	3.00741e-05
TC0100014308.hg.1	37	4908233	0	37	NA	2.13058e-19	3.00741e-05
TC0100008172.hg.1	40	5265385	0	40	RP11-8J9.5	2.13058e-19	3.00741e-05
TC0700008869.hg.1	46	6067918	0	46	NA	2.17856e-19	3.00741e-05
TC0700012517.hg.1	58	7675569	58	0	NA	2.17856e-19	3.00741e-05
TC1000007526.hg.1	41	5393397	0	41	AGAP13P	2.17856e-19	3.00741e-05
TC0200009876.hg.1	49	6501865	49	0	AC009495.2	2.17856e-19	3.00741e-05
TC0100016860.hg.1	11	1432280	11	0	NA	2.17856e-19	3.00741e-05
TC0900009190.hg.1	35	4633053	35	0	plaspar	2.2276e-19	3.00741e-05
TC0700008129.hg.1	30	3923841	0	30	plashawby	2.2276e-19	3.00741e-05
TC1500007957.hg.1	47	6230662	47	0	skardee	2.27773e-19	3.00741e-05
TC1000011299.hg.1	19	2481452	0	19	WAPL	2.27773e-19	3.00741e-05
TC1600009862.hg.1	22	2893130	0	22	mitema	2.32898e-19	3.00741e-05
TC0100009285.hg.1	33	4335890	0	33	NA	2.32898e-19	3.00741e-05
TC0800011240.hg.1	44	5825670	0	44	NA	2.43492e-19	3.00741e-05
TC0300010000.hg.1	30	3965144	30	0	NA	2.48966e-19	3.00741e-05
TC0600013884.hg.1	48	6343308	48	0	glawsnerbu	2.54562e-19	3.00741e-05
TC0900008002.hg.1	48	6352030	48	0	NA	2.60282e-19	3.00741e-05
TC0X00009112.hg.1	29	3797408	0	29	NA	2.60282e-19	3.00741e-05
TC1600011487.hg.1	31	4083070	0	31	NPIPA8	2.60282e-19	3.00741e-05
TC0700013090.hg.1	57	7558308	0	57	weeko	2.66128e-19	3.00741e-05
TC0600008129.hg.1	39	5131386	0	39	HSP90AB1	2.66128e-19	3.00741e-05
TC1600008516.hg.1	56	7419842	0	56	mazybu	2.72105e-19	3.00741e-05
TC0700009727.hg.1	43	5671618	0	43	worko	2.72105e-19	3.00741e-05
TC0700012642.hg.1	12	1573626	0	12	NA	2.78214e-19	3.00741e-05
TC0600008792.hg.1	47	6224057	0	47	NA	2.84459e-19	3.00741e-05
TC1100011008.hg.1	43	5693953	0	43	PTGDR2	2.90842e-19	3.00741e-05
TC1600010850.hg.1	55	7280650	0	55	kukiri	2.90842e-19	3.00741e-05
TC1500006996.hg.1	53	7017419	0	53	OIP5-AS1	2.97366e-19	3.00741e-05
TC0300012728.hg.1	38	5032398	38	0	PLSCR1	2.97366e-19	3.00741e-05
TC1400010160.hg.1	42	5565610	0	42	lushubu	2.97366e-19	3.00741e-05
TC0400011108.hg.1	31	4057717	0	31	CNOT6L	3.04036e-19	3.00741e-05
TC1000011436.hg.1	42	5544727	42	0	RP11-348J12.2	3.04036e-19	3.00741e-05
TC0400007304.hg.1	27	3565333	27	0	NA	3.04036e-19	3.00741e-05
TC0100006736.hg.1	31	4035790	31	0	LOC102724539	3.04036e-19	3.00741e-05
TC0200014049.hg.1	37	4910256	37	0	TMEM185B	3.1782e-19	3.00741e-05
TC1600011489.hg.1	40	5252128	0	40	NPIPA5	3.24942e-19	3.00741e-05
TC1100012444.hg.1	30	3946122	0	30	PCSK7	3.24942e-19	3.00741e-05
TC0400006767.hg.1	36	4729302	36	0	NA	3.24942e-19	3.00741e-05
TC0900009439.hg.1	45	5993276	0	45	rarlo	3.32222e-19	3.00741e-05
TC2100008266.hg.1	46	6084313	46	0	chornee	3.32222e-19	3.00741e-05
TC0600006672.hg.1	28	3688158	28	0	NA	3.32222e-19	3.00741e-05
TC1400006615.hg.1	39	5168739	39	0	NA	3.39663e-19	3.00741e-05
TC2000006726.hg.1	43	5709551	0	43	PA2G4P2	3.39663e-19	3.00741e-05
TC1900007180.hg.1	24	3160031	0	24	SNRPGP15	3.39663e-19	3.00741e-05
TC0500008805.hg.1	33	4354697	33	0	NA	3.47268e-19	3.00741e-05
TC1300007973.hg.1	40	5261684	40	0	seware	3.62987e-19	3.00741e-05
TC2200008619.hg.1	43	5719797	43	0	NA	3.62987e-19	3.00741e-05
TC0300008689.hg.1	40	5303690	40	0	swerbeybu	3.62987e-19	3.00741e-05
TC0300008975.hg.1	19	2490777	0	19	NA	3.71109e-19	3.00741e-05
TC0100007765.hg.1	37	4883161	0	37	ZMYM4	3.79409e-19	3.00741e-05
TC0100009906.hg.1	58	7656360	0	58	blyporbo	3.79409e-19	3.00741e-05
TC0300006588.hg.1	35	4602867	35	0	AC090841.1	3.87893e-19	3.00741e-05
TC0800011211.hg.1	45	6001854	0	45	NIPAL2	4.05427e-19	3.00741e-05
TC1900011650.hg.1	57	7540646	0	57	ARHGEF18	4.05427e-19	3.00741e-05
TC0Y00006539.hg.1	31	4085136	31	0	TTTY12	4.05427e-19	3.00741e-05
TC0400010076.hg.1	26	3431168	0	26	NA	4.05427e-19	3.00741e-05
TC0300007395.hg.1	45	5966130	45	0	CTD-2330K9.2	4.14486e-19	3.00741e-05
TC1100007788.hg.1	45	5913206	0	45	NA	4.14486e-19	3.00741e-05
TC1300009859.hg.1	6	783794	6	0	RP11-88E10.4	4.14486e-19	3.00741e-05
TC0400012794.hg.1	16	2094578	16	0	snarflor	4.14486e-19	3.00741e-05
TC1300008924.hg.1	41	5428422	0	41	deypy	4.23744e-19	3.00741e-05
TC1900008325.hg.1	46	6070440	46	0	NA	4.33206e-19	3.00741e-05
TC0700009061.hg.1	49	6498295	0	49	CALU	4.33206e-19	3.00741e-05
TC0600013073.hg.1	28	3721732	0	28	HDDC2	4.33206e-19	3.00741e-05
TC2100008478.hg.1	48	6358513	0	48	dato	4.33206e-19	3.00741e-05
TC1400006486.hg.1	21	2765143	21	0	OR4M1	4.33206e-19	3.00741e-05
TC0100012242.hg.1	51	6754986	51	0	EFCAB2	4.42878e-19	3.00741e-05
TC0400012299.hg.1	35	4649323	35	0	NA	4.42878e-19	3.00741e-05
TC0700008579.hg.1	31	4078681	31	0	TRIM56	4.52762e-19	3.00741e-05
TC0600008858.hg.1	28	3676995	0	28	NA	4.52762e-19	3.00741e-05
TC0100013823.hg.1	49	6482961	49	0	COL9A2	4.62864e-19	3.00741e-05
TC0900008891.hg.1	51	6764533	0	51	LRRC8A	4.62864e-19	3.00741e-05
TC0400012102.hg.1	45	5935481	0	45	LRBA	4.62864e-19	3.00741e-05
TC0500008630.hg.1	51	6740268	51	0	tawslerby	4.73189e-19	3.00741e-05
TC1700012270.hg.1	51	6754755	0	51	CRHR1-IT1	4.83742e-19	3.00741e-05
TC1900009456.hg.1	53	7014119	53	0	MBD3L3	4.83742e-19	3.00741e-05
TC0100016302.hg.1	62	8247308	0	62	CD247	4.94527e-19	3.00741e-05
TC1400006685.hg.1	39	5137313	39	0	IL25	4.94527e-19	3.00741e-05
TC0300010712.hg.1	32	4223117	32	0	RP11-640L9.1	4.94527e-19	3.00741e-05
TC1600007544.hg.1	16	2110099	16	0	VN1R65P	4.94527e-19	3.00741e-05
TC1100007553.hg.1	27	3553265	27	0	OR4R3P	4.94527e-19	3.00741e-05
TC0200013407.hg.1	29	3833237	0	29	NA	4.94527e-19	3.00741e-05
TC1100009554.hg.1	35	4604705	35	0	NA	5.05549e-19	3.00741e-05
TC2100006697.hg.1	34	4536192	0	34	AP000568.2	5.28326e-19	3.00741e-05
TC0200011166.hg.1	35	4620898	0	35	NA	5.28326e-19	3.00741e-05
TC0800010460.hg.1	38	5024493	0	38	LYPLA1	5.28326e-19	3.00741e-05
TC0900007316.hg.1	21	2762939	0	21	NA	5.40093e-19	3.00741e-05
TC1100007257.hg.1	50	6645099	0	50	CAT	5.52117e-19	3.00741e-05
TC0100008377.hg.1	35	4609469	35	0	RP4-758J24.4	5.52117e-19	3.00741e-05
TC1500007873.hg.1	43	5705544	43	0	NA	5.52117e-19	3.00741e-05
TC1100011602.hg.1	46	6064672	0	46	UCP2	5.64407e-19	3.00741e-05
TC0800012226.hg.1	45	5943063	45	0	luzarby	5.64407e-19	3.00741e-05
TC0900012272.hg.1	32	4188380	0	32	RC3H2	5.64407e-19	3.00741e-05
TC0100014807.hg.1	20	2615409	0	20	foboy	5.64407e-19	3.00741e-05
TC1000010223.hg.1	23	3013908	23	0	NA	5.76966e-19	3.00741e-05
TC1200006659.hg.1	22	2893506	22	0	U47924.27	5.89801e-19	3.00741e-05
TC0700008623.hg.1	21	2738603	0	21	CTA-313A17.3	5.89801e-19	3.00741e-05
TC0100006837.hg.1	35	4600442	0	35	NA	6.02919e-19	3.00741e-05
TC1300008253.hg.1	42	5563834	0	42	CRYL1	6.02919e-19	3.00741e-05
TC0100009929.hg.1	26	3424829	0	26	SETDB1	6.02919e-19	3.00741e-05
TC0100018567.hg.1	17	2212416	0	17	RBM34	6.02919e-19	3.00741e-05
TC0100018360.hg.1	38	5008082	38	0	DISC1	6.16324e-19	3.00741e-05
TC2000008354.hg.1	25	3271674	25	0	NA	6.30024e-19	3.00741e-05
TC0Y00007235.hg.1	16	2099689	0	16	TCEB1P10	6.30024e-19	3.00741e-05
TC0X00008764.hg.1	31	4046553	31	0	PNMA3	6.44025e-19	3.00741e-05
TC0900009910.hg.1	30	3942873	30	0	ARID3C	6.44025e-19	3.00741e-05
TC0100007597.hg.1	58	7668324	0	58	NA	6.44025e-19	3.00741e-05
TC2200007231.hg.1	41	5451837	0	41	NA	6.58332e-19	3.00741e-05
TC0100015432.hg.1	40	5264306	40	0	NA	6.58332e-19	3.00741e-05
TC1200007860.hg.1	29	3817203	0	29	menure	6.58332e-19	3.00741e-05
TC2200007047.hg.1	13	1699784	13	0	keypoy	6.58332e-19	3.00741e-05
TC2000007828.hg.1	15	1963383	0	15	RPS4XP3	6.58332e-19	3.00741e-05
TC0900012174.hg.1	10	1295175	10	0	MIR2861	6.58332e-19	3.00741e-05
TC1000007396.hg.1	37	4866108	0	37	BMS1	6.72954e-19	3.00741e-05
TC0100011194.hg.1	53	7029160	0	53	lorplar	6.72954e-19	3.00741e-05
TC2200009171.hg.1	37	4897233	37	0	chorsa	6.72954e-19	3.00741e-05
TC0700008127.hg.1	36	4687562	0	36	LOC100288933	6.87896e-19	3.00741e-05
TC0600006903.hg.1	32	4197535	32	0	NA	6.87896e-19	3.00741e-05
TC1700006900.hg.1	32	4216293	32	0	RP11-471L13.3	7.03166e-19	3.00741e-05
TC0500010336.hg.1	35	4615107	35	0	CTD-2533K21.2	7.03166e-19	3.00741e-05
TC0100017722.hg.1	42	5593728	0	42	C1orf131	7.18771e-19	3.00741e-05
TC1400010463.hg.1	51	6762261	51	0	NA	7.18771e-19	3.00741e-05
TC0100007851.hg.1	27	3539150	0	27	RNU6-584P	7.18771e-19	3.00741e-05
TC1400007596.hg.1	74	9824086	0	74	SNORD56B	7.34718e-19	3.00741e-05
TC1900009251.hg.1	39	5132840	0	39	AC006538.8	7.34718e-19	3.00741e-05
TC0300013950.hg.1	25	3282888	0	25	EFHB	7.51014e-19	3.00741e-05
TC0200006540.hg.1	18	2360099	18	0	DCDC2C	7.51014e-19	3.00741e-05
TC1200008449.hg.1	17	2233178	17	0	NA	7.51014e-19	3.00741e-05
TC2000008426.hg.1	32	4210031	32	0	NA	7.67667e-19	3.00741e-05
TC0300006447.hg.1	34	4458399	0	34	NA	7.67667e-19	3.00741e-05
TC0400011133.hg.1	28	3673037	0	28	tasame	7.67667e-19	3.00741e-05
TC1700010613.hg.1	34	4503121	34	0	RARA-AS1	7.84684e-19	3.00741e-05
TC1100008414.hg.1	24	3145007	0	24	HNRNPA1P40	7.84684e-19	3.00741e-05
TC0800007215.hg.1	30	3956064	0	30	NA	7.84684e-19	3.00741e-05
TC0X00007402.hg.1	64	8529748	0	64	bartoy	8.02074e-19	3.00741e-05
TC0400010722.hg.1	40	5241769	40	0	norspeeby	8.02074e-19	3.00741e-05
TC1000007418.hg.1	37	4867203	37	0	LOC105378272	8.02074e-19	3.00741e-05
TC0X00008437.hg.1	16	2086132	0	16	STK26	8.02074e-19	3.00741e-05
TC0200014475.hg.1	59	7844391	59	0	smostoby	8.19845e-19	3.00741e-05
TC1600011514.hg.1	40	5283740	0	40	SMG1P2	8.19845e-19	3.00741e-05
TC0700008050.hg.1	52	6909784	0	52	STAG3L1andTRIM73andNSUN5P1	8.38004e-19	3.00741e-05
TC0500011291.hg.1	42	5559834	0	42	CKMT2-AS1	8.38004e-19	3.00741e-05
TC0200008549.hg.1	43	5709358	43	0	AC159540.2	8.38004e-19	3.00741e-05
TC0X00007719.hg.1	39	5155104	0	39	NA	8.56561e-19	3.00741e-05
TC1900008730.hg.1	18	2349225	0	18	NA	8.56561e-19	3.00741e-05
TC0400010515.hg.1	33	4392011	0	33	NA	8.56561e-19	3.00741e-05
TC0200014515.hg.1	46	6098110	0	46	RP11-107E5.3	8.75523e-19	3.00741e-05
TC1100008644.hg.1	43	5709747	43	0	NA	8.75523e-19	3.00741e-05
TC0100014650.hg.1	25	3295250	0	25	ZZZ3	8.75523e-19	3.00741e-05
TC1700008247.hg.1	57	7583376	57	0	TMEM92	8.75523e-19	3.00741e-05
TC1600007385.hg.1	40	5319196	0	40	nuspar	8.75523e-19	3.00741e-05
TC0100008738.hg.1	33	4371788	33	0	KRT8P21	8.949e-19	3.00741e-05
TC1500007300.hg.1	21	2747404	21	0	LOC105370829	8.949e-19	3.00741e-05
TC1700012277.hg.1	60	7967393	0	60	CDK5RAP3	9.14701e-19	3.00741e-05
TC1700008723.hg.1	51	6748879	0	51	towey	9.14701e-19	3.00741e-05
TC1500008680.hg.1	36	4697813	36	0	RP11-2F9.4	9.14701e-19	3.00741e-05
TC0700008568.hg.1	36	4718758	0	36	SRRT	9.55608e-19	3.00741e-05
TC2100008513.hg.1	37	4886602	37	0	sheetaw	9.55608e-19	3.00741e-05
TC1700010321.hg.1	45	5966405	45	0	NA	9.76735e-19	3.00741e-05
TC2200008391.hg.1	44	5813248	44	0	NA	9.76735e-19	3.00741e-05
TC1100011714.hg.1	29	3827839	29	0	rormerby	9.98322e-19	3.00741e-05
TC1500006455.hg.1	52	6896411	0	52	RP11-467L19.8	9.98322e-19	3.00741e-05
TC0700008594.hg.1	33	4355414	33	0	EMID2	9.98322e-19	3.00741e-05
TC2000008134.hg.1	37	4890804	37	0	TCF15	1.02038e-18	3.00741e-05
TC1400008369.hg.1	56	7418998	0	56	snawduby	1.04292e-18	3.00741e-05
TC0400009467.hg.1	26	3422657	0	26	TRAPPC11	1.04292e-18	3.00741e-05
TC0300011989.hg.1	15	1968647	15	0	SLC9C1	1.04292e-18	3.00741e-05
TC1100013060.hg.1	41	5411219	41	0	MYEOV	1.04292e-18	3.00741e-05
TC0100011940.hg.1	39	5128370	0	39	COG2	1.06595e-18	3.00741e-05
TC0200009250.hg.1	22	2895378	22	0	NA	1.06595e-18	3.00741e-05
TC1700010008.hg.1	58	7736189	0	58	kore	1.08949e-18	3.00741e-05
TC0100015671.hg.1	50	6622739	0	50	sterkler	1.08949e-18	3.00741e-05
TC1000007499.hg.1	37	4883765	0	37	AGAP7P	1.11353e-18	3.00741e-05
TC1000008269.hg.1	34	4458238	0	34	GHITM	1.1381e-18	3.00741e-05
TC0500006454.hg.1	40	5280384	40	0	NA	1.1381e-18	3.00741e-05
TC0800008077.hg.1	22	2871659	22	0	RP11-363E6.1	1.1381e-18	3.00741e-05
TC0600012467.hg.1	31	4064523	31	0	LOC101928820	1.16321e-18	3.00741e-05
TC1500010016.hg.1	36	4767994	36	0	NA	1.16321e-18	3.00741e-05
TC0200014613.hg.1	13	1709039	13	0	LOC101929319	1.16321e-18	3.00741e-05
TC0200012851.hg.1	53	7071101	0	53	AC007386.4	1.18886e-18	3.00741e-05
TC0200007939.hg.1	57	7576504	57	0	NA	1.21507e-18	3.00741e-05
TC0200009702.hg.1	21	2739418	21	0	PHBP4	1.21507e-18	3.00741e-05
TC1500007258.hg.1	39	5117454	39	0	LOC100129973	1.21507e-18	3.00741e-05
TC0900006839.hg.1	8	1054293	8	0	NA	1.24185e-18	3.00741e-05
TC1900011981.hg.1	50	6630461	0	50	ERCC2	1.26922e-18	3.00741e-05
TC0600009133.hg.1	42	5542114	0	42	NA	1.26922e-18	3.00741e-05
TC1000010265.hg.1	48	6363620	0	48	ITGB1	1.26922e-18	3.00741e-05
TC1400009332.hg.1	49	6474947	0	49	flacheybu	1.29718e-18	3.00741e-05
TC0700012736.hg.1	52	6881273	0	52	flakee	1.32575e-18	3.00741e-05
TC1800008876.hg.1	26	3417874	26	0	NA	1.32575e-18	3.00741e-05
TC1700007882.hg.1	38	5036988	38	0	NA	1.32575e-18	3.00741e-05
TC1600008905.hg.1	40	5267881	40	0	TCONS_l2_00010436	1.38476e-18	3.00741e-05
TC0200015662.hg.1	36	4724568	36	0	koyder	1.38476e-18	3.00741e-05
TC0100014058.hg.1	47	6194099	47	0	KNCN	1.38476e-18	3.00741e-05
TC1800006477.hg.1	3	393627	3	0	NA	1.38476e-18	3.00741e-05
TC1700008223.hg.1	26	3409287	26	0	tumee	1.38476e-18	3.00741e-05
TC0200010348.hg.1	59	7823585	59	0	NA	1.41523e-18	3.00741e-05
TC0X00007461.hg.1	56	7428183	0	56	AL445523.1	1.41523e-18	3.00741e-05
TC0400008360.hg.1	49	6446587	0	49	NA	1.41523e-18	3.00741e-05
TC1200008573.hg.1	31	4091315	0	31	SLC25A3	1.41523e-18	3.00741e-05
TC1700008011.hg.1	46	6085667	46	0	DBF4B	1.47817e-18	3.00741e-05
TC1700010168.hg.1	17	2233982	17	0	RPS29P22	1.47817e-18	3.00741e-05
TC0700013615.hg.1	34	4477458	0	34	ZNF800	1.51068e-18	3.00741e-05
TC0900011211.hg.1	28	3667598	0	28	NA	1.54388e-18	3.00741e-05
TC1700008691.hg.1	50	6617276	0	50	kloysma	1.57781e-18	3.00741e-05
TC0700013575.hg.1	40	5238011	0	40	STAG3L3	1.61247e-18	3.00741e-05
TC1500008664.hg.1	24	3136140	24	0	RP11-294C11.6	1.61247e-18	3.00741e-05
TC1000008147.hg.1	39	5122783	39	0	RP13-39P12.3	1.61247e-18	3.00741e-05
TC1300008843.hg.1	35	4624786	35	0	RN7SL288P	1.64789e-18	3.00741e-05
TC1900009651.hg.1	39	5157226	39	0	YIPF2	1.64789e-18	3.00741e-05
TC0200015956.hg.1	26	3407668	0	26	morpybo	1.64789e-18	3.00741e-05
TC1000011034.hg.1	30	3936449	0	30	RP11-574K11.32	1.64789e-18	3.00741e-05
TC2200008557.hg.1	30	3953307	30	0	NA	1.68407e-18	3.00741e-05
TC1600009935.hg.1	37	4853853	0	37	SPN	1.68407e-18	3.00741e-05
TC0900009510.hg.1	44	5822047	0	44	RPL4P5	1.72104e-18	3.00741e-05
TC1300007566.hg.1	50	6615840	50	0	glorstu	1.72104e-18	3.00741e-05
TC1600008443.hg.1	28	3705948	0	28	luswar	1.72104e-18	3.00741e-05
TC1000012567.hg.1	29	3802860	0	29	AGAP5	1.7588e-18	3.00741e-05
TC1600010031.hg.1	37	4894432	37	0	CTD-2014E2.6	1.7588e-18	3.00741e-05
TC1700006845.hg.1	37	4903837	0	37	rorer	1.79739e-18	3.00741e-05
TC0100017992.hg.1	59	7824904	0	59	wawkloy	1.79739e-18	3.00741e-05
TC1000009076.hg.1	35	4625561	0	35	wayore	1.79739e-18	3.00741e-05
TC1100007441.hg.1	43	5644157	43	0	CTD-2589M5.5	1.83681e-18	3.00741e-05
TC1000009220.hg.1	16	2102326	16	0	NA	1.83681e-18	3.00741e-05
TC0400008623.hg.1	42	5549973	0	42	klorsteybu	1.83681e-18	3.00741e-05
TC0X00008739.hg.1	17	2220938	17	0	MAGEA4	1.83681e-18	3.00741e-05
TC1200007990.hg.1	20	2623778	0	20	PABPC1P4	1.87709e-18	3.00741e-05
TC1600007360.hg.1	48	6345423	0	48	glywerbu	1.87709e-18	3.00741e-05
TC1000009684.hg.1	36	4748276	0	36	GDI2	1.96027e-18	3.00741e-05
TC1100012136.hg.1	7	899498	0	7	RNU7-159P	1.96027e-18	3.00741e-05
TC0700009883.hg.1	31	4063500	31	0	borsleebu	2.00322e-18	3.00741e-05
TC0100007261.hg.1	27	3527929	27	0	CELA3B	2.00322e-18	3.00741e-05
TC0800011429.hg.1	17	2229528	17	0	RP11-649G15.2	2.00322e-18	3.00741e-05
TC2000007954.hg.1	49	6516072	0	49	NA	2.04709e-18	3.00741e-05
TC0200008537.hg.1	37	4876835	0	37	hutoyo	2.04709e-18	3.00741e-05
TC0400009926.hg.1	28	3701137	28	0	dergo	2.04709e-18	3.00741e-05
TC0700008888.hg.1	28	3667036	28	0	AC002465.2	2.04709e-18	3.00741e-05
TC0400012147.hg.1	43	5682011	0	43	feefloy	2.09192e-18	3.00741e-05
TC1600011207.hg.1	30	3921571	30	0	NA	2.09192e-18	3.00741e-05
TC0100008336.hg.1	43	5685032	0	43	SCP2	2.13771e-18	3.00741e-05
TC0200011352.hg.1	34	4462770	34	0	U3	2.13771e-18	3.00741e-05
TC0200012519.hg.1	43	5679991	43	0	NA	2.18449e-18	3.00741e-05
TC0200008921.hg.1	44	5847190	0	44	TTL	2.18449e-18	3.00741e-05
TC0100016306.hg.1	30	3916856	0	30	rasomo	2.18449e-18	3.00741e-05
TC0600013901.hg.1	58	7725149	0	58	chafleeby	2.23229e-18	3.00741e-05
TC1000010734.hg.1	32	4218476	0	32	spawmo	2.23229e-18	3.00741e-05
TC1300009162.hg.1	30	3913257	30	0	NA	2.23229e-18	3.00741e-05
TC0400012931.hg.1	35	4616062	0	35	G3BP2	2.28111e-18	3.00741e-05
TC1300008715.hg.1	38	5021314	38	0	pleycha	2.33099e-18	3.00741e-05
TC0200008235.hg.1	31	4061239	31	0	peeklo	2.33099e-18	3.00741e-05
TC0600011602.hg.1	44	5830577	0	44	NA	2.33099e-18	3.00741e-05
TC1200011870.hg.1	43	5703076	0	43	KCTD10	2.33099e-18	3.00741e-05
TC1900010605.hg.1	33	4348692	33	0	NA	2.33099e-18	3.00741e-05
TC0700010011.hg.1	25	3266153	25	0	NA	2.33099e-18	3.00741e-05
TC0100016307.hg.1	33	4355983	0	33	rasomo	2.43401e-18	3.00741e-05
TC1000007152.hg.1	28	3666180	28	0	NA	2.43401e-18	3.00741e-05
TC1100009339.hg.1	21	2741789	0	21	LOC341056	2.43401e-18	3.00741e-05
TC1400008909.hg.1	47	6236611	0	47	RP11-671J11.7	2.48719e-18	3.00741e-05
TC0900007663.hg.1	35	4622145	0	35	CEP78	2.48719e-18	3.00741e-05
TC1900010477.hg.1	38	5044208	38	0	AC002511.2	2.48719e-18	3.00741e-05
TC1700009969.hg.1	43	5673696	0	43	FLII	2.48719e-18	3.00741e-05
TC0500009598.hg.1	21	2752015	21	0	EIF4E1B	2.48719e-18	3.00741e-05
TC0600013426.hg.1	27	3544201	0	27	AL031320.1	2.48719e-18	3.00741e-05
TC1300006471.hg.1	36	4767199	0	36	SLC25A15P2	2.54151e-18	3.00741e-05
TC0100007433.hg.1	28	3678827	0	28	SCARNA18	2.54151e-18	3.00741e-05
TC2200007500.hg.1	29	3827695	29	0	NA	2.54151e-18	3.00741e-05
TC0600007332.hg.1	38	4988412	38	0	NA	2.59701e-18	3.00741e-05
TC0200010527.hg.1	47	6219912	0	47	ICOS	2.59701e-18	3.00741e-05
TC1100011644.hg.1	37	4895427	0	37	dorska	2.59701e-18	3.00741e-05
TC1100010616.hg.1	29	3831006	29	0	ALKBH3-AS1	2.59701e-18	3.00741e-05
TC0100018483.hg.1	29	3822738	29	0	HIST2H2BE	2.59701e-18	3.00741e-05
TC1800007219.hg.1	54	7159764	54	0	NA	2.59701e-18	3.00741e-05
TC0300008863.hg.1	25	3264486	0	25	CDV3	2.59701e-18	3.00741e-05
TC1000008449.hg.1	36	4774243	0	36	NA	2.59701e-18	3.00741e-05
TC2000009843.hg.1	33	4373406	0	33	tubaw	2.71162e-18	3.00741e-05
TC1500007482.hg.1	36	4773795	36	0	NA	2.71162e-18	3.00741e-05
TC1600008868.hg.1	38	4993255	38	0	CDH15	2.71162e-18	3.00741e-05
TC1100011539.hg.1	41	5417776	0	41	NUMA1	2.77078e-18	3.00741e-05
TC0300010767.hg.1	36	4735100	36	0	NA	2.77078e-18	3.00741e-05
TC1200012638.hg.1	34	4481331	34	0	HOXC9	2.77078e-18	3.00741e-05
TC0100006829.hg.1	26	3408037	26	0	smylawbu	2.77078e-18	3.00741e-05
TC1700012425.hg.1	34	4473503	0	34	RP11-798G7.7	2.77078e-18	3.00741e-05
TC1600007403.hg.1	42	5506868	0	42	NA	2.77078e-18	3.00741e-05
TC0300008468.hg.1	50	6627814	0	50	RPS26P21	2.83122e-18	3.00741e-05
TC0100011175.hg.1	36	4727874	36	0	NA	2.83122e-18	3.00741e-05
TC1000007988.hg.1	61	8077504	0	61	rerimu	2.83122e-18	3.00741e-05
TC1900010504.hg.1	19	2505540	19	0	NA	2.83122e-18	3.00741e-05
TC1100010184.hg.1	20	2610812	0	20	NA	2.83122e-18	3.00741e-05
TC0600013086.hg.1	24	3190159	24	0	NA	2.95602e-18	3.00741e-05
TC0100007928.hg.1	38	5015295	38	0	NA	2.95602e-18	3.00741e-05
TC0600011722.hg.1	47	6218058	0	47	jorsparby	3.02045e-18	3.00741e-05
TC1100008451.hg.1	51	6719059	0	51	flawchor	3.02045e-18	3.00741e-05
TC0200012697.hg.1	45	5926170	45	0	NA	3.08626e-18	3.00741e-05
TC0300007177.hg.1	28	3681831	0	28	goyspoyby	3.08626e-18	3.00741e-05
TC1300007583.hg.1	26	3394629	0	26	HSPD1P8	3.08626e-18	3.00741e-05
TC0300009276.hg.1	32	4207829	0	32	NA	3.08626e-18	3.00741e-05
TC0X00006576.hg.1	19	2499770	0	19	NA	3.08626e-18	3.00741e-05
TC0100014260.hg.1	42	5574649	0	42	skoyby	3.15348e-18	3.00741e-05
TC0200016319.hg.1	25	3297176	0	25	ANKMY1	3.15348e-18	3.00741e-05
TC0100014228.hg.1	38	5012379	0	38	LRP8	3.15348e-18	3.00741e-05
TC1800008082.hg.1	26	3410609	0	26	RP11-677O4.6	3.15348e-18	3.00741e-05
TC1700009649.hg.1	43	5609959	0	43	FXR2	3.15348e-18	3.00741e-05
TC2200007763.hg.1	42	5549570	0	42	NA	3.22215e-18	3.00741e-05
TC0100018199.hg.1	27	3528469	0	27	SRRM1	3.22215e-18	3.00741e-05
TC1100007732.hg.1	20	2614168	20	0	OR5AN1	3.22215e-18	3.00741e-05
TC1400008726.hg.1	39	5166189	39	0	NA	3.22215e-18	3.00741e-05
TC0100015876.hg.1	46	6073520	0	46	ILF2	3.22215e-18	3.00741e-05
TC1900007984.hg.1	30	3949716	30	0	LOC644554	3.22215e-18	3.00741e-05
TC1500009265.hg.1	21	2745519	21	0	Y_RNA	3.22215e-18	3.00741e-05
TC1200012842.hg.1	46	6072612	0	46	ANAPC7	3.36396e-18	3.00741e-05
TC1000007501.hg.1	40	5279217	0	40	staglerbu	3.36396e-18	3.00741e-05
TC0100015772.hg.1	23	3033773	23	0	NA	3.36396e-18	3.00741e-05
TC1800008527.hg.1	25	3273099	25	0	NA	3.36396e-18	3.00741e-05
TC1200008127.hg.1	37	4839256	0	37	cheeno	3.36396e-18	3.00741e-05
TC1200010971.hg.1	26	3444151	0	26	DCTN2	3.43715e-18	3.00741e-05
TC1600010735.hg.1	22	2892472	0	22	CTD-2033A16.2	3.43715e-18	3.00741e-05
TC0700011172.hg.1	39	5139536	0	39	RP11-700P18.2	3.43715e-18	3.00741e-05
TC0100010918.hg.1	37	4884759	37	0	NA	3.43715e-18	3.00741e-05
TC1200006760.hg.1	33	4336804	0	33	yohemi	3.43715e-18	3.00741e-05
TC0300009066.hg.1	12	1570602	0	12	NA	3.43715e-18	3.00741e-05
TC1000011332.hg.1	40	5318076	0	40	chawdabu	3.51191e-18	3.00741e-05
TC0300009928.hg.1	4	512532	4	0	NA	3.51191e-18	3.00741e-05
TC0100012750.hg.1	25	3268722	25	0	NA	3.51191e-18	3.00741e-05
TC1000010048.hg.1	43	5668943	43	0	flynerby	3.58828e-18	3.00741e-05
TC0200012398.hg.1	26	3425805	26	0	NA	3.58828e-18	3.00741e-05
TC1100011497.hg.1	44	5847298	0	44	sowari	3.66629e-18	3.00741e-05
TC0500010085.hg.1	41	5403261	41	0	CMBL	3.66629e-18	3.00741e-05
TC1900007584.hg.1	11	1438469	0	11	BNIP3P36	3.66629e-18	3.00741e-05
TC0700011275.hg.1	30	3951763	0	30	MTND3P2	3.74598e-18	3.00741e-05
TC1300007884.hg.1	30	3948055	0	30	TPP2	3.74598e-18	3.00741e-05
TC0400007916.hg.1	11	1423142	11	0	NA	3.74598e-18	3.00741e-05
TC0900008097.hg.1	16	2084069	0	16	EIF4BP3	3.74598e-18	3.00741e-05
TC0X00006663.hg.1	17	2224573	17	0	RP1-122K4.2	3.82737e-18	3.00741e-05
TC0400012353.hg.1	21	2717510	0	21	RP11-436A7.1	3.82737e-18	3.00741e-05
TC0600007370.hg.1	31	4109593	31	0	LOC100131289	3.82737e-18	3.00741e-05
TC1200009017.hg.1	35	4560046	35	0	RP11-148B3.2	3.82737e-18	3.00741e-05
TC0100016303.hg.1	40	5297441	0	40	RP11-104L21.2	3.91051e-18	3.00741e-05
TC0600006907.hg.1	32	4199022	32	0	NA	3.91051e-18	3.00741e-05
TC2000008737.hg.1	44	5831013	0	44	snawzy	3.99543e-18	3.00741e-05
TC1000010375.hg.1	42	5562600	0	42	RP11-508N22.11	3.99543e-18	3.00741e-05
TC1900011854.hg.1	31	4089729	0	31	ELAVL1	3.99543e-18	3.00741e-05
TC0900007978.hg.1	33	4357946	33	0	latoby	3.99543e-18	3.00741e-05
TC0700009268.hg.1	40	5291802	0	40	AC024084.2	4.08217e-18	3.00741e-05
TC0100007678.hg.1	15	1942603	0	15	HDAC1	4.08217e-18	3.00741e-05
TC1700008103.hg.1	53	7074542	0	53	NA	4.08217e-18	3.00741e-05
TC0300012736.hg.1	24	3144456	0	24	NA	4.08217e-18	3.00741e-05
TC0400011168.hg.1	31	4056757	0	31	HNRNPD	4.17076e-18	3.00741e-05
TC0700009467.hg.1	50	6613144	0	50	TRBV29-1	4.17076e-18	3.00741e-05
TC0700008555.hg.1	42	5553458	42	0	FBXO24	4.17076e-18	3.00741e-05
TC1600006555.hg.1	38	5023014	0	38	skoynor	4.26126e-18	3.00741e-05
TC0900011015.hg.1	31	4075177	31	0	naseeby	4.3537e-18	3.00741e-05
TC0800009112.hg.1	51	6769300	0	51	NA	4.3537e-18	3.00741e-05
TC1700011040.hg.1	43	5664386	0	43	NA	4.3537e-18	3.00741e-05
TC1900008902.hg.1	32	4209538	32	0	BRSK1	4.44811e-18	3.00741e-05
TC2100006628.hg.1	31	4094052	31	0	starfor	4.54454e-18	3.00741e-05
TC0700007004.hg.1	49	6489653	49	0	sweecheeby	4.54454e-18	3.00741e-05
TC0100007898.hg.1	24	3174641	0	24	MACF1	4.54454e-18	3.00741e-05
TC2100006971.hg.1	5	638402	5	0	NA	4.54454e-18	3.00741e-05
TC1300008267.hg.1	41	5400671	0	41	XPO4	4.64304e-18	3.00741e-05
TC1600007204.hg.1	29	3767019	0	29	wospar	4.64304e-18	3.00741e-05
TC2200009253.hg.1	47	6201126	47	0	MTFP1	4.74364e-18	3.00741e-05
TC0600007938.hg.1	44	5784495	0	44	leeklerbu	4.74364e-18	3.00741e-05
TC0100012433.hg.1	13	1664304	13	0	RP11-54O7.17	4.74364e-18	3.00741e-05
TC0300007865.hg.1	28	3672965	0	28	MIR4444-1	4.8464e-18	3.00741e-05
TC1000010142.hg.1	33	4351526	33	0	charklybu	4.8464e-18	3.00741e-05
TC1900008474.hg.1	35	4625559	35	0	NA	4.8464e-18	3.00741e-05
TC0300009609.hg.1	29	3827715	0	29	ACTL6A	4.8464e-18	3.00741e-05
TC1900008925.hg.1	56	7436308	0	56	U2AF2	4.95135e-18	3.00741e-05
TC1200011376.hg.1	29	3800911	0	29	NA	4.95135e-18	3.00741e-05
TC1100013230.hg.1	35	4617960	0	35	BCL9L	4.95135e-18	3.00741e-05
TC2000007877.hg.1	23	3013907	23	0	NA	4.95135e-18	3.00741e-05
TC1100012954.hg.1	37	4846438	37	0	TRIM6	4.95135e-18	3.00741e-05
TC0400010918.hg.1	32	4229508	32	0	RP11-468N14.13	4.95135e-18	3.00741e-05
TC1600009646.hg.1	47	6237565	0	47	KNOP1	4.95135e-18	3.00741e-05
TC1200006693.hg.1	32	4202901	32	0	RP11-815D16.1	4.95135e-18	3.00741e-05
TC1000010648.hg.1	34	4484490	0	34	RP11-40C11.2	4.95135e-18	3.00741e-05
TC1900010763.hg.1	24	3162047	24	0	AC005626.3	5.05854e-18	3.00741e-05
TC1600009918.hg.1	42	5528219	0	42	sharsmer	5.16803e-18	3.00741e-05
TC0700012263.hg.1	39	5158451	0	39	NA	5.16803e-18	3.00741e-05
TC2000009016.hg.1	29	3828196	0	29	DSN1	5.16803e-18	3.00741e-05
TC1100010922.hg.1	30	3952616	30	0	RP11-659P15.2	5.16803e-18	3.00741e-05
TC1600007164.hg.1	37	4914551	0	37	beyweybu	5.27985e-18	3.00741e-05
TC1600007182.hg.1	37	4914514	0	37	forsny	5.27985e-18	3.00741e-05
TC1200007239.hg.1	27	3549336	27	0	nuner	5.27985e-18	3.00741e-05
TC0600012988.hg.1	31	4085854	31	0	RP1-92C8.3	5.27985e-18	3.00741e-05
TC0200008723.hg.1	12	1562688	12	0	NA	5.39406e-18	3.00741e-05
TC1100009932.hg.1	38	4995905	38	0	UBQLNL	5.51071e-18	3.00741e-05
TC0100018082.hg.1	29	3850517	29	0	kleewoybo	5.51071e-18	3.00741e-05
TC0100014284.hg.1	30	3912104	0	30	USP24	5.51071e-18	3.00741e-05
TC1100012846.hg.1	29	3822233	0	29	NA	5.51071e-18	3.00741e-05
TC0400009989.hg.1	20	2641254	20	0	NA	5.62985e-18	3.00741e-05
TC1100011089.hg.1	37	4885516	0	37	MTA2	5.62985e-18	3.00741e-05
TC0Y00006567.hg.1	35	4592884	35	0	rari	5.62985e-18	3.00741e-05
TC1300009259.hg.1	23	3039286	0	23	NA	5.62985e-18	3.00741e-05
TC0900008488.hg.1	38	5023736	38	0	NA	5.75153e-18	3.00741e-05
TC1100011260.hg.1	26	3399845	26	0	C11orf68	5.75153e-18	3.00741e-05
TC1600010099.hg.1	24	3155280	0	24	NA	5.75153e-18	3.00741e-05
TC1600011505.hg.1	28	3661232	0	28	NPIPB4	5.75153e-18	3.00741e-05
TC0X00009441.hg.1	26	3413359	0	26	MED14	5.75153e-18	3.00741e-05
TC0400011648.hg.1	32	4227414	0	32	smarsnawby	5.87581e-18	3.00741e-05
TC2000007117.hg.1	52	6861047	0	52	ASXL1	5.87581e-18	3.00741e-05
TC0900007360.hg.1	39	5185665	39	0	NA	5.87581e-18	3.00741e-05
TC0700012303.hg.1	40	5288541	0	40	NA	6.00274e-18	3.00741e-05
TC0X00007386.hg.1	40	5293353	40	0	LOC644924	6.00274e-18	3.00741e-05
TC1200007767.hg.1	30	3927649	0	30	NCKAP1L	6.00274e-18	3.00741e-05
TC1900008160.hg.1	52	6885361	52	0	muber	6.00274e-18	3.00741e-05
TC0600007916.hg.1	29	3834609	29	0	NA	6.00274e-18	3.00741e-05
TC0300008979.hg.1	41	5458595	41	0	CLSTN2	6.00274e-18	3.00741e-05
TC0600010515.hg.1	9	1164969	0	9	NA	6.00274e-18	3.00741e-05
TC0100013438.hg.1	47	6219578	0	47	rema	6.13237e-18	3.00741e-05
TC0300012664.hg.1	41	5389035	0	41	GK5	6.13237e-18	3.00741e-05
TC0600011996.hg.1	29	3830120	0	29	MUT	6.26476e-18	3.00741e-05
TC0400011010.hg.1	31	4046014	0	31	HNRNPA1P55	6.26476e-18	3.00741e-05
TC0700012329.hg.1	16	2091000	16	0	NA	6.39998e-18	3.00741e-05
TC0700008861.hg.1	38	5029616	38	0	NA	6.39998e-18	3.00741e-05
TC1800008891.hg.1	62	8249481	0	62	BCL2	6.6791e-18	3.00741e-05
TC0X00007512.hg.1	45	5939208	45	0	NA	6.6791e-18	3.00741e-05
TC0700011135.hg.1	34	4483882	34	0	NA	6.6791e-18	3.00741e-05
TC0600014349.hg.1	20	2623029	20	0	RP1-225E12.2	6.6791e-18	3.00741e-05
TC1700011510.hg.1	35	4635970	35	0	zasma	6.6791e-18	3.00741e-05
TC0300008145.hg.1	23	3018451	0	23	rawamo	6.82314e-18	3.00741e-05
TC1400008787.hg.1	9	1173555	0	9	NA	6.82314e-18	3.00741e-05
TC0100018432.hg.1	16	2075645	0	16	SFPQ	6.97024e-18	3.00741e-05
TC1000009746.hg.1	48	6305333	0	48	seekloybu	7.12047e-18	3.00741e-05
TC0500013426.hg.1	33	4333412	0	33	TBC1D9B	7.2739e-18	3.00741e-05
TC1800007519.hg.1	26	3427067	26	0	borvybu	7.2739e-18	3.00741e-05
TC0100008482.hg.1	26	3398929	26	0	NA	7.43059e-18	3.00741e-05
TC1200006484.hg.1	29	3813146	29	0	NA	7.43059e-18	3.00741e-05
TC0300013730.hg.1	44	5764040	44	0	peenawbo	7.43059e-18	3.00741e-05
TC1000012015.hg.1	38	4990270	0	38	TIAL1	7.59061e-18	3.00741e-05
TC0600006895.hg.1	32	4198186	32	0	NA	7.59061e-18	3.00741e-05
TC0300007579.hg.1	47	6235908	0	47	PDE12	7.75403e-18	3.00741e-05
TC0300010817.hg.1	28	3661122	28	0	RP11-372H2.1	7.75403e-18	3.00741e-05
TC1800006772.hg.1	32	4195850	0	32	NA	7.75403e-18	3.00741e-05
TC2000007234.hg.1	54	7115075	54	0	NA	7.92092e-18	3.00741e-05
TC0700011464.hg.1	38	5018685	38	0	barka	8.09135e-18	3.00741e-05
TC0600007687.hg.1	28	3674808	0	28	RING1	8.09135e-18	3.00741e-05
TC1400010166.hg.1	23	3020257	23	0	CTD-2200A16.1	8.26541e-18	3.00741e-05
TC0700007634.hg.1	47	6198682	0	47	NA	8.44315e-18	3.00741e-05
TC2200008200.hg.1	25	3270569	25	0	myko	8.44315e-18	3.00741e-05
TC1900007129.hg.1	22	2889985	22	0	NA	8.44315e-18	3.00741e-05
TC1500010843.hg.1	49	6459668	0	49	RP11-382B18.5	8.62467e-18	3.00741e-05
TC0900011199.hg.1	29	3828980	29	0	OR2K2	8.62467e-18	3.00741e-05
TC1200008748.hg.1	37	4905006	0	37	PWP1	8.62467e-18	3.00741e-05
TC0300010427.hg.1	35	4624788	0	35	RFTN1	8.62467e-18	3.00741e-05
TC0100010654.hg.1	41	5401096	0	41	KLHL20	8.62467e-18	3.00741e-05
TC0300007839.hg.1	48	6348670	48	0	NA	8.62467e-18	3.00741e-05
TC0900010365.hg.1	29	3813751	0	29	tular	8.62467e-18	3.00741e-05
TC1200008110.hg.1	34	4488193	0	34	smeykuby	8.62467e-18	3.00741e-05
TC0200013517.hg.1	32	4191411	0	32	SNRNP200	8.81004e-18	3.00741e-05
TC1400006873.hg.1	34	4478417	34	0	stoychawbu	8.81004e-18	3.00741e-05
TC0700007949.hg.1	34	4464175	0	34	POM121	8.81004e-18	3.00741e-05
TC0800012403.hg.1	33	4342767	0	33	NA	8.81004e-18	3.00741e-05
TC0200008793.hg.1	25	3292241	25	0	SLC5A7	8.81004e-18	3.00741e-05
TC0500013016.hg.1	43	5663497	43	0	COL23A1	8.99935e-18	3.00741e-05
TC1100008167.hg.1	55	7309850	0	55	NA	8.99935e-18	3.00741e-05
TC1600006525.hg.1	25	3299135	25	0	CACNA1H	8.99935e-18	3.00741e-05
TC1400008966.hg.1	64	8455676	64	0	sapu	9.19266e-18	3.00741e-05
TC1500010098.hg.1	32	4239803	32	0	SCAPER	9.19266e-18	3.00741e-05
TC0700011993.hg.1	32	4191308	0	32	PMS2P1	9.19266e-18	3.00741e-05
TC0500010786.hg.1	42	5503817	0	42	HNRNPH1P3	9.39007e-18	3.00741e-05
TC1600006927.hg.1	56	7397834	0	56	snasmey	9.39007e-18	3.00741e-05
TC0600012521.hg.1	35	4624035	35	0	CNR1	9.39007e-18	3.00741e-05
TC0200016714.hg.1	39	5129538	39	0	FAM178B	9.39007e-18	3.00741e-05
TC0300009296.hg.1	28	3689658	28	0	NA	9.39007e-18	3.00741e-05
TC0200009676.hg.1	24	3162105	24	0	NA	9.39007e-18	3.00741e-05
TC0700010835.hg.1	33	4360007	33	0	NA	9.79753e-18	3.00741e-05
TC1700009920.hg.1	31	4057087	31	0	NA	9.79753e-18	3.00741e-05
TC1100007366.hg.1	27	3537686	0	27	TTC17	1.00078e-17	3.00741e-05
TC0400012701.hg.1	28	3706295	0	28	NA	1.02224e-17	3.00741e-05
TC1600011272.hg.1	50	6611064	0	50	jawru	1.02224e-17	3.00741e-05
TC1000007590.hg.1	28	3689226	28	0	SLC18A3	1.02224e-17	3.00741e-05
TC0100008988.hg.1	64	8495448	0	64	waro	1.04417e-17	3.00741e-05
TC1700008362.hg.1	28	3683291	28	0	NA	1.04417e-17	3.00741e-05
TC0100011237.hg.1	32	4194562	32	0	NA	1.04417e-17	3.00741e-05
TC1600010769.hg.1	28	3728291	28	0	NA	1.06655e-17	3.00741e-05
TC1500007389.hg.1	36	4761401	36	0	NA	1.06655e-17	3.00741e-05
TC1600008505.hg.1	38	4989283	0	38	WWOX	1.06655e-17	3.00741e-05
TC1700010404.hg.1	31	4073628	31	0	RP11-642M2.1	1.06655e-17	3.00741e-05
TC1500007143.hg.1	34	4471932	34	0	SEMA6D	1.08941e-17	3.00741e-05
TC1600007037.hg.1	28	3695453	0	28	NPIPA7	1.08941e-17	3.00741e-05
TC0X00010961.hg.1	42	5544178	42	0	NA	1.08941e-17	3.00741e-05
TC1700010902.hg.1	18	2370118	18	0	sworrer	1.08941e-17	3.00741e-05
TC0600011131.hg.1	36	4767650	36	0	HIST1H1T	1.11275e-17	3.00741e-05
TC0700007106.hg.1	31	4075357	31	0	NA	1.11275e-17	3.00741e-05
TC1300008128.hg.1	40	5266745	40	0	NA	1.11275e-17	3.00741e-05
TC2000008241.hg.1	31	4082769	31	0	NA	1.11275e-17	3.00741e-05
TC1000008140.hg.1	15	1957610	15	0	NA	1.11275e-17	3.00741e-05
TC0900008217.hg.1	8	1032952	0	8	RP11-547C13.1	1.11275e-17	3.00741e-05
TC0900008933.hg.1	15	1949001	15	0	TOR1B	1.13659e-17	3.00741e-05
TC0500010230.hg.1	35	4590701	35	0	RP11-432M8.5	1.16093e-17	3.00741e-05
TC1600010849.hg.1	29	3832146	0	29	ploserbo	1.16093e-17	3.00741e-05
TC1000011562.hg.1	50	6640966	0	50	klerfoy	1.21116e-17	3.00741e-05
TC0300011416.hg.1	35	4630785	0	35	kawnarbo	1.21116e-17	3.00741e-05
TC0300013357.hg.1	28	3669477	0	28	PARL	1.21116e-17	3.00741e-05
TC1800007746.hg.1	27	3555565	27	0	NA	1.21116e-17	3.00741e-05
TC0200008556.hg.1	38	5041018	0	38	ZAP70	1.21116e-17	3.00741e-05
TC1600007815.hg.1	39	5156875	39	0	MIR6771	1.23708e-17	3.00741e-05
TC0200011807.hg.1	31	4074733	0	31	togobo	1.23708e-17	3.00741e-05
TC0600010271.hg.1	26	3408869	26	0	NA	1.26354e-17	3.00741e-05
TC1100007020.hg.1	32	4208894	32	0	NA	1.29056e-17	3.00741e-05
TC0X00007195.hg.1	44	5822618	0	44	RBM3	1.29056e-17	3.00741e-05
TC1900009127.hg.1	28	3692167	0	28	NA	1.29056e-17	3.00741e-05
TC0X00007310.hg.1	35	4633610	0	35	TSPYL2	1.29056e-17	3.00741e-05
TC0100007250.hg.1	25	3301259	25	0	plorlorbu	1.29056e-17	3.00741e-05
TC1200009217.hg.1	32	4217199	0	32	DENR	1.29056e-17	3.00741e-05
TC0600012960.hg.1	26	3402359	0	26	TSPYL1	1.29056e-17	3.00741e-05
TC0200007036.hg.1	16	2092054	16	0	NA	1.31815e-17	3.00741e-05
TC0100015627.hg.1	42	5559076	0	42	PRKAB2	1.31815e-17	3.00741e-05
TC1700011131.hg.1	22	2873163	0	22	MBTD1	1.31815e-17	3.00741e-05
TC0500011394.hg.1	30	3936136	0	30	LOC644285	1.34632e-17	3.00741e-05
TC0300013736.hg.1	15	1938456	0	15	DLG1	1.34632e-17	3.00741e-05
TC1300009256.hg.1	50	6609643	0	50	NA	1.34632e-17	3.00741e-05
TC1400010249.hg.1	45	5961133	0	45	CTD-2017C7.1	1.37509e-17	3.00741e-05
TC2100007072.hg.1	11	1440126	0	11	TTC3	1.37509e-17	3.00741e-05
TC0X00006596.hg.1	27	3549065	0	27	NA	1.37509e-17	3.00741e-05
TC1100008436.hg.1	39	5118382	39	0	gleyploy	1.40446e-17	3.00741e-05
TC1800007598.hg.1	22	2911769	22	0	SDHCP1	1.40446e-17	3.00741e-05
TC1600011080.hg.1	35	4629323	35	0	FAM92B	1.46507e-17	3.00741e-05
TC0600013125.hg.1	17	2230593	0	17	THEMIS	1.46507e-17	3.00741e-05
TC0100018285.hg.1	40	5292986	0	40	NBPF19	1.46507e-17	3.00741e-05
TC0100013420.hg.1	42	5546058	42	0	NA	1.46507e-17	3.00741e-05
TC1100007772.hg.1	19	2516080	19	0	MS4A12	1.46507e-17	3.00741e-05
TC2200007700.hg.1	21	2741938	21	0	NA	1.49634e-17	3.00741e-05
TC0400006614.hg.1	28	3686762	0	28	NA	1.49634e-17	3.00741e-05
TC1300009807.hg.1	21	2737185	21	0	LINC00567	1.49634e-17	3.00741e-05
TC0100009742.hg.1	53	7063515	0	53	CD160	1.52827e-17	3.00741e-05
TC0800007236.hg.1	22	2900497	0	22	MTND1P6	1.52827e-17	3.00741e-05
TC1200007199.hg.1	5	644900	5	0	LOC645485	1.52827e-17	3.00741e-05
TC0500010394.hg.1	51	6754375	0	51	DROSHA	1.56087e-17	3.00741e-05
TC1900007238.hg.1	31	4040734	31	0	OR10H3	1.56087e-17	3.00741e-05
TC1600007887.hg.1	14	1815479	0	14	RBL2	1.56087e-17	3.00741e-05
TC1600008530.hg.1	49	6494612	0	49	larrar	1.59415e-17	3.00741e-05
TC2000009986.hg.1	38	4999229	0	38	SNX5	1.62814e-17	3.00741e-05
TC1700010461.hg.1	61	8126477	61	0	CCL3L3	1.62814e-17	3.00741e-05
TC1400010134.hg.1	34	4490883	0	34	NA	1.62814e-17	3.00741e-05
TC0300007970.hg.1	30	3969675	0	30	NA	1.62814e-17	3.00741e-05
TC0700007939.hg.1	53	7033535	0	53	NA	1.66284e-17	3.00741e-05
TC0100015994.hg.1	48	6332139	0	48	CCT3	1.69827e-17	3.00741e-05
TC1700009357.hg.1	40	5252572	0	40	yuto	1.69827e-17	3.00741e-05
TC0300007455.hg.1	42	5532567	42	0	GPR62	1.69827e-17	3.00741e-05
TC0100017860.hg.1	25	3289006	0	25	HEATR1	1.69827e-17	3.00741e-05
TC1100010026.hg.1	39	5130678	39	0	LMO1	1.69827e-17	3.00741e-05
TC1600008851.hg.1	36	4771464	0	36	TRAPPC2L	1.73444e-17	3.00741e-05
TC0200015417.hg.1	31	4083565	31	0	mergybu	1.77137e-17	3.00741e-05
TC1400007093.hg.1	40	5295697	0	40	KLHDC1	1.77137e-17	3.00741e-05
TC1300009232.hg.1	28	3691717	0	28	DIS3	1.77137e-17	3.00741e-05
TC0400012220.hg.1	28	3685941	28	0	RP11-171N4.2	1.77137e-17	3.00741e-05
TC1600008778.hg.1	26	3425176	0	26	NA	1.77137e-17	3.00741e-05
TC1600009481.hg.1	30	3951249	30	0	RP11-65J21.4	1.77137e-17	3.00741e-05
TC0900009233.hg.1	24	3111243	24	0	LOC100128593	1.77137e-17	3.00741e-05
TC0600006611.hg.1	46	6089963	0	46	WRNIP1	1.80908e-17	3.00741e-05
TC0100018269.hg.1	42	5553505	0	42	NA	1.80908e-17	3.00741e-05
TC0900006582.hg.1	34	4501115	34	0	TPD52L3	1.84758e-17	3.00741e-05
TC1100007880.hg.1	44	5806014	0	44	NA	1.84758e-17	3.00741e-05
TC1100010205.hg.1	36	4743972	0	36	plugloy	1.84758e-17	3.00741e-05
TC1900010941.hg.1	17	2224892	0	17	ERCC1	1.84758e-17	3.00741e-05
TC2100006859.hg.1	36	4777708	36	0	NA	1.88689e-17	3.00741e-05
TC1000008878.hg.1	11	1437615	0	11	torgerbu	1.88689e-17	3.00741e-05
TC0500007263.hg.1	46	6028849	46	0	geygoy	1.92703e-17	3.00741e-05
TC1700010881.hg.1	45	5909511	0	45	tywor	1.92703e-17	3.00741e-05
TC1800006569.hg.1	24	3149363	24	0	NA	1.92703e-17	3.00741e-05
TC1500008501.hg.1	43	5685921	43	0	LUNAR1	1.96801e-17	3.00741e-05
TC1700008707.hg.1	31	4094267	0	31	NA	1.96801e-17	3.00741e-05
TC0X00008514.hg.1	41	5406125	0	41	DDX26B	2.00984e-17	3.00741e-05
TC1500010859.hg.1	39	5111880	0	39	AC011330.5	2.00984e-17	3.00741e-05
TC1900011261.hg.1	39	5167895	39	0	SIGLEC6	2.00984e-17	3.00741e-05
TC0800008660.hg.1	31	4073404	31	0	blorskerbu	2.00984e-17	3.00741e-05
TC2000006812.hg.1	43	5652247	0	43	zoyto	2.00984e-17	3.00741e-05
TC1600009922.hg.1	44	5790115	0	44	NA	2.05256e-17	3.00741e-05
TC0600007310.hg.1	32	4222724	0	32	HCG11	2.05256e-17	3.00741e-05
TC0400011163.hg.1	34	4475013	0	34	vagu	2.05256e-17	3.00741e-05
TC0800011962.hg.1	33	4364702	33	0	NA	2.09616e-17	3.00741e-05
TC0800008731.hg.1	26	3409163	26	0	RP11-539E17.3	2.09616e-17	3.00741e-05
TC0600006731.hg.1	38	5019120	0	38	PRPF4B	2.14069e-17	3.00741e-05
TC0600007879.hg.1	43	5658150	43	0	NA	2.14069e-17	3.00741e-05
TC0900007522.hg.1	26	3431880	0	26	NA	2.14069e-17	3.00741e-05
TC1400008499.hg.1	21	2776180	21	0	bloydoby	2.14069e-17	3.00741e-05
TC1600011447.hg.1	27	3568533	27	0	NA	2.14069e-17	3.00741e-05
TC0100016623.hg.1	53	7025684	53	0	plerjerbu	2.18614e-17	3.00741e-05
TC1700008778.hg.1	4	510865	0	4	NA	2.18614e-17	3.00741e-05
TC0800007011.hg.1	31	4083458	0	31	RPL23AP55	2.23255e-17	3.00741e-05
TC0700010203.hg.1	24	3162965	24	0	chorchoby	2.23255e-17	3.00741e-05
TC0200011803.hg.1	38	4984204	0	38	NBAS	2.27993e-17	3.00741e-05
TC1000011331.hg.1	40	5302236	0	40	nyklarbu	2.27993e-17	3.00741e-05
TC1100006688.hg.1	21	2757843	21	0	NA	2.27993e-17	3.00741e-05
TC1200006555.hg.1	29	3818343	0	29	CCND2	2.27993e-17	3.00741e-05
TC0200013104.hg.1	33	4343229	0	33	MOGS	2.27993e-17	3.00741e-05
TC0400009127.hg.1	22	2885907	22	0	NA	2.27993e-17	3.00741e-05
TC0100013868.hg.1	16	2089070	16	0	NA	2.3283e-17	3.00741e-05
TC0500013232.hg.1	37	4875829	0	37	SMAD5	2.3283e-17	3.00741e-05
TC1500009706.hg.1	40	5251473	0	40	lawstaw	2.3283e-17	3.00741e-05
TC0500011248.hg.1	21	2767178	0	21	kasterbu	2.3283e-17	3.00741e-05
TC1600009705.hg.1	53	7033764	0	53	swobley	2.37768e-17	3.00741e-05
TC0100016145.hg.1	41	5408246	0	41	CD244	2.4281e-17	3.00741e-05
TC1700011470.hg.1	37	4925467	0	37	sparsloy	2.4281e-17	3.00741e-05
TC0100013760.hg.1	35	4573555	0	35	SF3A3	2.4281e-17	3.00741e-05
TC1900011619.hg.1	41	5388866	41	0	ZNF497	2.47957e-17	3.00741e-05
TC1700007600.hg.1	34	4506754	34	0	rorwubu	2.47957e-17	3.00741e-05
TC0300012497.hg.1	29	3793514	0	29	AC010207.1	2.47957e-17	3.00741e-05
TC0400008228.hg.1	38	4964086	0	38	METAP1	2.53212e-17	3.00741e-05
TC0500013077.hg.1	50	6598999	50	0	pleystoybu	2.53212e-17	3.00741e-05
TC1000007530.hg.1	38	4983343	38	0	FRMPD2B	2.53212e-17	3.00741e-05
TC0600011529.hg.1	26	3442877	0	26	XXbac-BPG157A10.21	2.58577e-17	3.00741e-05
TC0100012846.hg.1	36	4730107	0	36	DFFA	2.64053e-17	3.00741e-05
TC0800011483.hg.1	28	3677092	0	28	NA	2.64053e-17	3.00741e-05
TC0100017740.hg.1	29	3814386	29	0	NA	2.75352e-17	3.00741e-05
TC1800007700.hg.1	21	2761861	21	0	jorvabu	2.75352e-17	3.00741e-05
TC0100012806.hg.1	22	2888541	22	0	RP13-392I16.1	2.75352e-17	3.00741e-05
TC0800012076.hg.1	34	4461354	34	0	ARC	2.75352e-17	3.00741e-05
TC0300011125.hg.1	23	3003754	23	0	speyforbo	2.75352e-17	3.00741e-05
TC1400008007.hg.1	38	5009981	0	38	CPSF2	2.81179e-17	3.00741e-05
TC0600011253.hg.1	36	4739294	36	0	ZSCAN12	2.81179e-17	3.00741e-05
TC1600009678.hg.1	35	4631895	35	0	persner	2.81179e-17	3.00741e-05
TC1500010599.hg.1	44	5781175	0	44	jachubu	2.87128e-17	3.00741e-05
TC0200007233.hg.1	34	4466701	34	0	AC083939.1	2.87128e-17	3.00741e-05
TC0800010605.hg.1	29	3806463	0	29	NA	2.932e-17	3.00741e-05
TC1400007347.hg.1	39	5138345	0	39	tehiri	2.932e-17	3.00741e-05
TC0100010691.hg.1	43	5669415	43	0	NA	2.994e-17	3.00741e-05
TC1700007290.hg.1	30	3945530	0	30	RP11-744K17.3	2.994e-17	3.00741e-05
TC0200009447.hg.1	20	2608295	0	20	UBXN4	2.994e-17	3.00741e-05
TC0100013479.hg.1	48	6376250	48	0	LOC100128092	3.05728e-17	3.00741e-05
TC0700008385.hg.1	20	2616838	0	20	AC004022.8	3.05728e-17	3.00741e-05
TC2000008268.hg.1	55	7296623	0	55	SLC23A2	3.12189e-17	3.00741e-05
TC1000010980.hg.1	49	6462134	0	49	ASCC1	3.12189e-17	3.00741e-05
TC0800010929.hg.1	40	5317295	40	0	NA	3.12189e-17	3.00741e-05
TC1900007542.hg.1	26	3403772	0	26	NA	3.12189e-17	3.00741e-05
TC0600009960.hg.1	37	4849341	37	0	NA	3.12189e-17	3.00741e-05
TC1600010431.hg.1	23	3021832	23	0	RP11-322D14.2	3.12189e-17	3.00741e-05
TC0700013259.hg.1	36	4769025	0	36	zarjoy	3.18784e-17	3.00741e-05
TC1400008437.hg.1	31	4074665	31	0	NA	3.18784e-17	3.00741e-05
TC1100007101.hg.1	10	1309086	10	0	RP11-405K6.1	3.18784e-17	3.00741e-05
TC1200010914.hg.1	13	1713219	13	0	NA	3.18784e-17	3.00741e-05
TC1000011025.hg.1	24	3139472	0	24	PPP3CB	3.18784e-17	3.00741e-05
TC1600007933.hg.1	52	6909661	52	0	boyglo	3.25517e-17	3.00741e-05
TC1300009131.hg.1	26	3414283	26	0	bopa	3.25517e-17	3.00741e-05
TC0800011063.hg.1	34	4491192	34	0	noyblu	3.25517e-17	3.00741e-05
TC0900007292.hg.1	23	3035413	23	0	FKBP4P6	3.25517e-17	3.00741e-05
TC0200007789.hg.1	30	3952662	30	0	NA	3.25517e-17	3.00741e-05
TC1200008090.hg.1	48	6361958	0	48	NA	3.3239e-17	3.00741e-05
TC0200015536.hg.1	24	3153173	0	24	NA	3.3239e-17	3.00741e-05
TC0X00007568.hg.1	21	2721699	0	21	TAF1	3.3239e-17	3.00741e-05
TC0200010971.hg.1	33	4363288	33	0	COL4A3	3.3239e-17	3.00741e-05
TC0200010516.hg.1	32	4217615	0	32	CYP20A1	3.39406e-17	3.00741e-05
TC0900007268.hg.1	49	6499457	49	0	huruya	3.39406e-17	3.00741e-05
TC1700010798.hg.1	40	5275750	40	0	DUSP3	3.39406e-17	3.00741e-05
TC0600010894.hg.1	29	3821159	29	0	NA	3.39406e-17	3.00741e-05
TC0700013291.hg.1	29	3787291	0	29	ESYT2	3.39406e-17	3.00741e-05
TC1400008135.hg.1	18	2357082	18	0	NA	3.39406e-17	3.00741e-05
TC1200007230.hg.1	15	1961449	0	15	DENND5B-AS1	3.39406e-17	3.00741e-05
TC1500007910.hg.1	46	6097808	0	46	UBE2Q2	3.46568e-17	3.00741e-05
TC1900009477.hg.1	32	4234187	0	32	NA	3.46568e-17	3.00741e-05
TC0800008757.hg.1	12	1583653	0	12	NA	3.53879e-17	3.00741e-05
TC0200011249.hg.1	19	2502503	19	0	slawdoybu	3.53879e-17	3.00741e-05
TC0100009227.hg.1	38	5020747	0	38	dymerbo	3.61342e-17	3.00741e-05
TC1700011915.hg.1	39	5158256	0	39	verror	3.61342e-17	3.00741e-05
TC0900008011.hg.1	20	2635917	0	20	CYCSP24	3.61342e-17	3.00741e-05
TC1600007030.hg.1	39	5140804	0	39	NPIPA7	3.61342e-17	3.00741e-05
TC1300007345.hg.1	29	3810017	29	0	RNA5SP31	3.61342e-17	3.00741e-05
TC0100008737.hg.1	1	128314	0	1	NA	3.61342e-17	3.00741e-05
TC1800006725.hg.1	33	4357855	33	0	CCDC58P3	3.68961e-17	3.00741e-05
TC0900008317.hg.1	44	5765509	44	0	blawswa	3.68961e-17	3.00741e-05
TC0900010128.hg.1	44	5819829	44	0	MIR4477B	3.76737e-17	3.00741e-05
TC1600009399.hg.1	36	4772428	36	0	PRM2	3.84676e-17	3.00741e-05
TC0100014397.hg.1	42	5555511	0	42	NA	3.84676e-17	3.00741e-05
TC0700008704.hg.1	34	4488414	0	34	tyblyby	3.84676e-17	3.00741e-05
TC0X00010841.hg.1	24	3182622	24	0	HS6ST2	3.84676e-17	3.00741e-05
TC1900008573.hg.1	23	3026755	23	0	CTD-2126E3.4	3.92779e-17	3.00741e-05
TC1900010177.hg.1	37	4865855	37	0	NA	3.92779e-17	3.00741e-05
TC0400012168.hg.1	44	5834131	44	0	NA	4.01051e-17	3.00741e-05
TC0100015202.hg.1	48	6370158	48	0	NA	4.01051e-17	3.00741e-05
TC0100009097.hg.1	27	3558889	0	27	ABCD3	4.01051e-17	3.00741e-05
TC1100006810.hg.1	24	3123874	0	24	IPO7	4.01051e-17	3.00741e-05
TC0100010709.hg.1	18	2374047	18	0	RP11-195C7.1	4.01051e-17	3.00741e-05
TC0500009319.hg.1	28	3677095	0	28	CCNG1	4.09495e-17	3.00741e-05
TC1300008689.hg.1	50	6582184	0	50	nameri	4.09495e-17	3.00741e-05
TC1200007877.hg.1	50	6628584	0	50	flerkaby	4.18114e-17	3.00741e-05
TC1300008533.hg.1	41	5436111	0	41	HSPH1	4.18114e-17	3.00741e-05
TC2100007721.hg.1	17	2211722	17	0	AP001137.1	4.18114e-17	3.00741e-05
TC1500010041.hg.1	26	3376102	0	26	EDC3	4.18114e-17	3.00741e-05
TC0600014374.hg.1	28	3668347	0	28	PHF10	4.18114e-17	3.00741e-05
TC0400012552.hg.1	5	652096	5	0	NA	4.26911e-17	3.00741e-05
TC1800006945.hg.1	27	3536054	27	0	NA	4.35892e-17	3.00741e-05
TC1000010940.hg.1	34	4496669	34	0	NA	4.35892e-17	3.00741e-05
TC0200008300.hg.1	27	3548543	0	27	RMND5A	4.35892e-17	3.00741e-05
TC1100012688.hg.1	29	3798388	0	29	NA	4.35892e-17	3.00741e-05
TC0900012090.hg.1	45	6017084	45	0	glytarby	4.45058e-17	3.00741e-05
TC0300011047.hg.1	24	3141887	0	24	IMPDH2	4.45058e-17	3.00741e-05
TC0300011772.hg.1	21	2757841	0	21	WDR82P1	4.45058e-17	3.00741e-05
TC1700009327.hg.1	32	4260324	0	32	GEMIN4	4.63966e-17	3.00741e-05
TC0100013316.hg.1	37	4898868	37	0	IL28RA	4.63966e-17	3.00741e-05
TC0200012336.hg.1	26	3435981	26	0	plojeebo	4.63966e-17	3.00741e-05
TC2100008202.hg.1	41	5433373	41	0	NA	4.73714e-17	3.00741e-05
TC0500012498.hg.1	47	6200976	0	47	ANXA6	5.04189e-17	3.00741e-05
TC1900008486.hg.1	23	3024697	23	0	skartee	5.04189e-17	3.00741e-05
TC1300006640.hg.1	18	2351177	18	0	NA	5.04189e-17	3.00741e-05
TC0100008258.hg.1	27	3560172	0	27	PHBP12	5.04189e-17	3.00741e-05
TC0300013549.hg.1	29	3825994	0	29	snoU13	5.1477e-17	3.00741e-05
TC0700009243.hg.1	29	3813962	29	0	TMEM140	5.1477e-17	3.00741e-05
TC0600009513.hg.1	25	3275532	25	0	NA	5.1477e-17	3.00741e-05
TC1700010873.hg.1	24	3174746	0	24	smowaw	5.1477e-17	3.00741e-05
TC0200008377.hg.1	22	2906326	22	0	IGKV2D-36	5.25571e-17	3.00741e-05
TC1600010007.hg.1	20	2637954	20	0	PRSS36	5.25571e-17	3.00741e-05
TC1600007392.hg.1	34	4439475	0	34	SNX29P2	5.36595e-17	3.00741e-05
TC0200008462.hg.1	43	5680819	43	0	PROM2	5.36595e-17	3.00741e-05
TC0400010084.hg.1	24	3165158	24	0	LINC01096	5.36595e-17	3.00741e-05
TC2100007467.hg.1	40	5276176	0	40	DIP2A	5.47847e-17	3.00741e-05
TC1000011561.hg.1	43	5658946	43	0	smafobu	5.47847e-17	3.00741e-05
TC0100014773.hg.1	24	3143038	24	0	NA	5.47847e-17	3.00741e-05
TC0700007993.hg.1	46	6086277	46	0	CLDN4	5.47847e-17	3.00741e-05
TC1700010926.hg.1	32	4250316	0	32	ninoma	5.47847e-17	3.00741e-05
TC1500010473.hg.1	18	2366475	18	0	narswu	5.47847e-17	3.00741e-05
TC2200006479.hg.1	31	4105476	0	31	sosi	5.71054e-17	3.00741e-05
TC0200012989.hg.1	36	4747256	0	36	wuklar	5.71054e-17	3.00741e-05
TC0400006762.hg.1	36	4766383	36	0	NA	5.71054e-17	3.00741e-05
TC1600008288.hg.1	22	2882112	0	22	RNU6ATAC25P	5.71054e-17	3.00741e-05
TC0500008119.hg.1	36	4746915	0	36	RNU6-308P	5.83018e-17	3.00741e-05
TC1600007022.hg.1	36	4757615	0	36	ABCC1	5.9523e-17	3.00741e-05
TC0500011706.hg.1	45	5968370	0	45	royslarby	5.9523e-17	3.00741e-05
TC0300007134.hg.1	28	3680430	0	28	klyjorbo	5.9523e-17	3.00741e-05
TC0200007193.hg.1	38	5012908	0	38	AL133243.4	5.9523e-17	3.00741e-05
TC0500012110.hg.1	34	4503209	34	0	NA	6.07693e-17	3.00741e-05
TC1900006457.hg.1	31	4094029	31	0	gyblor	6.07693e-17	3.00741e-05
TC0700008857.hg.1	36	4746775	0	36	MDFIC	6.20415e-17	3.00741e-05
TC0500011949.hg.1	33	4363996	0	33	CTB-88F18.3	6.20415e-17	3.00741e-05
TC0500006615.hg.1	44	5824159	44	0	charspoybu	6.20415e-17	3.00741e-05
TC1100012802.hg.1	19	2503945	19	0	NA	6.20415e-17	3.00741e-05
TC0100015610.hg.1	29	3807844	29	0	NA	6.33398e-17	3.00741e-05
TC1900011148.hg.1	23	3039126	23	0	MIR150	6.33398e-17	3.00741e-05
TC0100008414.hg.1	25	3287832	25	0	TMEM61	6.33398e-17	3.00741e-05
TC0800009636.hg.1	38	5020926	38	0	USP17L7	6.4665e-17	3.00741e-05
TC2100008169.hg.1	18	2361512	0	18	RNF6P1	6.4665e-17	3.00741e-05
TC0600011173.hg.1	37	4887986	0	37	GUSBP2	6.60174e-17	3.00741e-05
TC0800006755.hg.1	46	6090997	46	0	nitamu	6.60174e-17	3.00741e-05
TC1200012839.hg.1	19	2462273	0	19	NA	6.60174e-17	3.00741e-05
TC0100009241.hg.1	28	3701254	0	28	S1PR1	6.73978e-17	3.00741e-05
TC1500008222.hg.1	33	4349024	33	0	NA	6.88067e-17	3.00741e-05
TC0900008972.hg.1	22	2907986	0	22	NA	6.88067e-17	3.00741e-05
TC0100012332.hg.1	10	1301947	10	0	OR2L13	6.88067e-17	3.00741e-05
TC1600007397.hg.1	29	3806656	0	29	lerpaw	6.88067e-17	3.00741e-05
TC0300009313.hg.1	32	4238645	0	32	GFM1	7.02445e-17	3.00741e-05
TC1600008252.hg.1	31	4093129	0	31	NA	7.02445e-17	3.00741e-05
TC1700007560.hg.1	22	2911267	22	0	CCL8	7.1712e-17	3.00741e-05
TC1000012563.hg.1	11	1441435	0	11	NA	7.1712e-17	3.00741e-05
TC0700006618.hg.1	26	3411732	0	26	WIPI2	7.1712e-17	3.00741e-05
TC1100013176.hg.1	37	4875480	0	37	HNRNPUL2	7.32097e-17	3.00741e-05
TC0300012412.hg.1	21	2767797	21	0	OR7E129P	7.32097e-17	3.00741e-05
TC0100009451.hg.1	19	2519167	19	0	RP11-426L16.9	7.32097e-17	3.00741e-05
TC0600013767.hg.1	43	5685737	43	0	AIRN	7.47383e-17	3.00741e-05
TC0900010676.hg.1	37	4854321	0	37	HNRNPA1P14	7.47383e-17	3.00741e-05
TC1700010952.hg.1	36	4745480	36	0	RP11-580I16.2	7.62983e-17	3.00741e-05
TC1300008879.hg.1	35	4617421	0	35	MED4	7.62983e-17	3.00741e-05
TC0900011402.hg.1	42	5559420	42	0	kluplabu	7.78904e-17	3.00741e-05
TC1600011507.hg.1	24	3128744	0	24	NPIPL3	7.78904e-17	3.00741e-05
TC1300007631.hg.1	44	5801341	44	0	RP11-464I4.1	7.78904e-17	3.00741e-05
TC0500008540.hg.1	24	3155174	0	24	PHAX	7.95153e-17	3.00741e-05
TC1100009089.hg.1	37	4889129	37	0	MTRF1LP1	7.95153e-17	3.00741e-05
TC0300009898.hg.1	27	3543848	27	0	Y_RNA	7.95153e-17	3.00741e-05
TC1900008731.hg.1	53	6996243	0	53	NA	8.11736e-17	3.00741e-05
TC0700012758.hg.1	35	4591516	35	0	hetoya	8.11736e-17	3.00741e-05
TC2000006662.hg.1	36	4752318	0	36	PLCB1-IT1	8.2866e-17	3.00741e-05
TC1600006436.hg.1	37	4907513	0	37	SNRNP25	8.2866e-17	3.00741e-05
TC0800007414.hg.1	10	1300564	0	10	GOLGA7	8.2866e-17	3.00741e-05
TC0700006682.hg.1	54	7173462	0	54	fergloby	8.45932e-17	3.00741e-05
TC0700006899.hg.1	45	6006586	0	45	SNORD93	8.45932e-17	3.00741e-05
TC1200008915.hg.1	38	4996541	38	0	monaw	8.45932e-17	3.00741e-05
TC1200010620.hg.1	18	2348529	0	18	RP11-161H23.5	8.45932e-17	3.00741e-05
TC1100009502.hg.1	21	2757848	21	0	NA	8.45932e-17	3.00741e-05
TC0100017819.hg.1	40	5300476	0	40	seymawbu	8.63559e-17	3.00741e-05
TC0600010366.hg.1	49	6445076	49	0	NA	8.63559e-17	3.00741e-05
TC2000006870.hg.1	23	3005358	23	0	NA	8.63559e-17	3.00741e-05
TC1100012478.hg.1	39	5182359	0	39	CD3D	8.81548e-17	3.00741e-05
TC0200008538.hg.1	11	1446374	0	11	leekorbu	8.99906e-17	3.00741e-05
TC1300008044.hg.1	12	1554035	0	12	ARHGEF7	8.99906e-17	3.00741e-05
TC1800009209.hg.1	18	2367684	18	0	derlee	8.99906e-17	3.00741e-05
TC0900006699.hg.1	9	1168787	0	9	NA	8.99906e-17	3.00741e-05
TC0100011822.hg.1	14	1836704	0	14	BTF3P9	9.18641e-17	3.00741e-05
TC0600008582.hg.1	22	2881179	0	22	NA	9.18641e-17	3.00741e-05
TC1900006778.hg.1	30	3944179	0	30	NA	9.18641e-17	3.00741e-05
TC0200012122.hg.1	34	4451322	34	0	NA	9.37761e-17	3.00741e-05
TC0500007017.hg.1	22	2905752	0	22	SUCLG2P4	9.37761e-17	3.00741e-05
TC1100008491.hg.1	43	5702072	0	43	teemoy	9.57273e-17	3.00741e-05
TC1100011250.hg.1	33	4351224	33	0	AP5B1	9.57273e-17	3.00741e-05
TC1600008525.hg.1	39	5163395	0	39	forspu	9.57273e-17	3.00741e-05
TC0400007306.hg.1	26	3440787	0	26	N4BP2	9.57273e-17	3.00741e-05
TC1800007066.hg.1	16	2070433	0	16	MAPRE2	9.77185e-17	3.00741e-05
TC1700007133.hg.1	21	2752042	21	0	FOXO3B	9.77185e-17	3.00741e-05
TC0200006961.hg.1	44	5841583	44	0	spapobo	9.97506e-17	3.00741e-05
TC1700011916.hg.1	41	5412001	0	41	fleyskee	9.97506e-17	3.00741e-05
TC2000006905.hg.1	54	7149753	54	0	plorsey	9.97506e-17	3.00741e-05
TC0300006490.hg.1	39	5163973	0	39	himora	9.97506e-17	3.00741e-05
TC1000011751.hg.1	33	4357530	33	0	CFAP58-AS1	1.01824e-16	3.00741e-05
TC1900007505.hg.1	33	4301214	33	0	NA	1.01824e-16	3.00741e-05
TC1900007934.hg.1	25	3298202	25	0	NA	1.03941e-16	3.00741e-05
TC0100007292.hg.1	38	5035519	38	0	C1QB	1.03941e-16	3.00741e-05
TC1300009809.hg.1	33	4353298	33	0	LINC00346	1.061e-16	3.00741e-05
TC0300009183.hg.1	25	3287443	0	25	SETP11	1.061e-16	3.00741e-05
TC0300009694.hg.1	36	4735512	0	36	ABCF3	1.08304e-16	3.00741e-05
TC0X00010620.hg.1	34	4510245	34	0	NA	1.08304e-16	3.00741e-05
TC0300013814.hg.1	43	5685412	0	43	ZNF662	1.10553e-16	3.00741e-05
TC0900009592.hg.1	38	4984506	0	38	PSIP1	1.10553e-16	3.00741e-05
TC0800012410.hg.1	33	4297206	0	33	WHSC1L1	1.10553e-16	3.00741e-05
TC1100009855.hg.1	24	3157282	24	0	ART5	1.10553e-16	3.00741e-05
TC0100016160.hg.1	28	3641040	28	0	ACA64	1.12848e-16	3.00741e-05
TC0400007291.hg.1	38	5002838	38	0	peestybu	1.1519e-16	3.00741e-05
TC1000009571.hg.1	31	4093378	31	0	NA	1.1519e-16	3.00741e-05
TC0700011463.hg.1	37	4859399	0	37	TYW1B	1.1519e-16	3.00741e-05
TC1600009001.hg.1	28	3663554	0	28	NA	1.17579e-16	3.00741e-05
TC0400012044.hg.1	36	4733968	0	36	RP11-557J10.3	1.17579e-16	3.00741e-05
TC0700011550.hg.1	32	4210285	0	32	POM121C	1.17579e-16	3.00741e-05
TC0100009647.hg.1	28	3692421	0	28	NA	1.17579e-16	3.00741e-05
TC0X00010116.hg.1	29	3792205	29	0	NA	1.17579e-16	3.00741e-05
TC0100014917.hg.1	28	3685314	0	28	NA	1.20018e-16	3.00741e-05
TC0700012612.hg.1	34	4482273	34	0	AC016831.6	1.20018e-16	3.00741e-05
TC0600013320.hg.1	30	3939154	0	30	NA	1.20018e-16	3.00741e-05
TC0700006499.hg.1	27	3533340	27	0	UNCX	1.20018e-16	3.00741e-05
TC0100009069.hg.1	48	6353673	48	0	smerzeebo	1.25046e-16	3.00741e-05
TC0300008263.hg.1	40	5310495	40	0	NA	1.25046e-16	3.00741e-05
TC1200007873.hg.1	39	5143892	39	0	RNU6-879P	1.25046e-16	3.00741e-05
TC0600010990.hg.1	61	8112412	61	0	NA	1.27638e-16	3.00741e-05
TC0400008103.hg.1	32	4202919	32	0	RP11-10L7.1	1.27638e-16	3.00741e-05
TC0X00007561.hg.1	26	3398563	0	26	NONO	1.27638e-16	3.00741e-05
TC1300006548.hg.1	29	3822925	29	0	RN7SL766P	1.30282e-16	3.00741e-05
TC0300011843.hg.1	39	5155614	39	0	gleeswoyby	1.30282e-16	3.00741e-05
TC2000009241.hg.1	16	2084653	0	16	HNRNPA1P3	1.30282e-16	3.00741e-05
TC0300010928.hg.1	46	6088951	0	46	LIMD1-AS1	1.3298e-16	3.00741e-05
TC1400008451.hg.1	42	5573701	0	42	veedoby	1.3298e-16	3.00741e-05
TC0Y00006564.hg.1	27	3542636	0	27	NA	1.3298e-16	3.00741e-05
TC0100012534.hg.1	30	3933139	0	30	PANK4	1.3298e-16	3.00741e-05
TC0200008791.hg.1	37	4878462	0	37	AC009963.4	1.35733e-16	3.00741e-05
TC0500012424.hg.1	28	3675204	28	0	NA	1.35733e-16	3.00741e-05
TC0600011556.hg.1	15	1966234	0	15	NA	1.35733e-16	3.00741e-05
TC1200010516.hg.1	14	1819009	0	14	SLC38A1	1.35733e-16	3.00741e-05
TC1600008330.hg.1	57	7508916	57	0	HPR	1.38543e-16	3.00741e-05
TC0200008571.hg.1	43	5688397	0	43	nojobo	1.38543e-16	3.00741e-05
TC0900008295.hg.1	12	1576786	12	0	OR13D1	1.38543e-16	3.00741e-05
TC0700013097.hg.1	14	1835539	14	0	Metazoa_SRP	1.38543e-16	3.00741e-05
TC0400009258.hg.1	44	5843139	0	44	PALLD	1.4141e-16	3.00741e-05
TC0600013064.hg.1	24	3131881	0	24	AL354936.1	1.4141e-16	3.00741e-05
TC0900010455.hg.1	50	6590876	50	0	NA	1.4141e-16	3.00741e-05
TC1600009917.hg.1	37	4855700	0	37	NA	1.4141e-16	3.00741e-05
TC0900010878.hg.1	30	3951996	0	30	FANCC	1.44335e-16	3.00741e-05
TC1500008904.hg.1	28	3684115	28	0	speyror	1.44335e-16	3.00741e-05
TC1100012320.hg.1	29	3838605	29	0	NA	1.44335e-16	3.00741e-05
TC0200011132.hg.1	26	3410570	0	26	slawdee	1.44335e-16	3.00741e-05
TC1600007413.hg.1	23	3006245	0	23	fleyzu	1.44335e-16	3.00741e-05
TC1200009537.hg.1	49	6496423	0	49	AC215219.2	1.4732e-16	3.00741e-05
TC1100007428.hg.1	33	4353577	33	0	glormaw	1.4732e-16	3.00741e-05
TC1000012145.hg.1	13	1711389	13	0	NA	1.4732e-16	3.00741e-05
TC0600011129.hg.1	29	3825882	29	0	NA	1.4732e-16	3.00741e-05
TC2200007853.hg.1	24	3157021	0	24	LA16c-60G3.7	1.4732e-16	3.00741e-05
TC0600013516.hg.1	41	5446914	0	41	klysperbu	1.50366e-16	3.00741e-05
TC1600006528.hg.1	3	394928	3	0	RP11-616M22.12	1.50366e-16	3.00741e-05
TC1600007855.hg.1	25	3272686	0	25	HNRNPA1P10	1.50366e-16	3.00741e-05
TC1000011321.hg.1	39	5137210	39	0	peemoyby	1.53474e-16	3.00741e-05
TC1500008416.hg.1	14	1831151	14	0	NA	1.53474e-16	3.00741e-05
TC1600011376.hg.1	34	4490465	0	34	MAZ	1.53474e-16	3.00741e-05
TC0300010948.hg.1	36	4715216	36	0	NA	1.53474e-16	3.00741e-05
TC0500007748.hg.1	29	3788163	29	0	NA	1.53474e-16	3.00741e-05
TC1100009312.hg.1	20	2619309	0	20	NA	1.53474e-16	3.00741e-05
TC0200014190.hg.1	23	3015798	0	23	AMMECR1L	1.53474e-16	3.00741e-05
TC1400009527.hg.1	33	4356283	33	0	BLZF2P	1.56645e-16	3.00741e-05
TC0300011901.hg.1	37	4925041	0	37	slawbabu	1.56645e-16	3.00741e-05
TC0400007229.hg.1	13	1702633	13	0	LOC100508631	1.56645e-16	3.00741e-05
TC0300012862.hg.1	1	127155	0	1	RP11-656A15.1	1.56645e-16	3.00741e-05
TC0600012551.hg.1	42	5545621	0	42	MDN1	1.59881e-16	3.00741e-05
TC1200010625.hg.1	21	2775609	21	0	NA	1.59881e-16	3.00741e-05
TC1900010235.hg.1	4	513672	4	0	NA	1.59881e-16	3.00741e-05
TC0200011935.hg.1	37	4859807	0	37	LOC645949	1.63182e-16	3.00741e-05
TC0200016358.hg.1	15	1968095	15	0	garklo	1.63182e-16	3.00741e-05
TC1600009959.hg.1	46	6093557	0	46	SMG1P5	1.66551e-16	3.00741e-05
TC1400008440.hg.1	28	3660297	0	28	NA	1.66551e-16	3.00741e-05
TC0700007157.hg.1	35	4616670	35	0	NPSR1	1.66551e-16	3.00741e-05
TC1900006558.hg.1	48	6331306	48	0	NA	1.66551e-16	3.00741e-05
TC0300006672.hg.1	20	2625923	20	0	florderbo	1.66551e-16	3.00741e-05
TC0300013921.hg.1	23	3001069	0	23	PIGX	1.66551e-16	3.00741e-05
TC1200011063.hg.1	49	6475400	49	0	AVPR1A	1.69988e-16	3.00741e-05
TC0600008965.hg.1	36	4750340	36	0	RP3-359N14.1	1.69988e-16	3.00741e-05
TC2200006703.hg.1	38	5004375	0	38	HIC2	1.69988e-16	3.00741e-05
TC1600008637.hg.1	30	3947348	30	0	RP11-505K9.3	1.69988e-16	3.00741e-05
TC0800011088.hg.1	26	3390814	0	26	shavoby	1.69988e-16	3.00741e-05
TC0100007295.hg.1	28	3709262	28	0	EPHB2	1.73496e-16	3.00741e-05
TC0800008129.hg.1	13	1700670	0	13	NA	1.73496e-16	3.00741e-05
TC1000007387.hg.1	34	4470313	34	0	AL022345.7	1.77074e-16	3.00741e-05
TC0200015227.hg.1	37	4895639	37	0	vynoybo	1.77074e-16	3.00741e-05
TC1200010755.hg.1	9	1171680	0	9	KRT75	1.77074e-16	3.00741e-05
TC1100008871.hg.1	9	1169626	9	0	RP11-115E19.1	1.77074e-16	3.00741e-05
TC1600009159.hg.1	32	4182139	32	0	LA16c-380H5.2	1.80726e-16	3.00741e-05
TC0100015171.hg.1	39	5163243	0	39	HENMT1	1.80726e-16	3.00741e-05
TC0X00010422.hg.1	42	5541987	0	42	NA	1.84451e-16	3.00741e-05
TC0100007440.hg.1	14	1842898	14	0	FAM110D	1.84451e-16	3.00741e-05
TC0500013228.hg.1	34	4459933	0	34	DDX46	1.84451e-16	3.00741e-05
TC1700011497.hg.1	19	2492255	19	0	NA	1.84451e-16	3.00741e-05
TC0600010885.hg.1	31	4084026	31	0	NA	1.88253e-16	3.00741e-05
TC0100010355.hg.1	25	3290851	25	0	glorreybo	1.88253e-16	3.00741e-05
TC0100010357.hg.1	25	3290826	25	0	teyvoybo	1.88253e-16	3.00741e-05
TC0900009234.hg.1	36	4779139	36	0	ATP6V1G1P3	1.88253e-16	3.00741e-05
TC1300010043.hg.1	38	5000357	38	0	PCDH20	1.88253e-16	3.00741e-05
TC0100012134.hg.1	14	1822032	14	0	KRT18P32	1.88253e-16	3.00741e-05
TC1000011526.hg.1	34	4504734	34	0	RP11-34E5.4	1.92131e-16	3.00741e-05
TC0200011636.hg.1	36	4762328	36	0	AC010904.1	1.92131e-16	3.00741e-05
TC0600008032.hg.1	40	5309717	0	40	NA	1.92131e-16	3.00741e-05
TC1700012436.hg.1	37	4876897	0	37	RP11-159D12.2	1.92131e-16	3.00741e-05
TC1200010833.hg.1	28	3679190	0	28	CBX5	1.92131e-16	3.00741e-05
TC1100008891.hg.1	22	2899871	22	0	snujyby	1.92131e-16	3.00741e-05
TC0300009808.hg.1	40	5295946	40	0	NA	1.96088e-16	3.00741e-05
TC0500008686.hg.1	42	5548476	0	42	hotere	1.96088e-16	3.00741e-05
TC1600009200.hg.1	46	6098313	0	46	TRAP1	2.00126e-16	3.00741e-05
TC0800011358.hg.1	41	5416874	41	0	KB-1639H6.2	2.00126e-16	3.00741e-05
TC2000010031.hg.1	43	5663464	0	43	TAF4	2.00126e-16	3.00741e-05
TC2200007930.hg.1	15	1954155	15	0	XXbac-B33L19.12	2.04246e-16	3.00741e-05
TC0800008076.hg.1	34	4502291	34	0	RP11-1149M10.2	2.04246e-16	3.00741e-05
TC1200010721.hg.1	26	3408860	26	0	jeejoyby	2.08449e-16	3.00741e-05
TC1800008100.hg.1	45	5950455	0	45	NA	2.08449e-16	3.00741e-05
TC1100006785.hg.1	15	1963356	0	15	NA	2.08449e-16	3.00741e-05
TC0100011654.hg.1	5	649544	5	0	RP11-410C4.5	2.08449e-16	3.00741e-05
TC1200011796.hg.1	21	2774071	0	21	NA	2.12737e-16	3.00741e-05
TC0600006876.hg.1	39	5163625	39	0	NA	2.12737e-16	3.00741e-05
TC0300007237.hg.1	45	5915305	0	45	LIMD1	2.17112e-16	3.00741e-05
TC1900011978.hg.1	19	2484204	19	0	ZNF296	2.17112e-16	3.00741e-05
TC1000009464.hg.1	41	5400563	41	0	NA	2.17112e-16	3.00741e-05
TC0700009552.hg.1	10	1297610	10	0	borko	2.17112e-16	3.00741e-05
TC1500010490.hg.1	18	2344083	18	0	NA	2.17112e-16	3.00741e-05
TC1600006832.hg.1	34	4475644	0	34	slerwobu	2.17112e-16	3.00741e-05
TC2000007428.hg.1	33	4362913	33	0	RNU6-743P	2.21576e-16	3.00741e-05
TC1200007585.hg.1	38	4996746	0	38	RP11-70F11.2	2.21576e-16	3.00741e-05
TC0800006641.hg.1	34	4453428	0	34	yohaya	2.21576e-16	3.00741e-05
TC0100014340.hg.1	56	7436986	56	0	TACSTD2	2.21576e-16	3.00741e-05
TC1900009689.hg.1	15	1950460	0	15	HNRNPA1P10	2.21576e-16	3.00741e-05
TC1300009756.hg.1	46	6081951	46	0	NA	2.26131e-16	3.00741e-05
TC0200006825.hg.1	19	2485859	19	0	NA	2.26131e-16	3.00741e-05
TC0200013970.hg.1	20	2612681	20	0	NA	2.30777e-16	3.00741e-05
TC0500007880.hg.1	21	2729845	0	21	CTC-422A18.2	2.30777e-16	3.00741e-05
TC1700007687.hg.1	25	3261100	25	0	NA	2.30777e-16	3.00741e-05
TC0400007593.hg.1	32	4230556	0	32	SRP72	2.35518e-16	3.00741e-05
TC1100011043.hg.1	30	3970133	30	0	keestaby	2.35518e-16	3.00741e-05
TC0100010280.hg.1	23	3011172	23	0	KCNJ9	2.35518e-16	3.00741e-05
TC1600009985.hg.1	15	1975895	0	15	RNU6-416P	2.35518e-16	3.00741e-05
TC1600010741.hg.1	41	5409955	0	41	blawsnee	2.35518e-16	3.00741e-05
TC1100012356.hg.1	34	4518846	34	0	blorkley	2.40355e-16	3.00741e-05
TC0500006672.hg.1	40	5269182	40	0	RNU1-76P	2.40355e-16	3.00741e-05
TC1600010970.hg.1	34	4466353	0	34	parar	2.40355e-16	3.00741e-05
TC0300007820.hg.1	23	3002912	23	0	NA	2.40355e-16	3.00741e-05
TC0500007604.hg.1	16	2066600	0	16	PPWD1	2.40355e-16	3.00741e-05
TC0200015509.hg.1	24	3171621	0	24	NA	2.45289e-16	3.00741e-05
TC1100008401.hg.1	36	4777779	0	36	zeekarby	2.50324e-16	3.00741e-05
TC0900012006.hg.1	19	2510132	0	19	CCDC183-AS1	2.50324e-16	3.00741e-05
TC1900007847.hg.1	29	3800783	0	29	USF2	2.50324e-16	3.00741e-05
TC0600014196.hg.1	51	6754528	0	51	SNX9	2.5546e-16	3.00741e-05
TC1000007491.hg.1	34	4483670	0	34	TIMM23	2.5546e-16	3.00741e-05
TC0900009824.hg.1	35	4615764	35	0	memamu	2.5546e-16	3.00741e-05
TC0300011135.hg.1	33	4348647	0	33	VPRBP	2.5546e-16	3.00741e-05
TC1900009136.hg.1	26	3435218	26	0	swyzo	2.66046e-16	3.00741e-05
TC0300011852.hg.1	14	1828986	14	0	IMPG2	2.66046e-16	3.00741e-05
TC1100007467.hg.1	17	2219219	0	17	C11orf49	2.715e-16	3.00741e-05
TC1100009207.hg.1	18	2356250	0	18	KMT2A	2.715e-16	3.00741e-05
TC1700009264.hg.1	42	5572223	0	42	saturu	2.715e-16	3.00741e-05
TC1800008063.hg.1	30	3951016	30	0	NA	2.77064e-16	3.00741e-05
TC0800008759.hg.1	33	4340618	33	0	FER1L6	2.77064e-16	3.00741e-05
TC0400012583.hg.1	27	3527599	0	27	RWDD4	2.77064e-16	3.00741e-05
TC0400010842.hg.1	44	5786029	44	0	NA	2.82741e-16	3.00741e-05
TC0100017129.hg.1	61	8125727	0	61	floybee	2.82741e-16	3.00741e-05
TC0100008216.hg.1	34	4434456	34	0	SLC5A9	2.82741e-16	3.00741e-05
TC0200015321.hg.1	23	3023817	23	0	lorveybo	2.82741e-16	3.00741e-05
TC0800007554.hg.1	34	4505614	0	34	UBE2V2	2.82741e-16	3.00741e-05
TC0200010119.hg.1	23	3024208	0	23	PLEKHA3	2.82741e-16	3.00741e-05
TC0X00011002.hg.1	9	1178729	0	9	NA	2.82741e-16	3.00741e-05
TC0900011272.hg.1	39	5143920	0	39	RP11-534I8.1	2.88532e-16	3.00741e-05
TC1900011640.hg.1	20	2633567	20	0	EFNA2	2.88532e-16	3.00741e-05
TC1000010505.hg.1	21	2759270	21	0	fleenawbu	2.88532e-16	3.00741e-05
TC1600010236.hg.1	10	1301908	10	0	NA	2.88532e-16	3.00741e-05
TC2200008850.hg.1	28	3682492	0	28	CTA-250D10.19	2.88532e-16	3.00741e-05
TC0600012123.hg.1	48	6389478	0	48	DST	2.9444e-16	3.00741e-05
TC2100006706.hg.1	33	4316682	33	0	NA	2.9444e-16	3.00741e-05
TC0300012904.hg.1	47	6195803	47	0	NA	2.9444e-16	3.00741e-05
TC0200008743.hg.1	29	3827480	0	29	kuwaro	2.9444e-16	3.00741e-05
TC1000012309.hg.1	21	2791887	21	0	TCERG1L	2.9444e-16	3.00741e-05
[truncated: 13,282 more rows]

## Sheet: MSAPvsPD
AffyID	nTimes	nPosition	nPos	nNeg	Symbol	Krus.pVal	Krus.qVal
TC0600012766.hg.1	100	13467283	100	0	keyome	3.11415e-34	4.96746e-05
TC1000007224.hg.1	100	13343427	100	0	RP11-135A24.4	9.69807e-34	4.96746e-05
TC1400010468.hg.1	87	11617046	87	0	CH17-262H11.1	3.17672e-33	4.96746e-05
TC1700009287.hg.1	100	13364179	100	0	honuri	3.68214e-33	4.96746e-05
TC1300007772.hg.1	77	10147568	77	0	NA	1.03074e-32	4.96746e-05
TC0800009297.hg.1	82	10863889	82	0	RP5-1047A19.4	1.26527e-32	4.96746e-05
TC0200014597.hg.1	78	10334228	78	0	RND3	1.79686e-32	4.96746e-05
TC1100011260.hg.1	94	12489234	94	0	C11orf68	2.20395e-32	4.96746e-05
TC1600011085.hg.1	89	11932492	0	89	NA	2.47643e-32	4.96746e-05
TC0300008975.hg.1	81	10758207	0	81	NA	3.51113e-32	4.96746e-05
TC1000010309.hg.1	79	10513849	79	0	NA	3.94371e-32	4.96746e-05
TC1300006449.hg.1	87	11512510	87	0	NA	5.5851e-32	4.96746e-05
TC2000009241.hg.1	80	10588901	0	80	HNRNPA1P3	6.09193e-32	4.96746e-05
TC0600010932.hg.1	89	11865755	89	0	rirome	6.6444e-32	4.96746e-05
TC0500006934.hg.1	91	12125309	0	91	NA	7.45911e-32	4.96746e-05
TC0200008300.hg.1	89	11874900	0	89	RMND5A	8.37292e-32	4.96746e-05
TC0400006820.hg.1	94	12538504	94	0	USP17L27	1.02473e-31	4.96746e-05
TC0400006822.hg.1	94	12538410	94	0	USP17L28	1.02473e-31	4.96746e-05
TC0400006824.hg.1	94	12538316	94	0	USP17L29	1.02473e-31	4.96746e-05
TC0400006828.hg.1	94	12538222	94	0	USP17L25	1.02473e-31	4.96746e-05
TC0300010955.hg.1	67	8871670	0	67	ALS2CL	2.10337e-31	4.96746e-05
TC0400006818.hg.1	87	11589245	87	0	USP17L28	2.35904e-31	4.96746e-05
TC1700009617.hg.1	86	11422608	0	86	NA	3.42266e-31	4.96746e-05
TC0500009999.hg.1	82	10920362	82	0	NA	3.42266e-31	4.96746e-05
TC1700011758.hg.1	79	10551529	79	0	MYO15B	3.42266e-31	4.96746e-05
TC1000012004.hg.1	67	8844349	67	0	kloypoyby	4.8214e-31	4.96746e-05
TC0900010493.hg.1	95	12728001	0	95	glerlar	9.27588e-31	4.96746e-05
TC0100009864.hg.1	82	10929555	82	0	NA	9.27588e-31	4.96746e-05
TC0200008811.hg.1	76	10046111	76	0	SH3RF3	1.09968e-30	4.96746e-05
TC0100009890.hg.1	77	10251180	77	0	jawkarbo	1.50151e-30	4.96746e-05
TC2200008413.hg.1	85	11292751	0	85	smoypor	1.63442e-30	4.96746e-05
TC0200008972.hg.1	92	12328693	92	0	shyjybo	1.88237e-30	4.96746e-05
TC1700008707.hg.1	69	9084137	0	69	NA	1.88237e-30	4.96746e-05
TC0600007043.hg.1	95	12653826	0	95	RNU6-522P	3.12608e-30	4.96746e-05
TC0400006461.hg.1	89	11788919	0	89	NA	3.21524e-30	4.96746e-05
TC1300007812.hg.1	66	8745473	0	66	garnoy	3.40122e-30	4.96746e-05
TC1100008436.hg.1	87	11585605	87	0	gleyploy	3.80579e-30	4.96746e-05
TC1200009386.hg.1	74	9774794	0	74	NA	4.14024e-30	4.96746e-05
TC0100013484.hg.1	74	9830969	74	0	seylubu	5.32879e-30	4.96746e-05
TC1800008782.hg.1	65	8631658	0	65	kleebor	7.24945e-30	4.96746e-05
TC2000007386.hg.1	84	11180530	0	84	PLCG1	7.88331e-30	4.96746e-05
TC2000009844.hg.1	87	11586298	87	0	RP4-591C20.9	8.10658e-30	4.96746e-05
TC0300007004.hg.1	71	9443573	0	71	PDCD6IP	8.81475e-30	4.96746e-05
TC1400010398.hg.1	79	10459791	79	0	GPR132	9.58427e-30	4.96746e-05
TC0600006464.hg.1	66	8707988	66	0	NA	2.83133e-29	4.96746e-05
TC1500006677.hg.1	78	10400897	78	0	pluchubu	3.43568e-29	4.96746e-05
TC0500006813.hg.1	81	10760064	0	81	dastuby	3.63074e-29	4.96746e-05
TC1800008966.hg.1	73	9667885	73	0	charwo	4.05444e-29	4.96746e-05
TC0900009020.hg.1	71	9442905	0	71	ketora	8.06481e-29	4.96746e-05
TC1000009651.hg.1	59	7796421	59	0	NA	1.03209e-28	4.96746e-05
TC1600009680.hg.1	82	10921265	0	82	NA	1.09018e-28	4.96746e-05
TC0200012424.hg.1	74	9756265	0	74	AC019129.1	1.1515e-28	4.96746e-05
TC0800010262.hg.1	87	11649259	87	0	skeyskarbu	1.35676e-28	4.96746e-05
TC1700007466.hg.1	65	8610498	0	65	CTD-2349P21.9	1.51337e-28	4.96746e-05
TC0300011218.hg.1	47	6148138	47	0	RP11-884K10.6	1.73456e-28	4.96746e-05
TC0100018287.hg.1	74	9822756	0	74	NA	1.93436e-28	4.96746e-05
TC0100007421.hg.1	63	8295911	63	0	RP1-125I3.2	1.93436e-28	4.96746e-05
TC0900012174.hg.1	56	7389436	56	0	MIR2861	1.93436e-28	4.96746e-05
TC0400008709.hg.1	74	9778014	0	74	kerkloyby	2.34045e-28	4.96746e-05
TC2000007064.hg.1	74	9786736	0	74	DEFB115	2.34045e-28	4.96746e-05
TC0500012403.hg.1	70	9292298	70	0	shawshawby	2.9089e-28	4.96746e-05
TC1000006468.hg.1	75	10040549	75	0	peeskor	2.98897e-28	4.96746e-05
TC1900009544.hg.1	73	9660168	73	0	doykly	3.15571e-28	4.96746e-05
TC1700010961.hg.1	50	6608164	50	0	SCRN2	3.42329e-28	4.96746e-05
TC1200007750.hg.1	63	8318731	0	63	plerflaw	3.81535e-28	4.96746e-05
TC1000010410.hg.1	84	11167375	84	0	kotero	4.13834e-28	4.96746e-05
TC0300009372.hg.1	59	7775851	59	0	NA	4.13834e-28	4.96746e-05
TC0800008360.hg.1	73	9708017	73	0	slyvawbu	4.73799e-28	4.96746e-05
TC0100012638.hg.1	49	6468889	0	49	AL137795.1	5.27913e-28	4.96746e-05
TC1600009459.hg.1	52	6825605	0	52	NA	5.42373e-28	4.96746e-05
TC0800009517.hg.1	37	4874430	37	0	NA	6.73116e-28	4.96746e-05
TC1300006519.hg.1	62	8186922	0	62	NA	7.49764e-28	4.96746e-05
TC1600010812.hg.1	40	5231742	0	40	RP11-328J14.1	8.12874e-28	4.96746e-05
TC2200007892.hg.1	58	7643044	58	0	CECR5	8.3506e-28	4.96746e-05
TC0700010003.hg.1	57	7551478	0	57	bloychyby	8.81249e-28	4.96746e-05
TC0800008517.hg.1	54	7089962	0	54	NA	8.81249e-28	4.96746e-05
TC2000008108.hg.1	69	9127940	69	0	RP13-152O15.5	9.81364e-28	4.96746e-05
TC0700012154.hg.1	84	11197654	0	84	sarblyby	1.00811e-27	4.96746e-05
TC0900009732.hg.1	56	7388671	56	0	NA	1.1225e-27	4.96746e-05
TC0400012147.hg.1	77	10280644	0	77	feefloy	1.21666e-27	4.96746e-05
TC0100011844.hg.1	65	8587653	0	65	guleybu	1.24976e-27	4.96746e-05
TC0300012579.hg.1	31	4051220	31	0	NA	1.28374e-27	4.96746e-05
TC2200008587.hg.1	72	9550520	72	0	CTA-212A2.1	1.5078e-27	4.96746e-05
TC1500007143.hg.1	56	7387008	56	0	SEMA6D	1.54874e-27	4.96746e-05
TC0500013239.hg.1	68	8973168	68	0	PCDHB3	1.72383e-27	4.96746e-05
TC0100017852.hg.1	67	8860723	0	67	swoyrarbo	1.77059e-27	4.96746e-05
TC1100007165.hg.1	68	9017089	68	0	beeflorbu	2.13502e-27	4.96746e-05
TC1200012383.hg.1	61	8084501	61	0	NA	2.13502e-27	4.96746e-05
TC0300011675.hg.1	55	7269739	55	0	NA	2.13502e-27	4.96746e-05
TC1900008707.hg.1	55	7294685	55	0	NA	2.19283e-27	4.96746e-05
TC0700012152.hg.1	81	10751961	0	81	smarblee	2.37571e-27	4.96746e-05
TC1600008073.hg.1	48	6349765	0	48	NA	2.57372e-27	4.96746e-05
TC1100008404.hg.1	75	10018963	75	0	noploy	2.64329e-27	4.96746e-05
TC1800007450.hg.1	61	8008726	61	0	neesky	2.64329e-27	4.96746e-05
TC1600010308.hg.1	2	260135	0	2	RP11-152O14.3	3.18537e-27	4.96746e-05
TC0500007285.hg.1	74	9863982	74	0	NA	4.2679e-27	4.96746e-05
TC0200011027.hg.1	75	9993370	75	0	boswoby	4.74612e-27	4.96746e-05
TC0100010312.hg.1	41	5401915	41	0	NA	5.00479e-27	4.96746e-05
TC1700008984.hg.1	74	9812737	0	74	SEC14L1	5.13932e-27	4.96746e-05
TC0200016082.hg.1	54	7107521	0	54	NA	6.52327e-27	4.96746e-05
TC0500007286.hg.1	75	9989248	75	0	CTD-2035E11.5	1.04945e-26	4.96746e-05
TC0X00010128.hg.1	72	9600890	72	0	spubor	1.19722e-26	4.96746e-05
TC0700012642.hg.1	36	4722933	0	36	NA	1.22916e-26	4.96746e-05
TC0100016294.hg.1	45	5903202	0	45	glyrorbo	1.43934e-26	4.96746e-05
TC0300012297.hg.1	55	7272352	55	0	NA	1.47767e-26	4.96746e-05
TC0600009960.hg.1	67	8830032	67	0	NA	1.55742e-26	4.96746e-05
TC0100006866.hg.1	63	8306828	63	0	C1orf167	1.55742e-26	4.96746e-05
TC1600010512.hg.1	63	8324722	0	63	RP11-430C1.2	1.55742e-26	4.96746e-05
TC1600006527.hg.1	65	8669159	65	0	neespee	1.64142e-26	4.96746e-05
TC1000007419.hg.1	34	4475639	0	34	NA	1.68509e-26	4.96746e-05
TC0X00009621.hg.1	27	3515018	0	27	NA	1.68509e-26	4.96746e-05
TC1800008176.hg.1	76	10118523	0	76	NA	1.72992e-26	4.96746e-05
TC0300008323.hg.1	74	9887855	74	0	babubu	1.72992e-26	4.96746e-05
TC1900009472.hg.1	88	11645650	0	88	NA	2.02478e-26	4.96746e-05
TC0400009778.hg.1	73	9711548	0	73	WI2-89927D4.1	2.02478e-26	4.96746e-05
TC1600011449.hg.1	69	9110340	69	0	SPIRE2	2.30818e-26	4.96746e-05
TC1900009210.hg.1	65	8640125	0	65	glerfla	2.43225e-26	4.96746e-05
TC1700010900.hg.1	49	6443628	49	0	RP11-293E1.2	2.49674e-26	4.96746e-05
TC1200007467.hg.1	74	9879989	74	0	spawflu	2.63085e-26	4.96746e-05
TC1600010869.hg.1	51	6725488	51	0	BCAR1	2.99818e-26	4.96746e-05
TC1600011559.hg.1	66	8811148	0	66	SMG1P7	3.07753e-26	4.96746e-05
TC1100008821.hg.1	62	8163584	0	62	KDM4E	3.15896e-26	4.96746e-05
TC0500008827.hg.1	68	9023043	0	68	AC138517.4	3.24253e-26	4.96746e-05
TC1400008628.hg.1	68	9048265	0	68	SUPT16H	3.32829e-26	4.96746e-05
TC1400007418.hg.1	54	7160367	0	54	HSPE1P2	3.32829e-26	4.96746e-05
TC1500008812.hg.1	58	7660536	0	58	HERC2P11	3.6944e-26	4.96746e-05
TC0200016627.hg.1	46	6047940	46	0	NA	3.6944e-26	4.96746e-05
TC0500011540.hg.1	73	9692496	73	0	NA	3.79199e-26	4.96746e-05
TC0900006546.hg.1	82	10923259	82	0	veespee	3.89215e-26	4.96746e-05
TC1400008050.hg.1	54	7153321	54	0	NA	3.89215e-26	4.96746e-05
TC0100017930.hg.1	53	6985851	53	0	NA	4.20861e-26	4.96746e-05
TC0500008157.hg.1	60	7965351	0	60	LNPEP	4.55056e-26	4.96746e-05
TC1600009927.hg.1	75	9984296	0	75	NA	5.04967e-26	4.96746e-05
TC1600009960.hg.1	75	9984221	0	75	NA	5.04967e-26	4.96746e-05
TC1600007384.hg.1	72	9568258	0	72	merdar	5.18271e-26	4.96746e-05
TC0X00008817.hg.1	64	8475545	0	64	tervar	5.18271e-26	4.96746e-05
TC0600007771.hg.1	65	8602872	0	65	UHRF1BP1	5.60301e-26	4.96746e-05
TC0300012717.hg.1	55	7250411	55	0	RP11-274H2.3	5.60301e-26	4.96746e-05
TC0300012412.hg.1	42	5514051	42	0	OR7E129P	6.37985e-26	4.96746e-05
TC1500010004.hg.1	41	5419828	0	41	RP11-665J16.1	6.37985e-26	4.96746e-05
TC0700008699.hg.1	50	6627095	0	50	porkaw	6.54758e-26	4.96746e-05
TC0700011867.hg.1	46	6076150	46	0	NA	6.54758e-26	4.96746e-05
TC1500009139.hg.1	69	9167925	69	0	shorspor	6.89625e-26	4.96746e-05
TC1700009202.hg.1	72	9508259	72	0	neyglaw	7.45406e-26	4.96746e-05
TC0300009663.hg.1	51	6708586	51	0	NA	7.45406e-26	4.96746e-05
TC0600011025.hg.1	48	6321848	48	0	NA	7.85054e-26	4.96746e-05
TC1900007469.hg.1	53	6991559	0	53	AC078899.1	8.05656e-26	4.96746e-05
TC0900008876.hg.1	62	8186252	0	62	fotuby	8.48479e-26	4.96746e-05
TC1400007236.hg.1	68	8951625	0	68	CHMP4BP1	9.16978e-26	4.96746e-05
TC1600008535.hg.1	61	8101415	0	61	fernor	9.90954e-26	4.96746e-05
TC0400011493.hg.1	41	5372265	0	41	RP11-556I14.3	1.04353e-25	4.96746e-05
TC0100009862.hg.1	57	7549212	57	0	NA	1.09886e-25	4.96746e-05
TC1200010927.hg.1	59	7770341	0	59	ATP5B	1.12761e-25	4.96746e-05
TC0400008290.hg.1	23	3010217	0	23	AC083826.1	1.12761e-25	4.96746e-05
TC2200008120.hg.1	56	7434682	56	0	TOP3BP1	1.25026e-25	4.96746e-05
TC0200008386.hg.1	66	8760910	66	0	IGKV1D-27	1.28293e-25	4.96746e-05
TC1100007828.hg.1	58	7672002	58	0	RP11-810P12.7	1.28293e-25	4.96746e-05
TC0900011992.hg.1	57	7568836	57	0	AGPAT2	1.28293e-25	4.96746e-05
TC0X00007110.hg.1	52	6856522	0	52	RNU6-50P	1.38611e-25	4.96746e-05
TC1000009184.hg.1	22	2885828	0	22	RP11-282I1.1	1.38611e-25	4.96746e-05
TC1000011836.hg.1	61	8078448	0	61	NA	1.45942e-25	4.96746e-05
TC1200010743.hg.1	49	6440059	49	0	AC021066.1	1.49751e-25	4.96746e-05
TC0600007006.hg.1	66	8774997	0	66	RNF182	1.83984e-25	4.96746e-05
TC1700010798.hg.1	66	8746900	66	0	DUSP3	1.98731e-25	4.96746e-05
TC1900011193.hg.1	49	6444932	0	49	CTB-191K22.5	1.98731e-25	4.96746e-05
TC1100011904.hg.1	43	5621447	0	43	RP11-643G5.7	2.09208e-25	4.96746e-05
TC0500011218.hg.1	56	7421600	56	0	NA	2.14649e-25	4.96746e-05
TC1000011364.hg.1	67	8878555	67	0	storsny	2.20231e-25	4.96746e-05
TC0500006615.hg.1	79	10475676	79	0	charspoybu	2.3183e-25	4.96746e-05
TC0700013264.hg.1	49	6490126	49	0	sutemu	2.37854e-25	4.96746e-05
TC1800008899.hg.1	68	9092474	0	68	smeebor	2.56874e-25	4.96746e-05
TC0100009695.hg.1	55	7290245	55	0	RP11-403I13.10	2.774e-25	4.96746e-05
TC1800009062.hg.1	52	6870311	52	0	NA	3.58284e-25	4.96746e-05
TC1600008516.hg.1	74	9793528	0	74	mazybu	3.77069e-25	4.96746e-05
TC0300010745.hg.1	62	8310653	62	0	parfarbo	3.77069e-25	4.96746e-05
TC1200012329.hg.1	50	6570030	0	50	chatybo	3.86825e-25	4.96746e-05
TC0100014856.hg.1	59	7800510	59	0	NA	4.07091e-25	4.96746e-05
TC1000011315.hg.1	49	6411499	0	49	RP11-420K10.1	4.17616e-25	4.96746e-05
TC1700008465.hg.1	65	8611548	0	65	CLTC	4.3948e-25	4.96746e-05
TC0600009827.hg.1	53	6999386	0	53	PHBP1	4.3948e-25	4.96746e-05
TC2000007387.hg.1	61	8081998	0	61	tenaru	4.62479e-25	4.96746e-05
TC0200011202.hg.1	53	7012050	53	0	moygubo	4.62479e-25	4.96746e-05
TC1200008111.hg.1	51	6738730	0	51	kloyskuby	4.86669e-25	4.96746e-05
TC0300011394.hg.1	49	6453119	49	0	NA	4.9923e-25	4.96746e-05
TC0200007388.hg.1	53	7006341	53	0	LINC01126	5.25324e-25	4.96746e-05
TC0900010953.hg.1	57	7522878	57	0	RP11-23B15.1	5.52769e-25	4.96746e-05
TC0300009228.hg.1	48	6344985	0	48	HMGN2P13	5.96621e-25	4.96746e-05
TC0400012247.hg.1	70	9262685	0	70	RP11-597D13.8	6.11991e-25	4.96746e-05
TC0200016257.hg.1	58	7678483	58	0	AC017028.2	6.11991e-25	4.96746e-05
TC0600007454.hg.1	51	6707982	0	51	XXbac-BPG308J9.3	6.11991e-25	4.96746e-05
TC1700006961.hg.1	50	6590972	50	0	NA	6.77494e-25	4.96746e-05
TC1400009780.hg.1	61	8030382	61	0	NOXRED1	7.49938e-25	4.96746e-05
TC0500013105.hg.1	46	6070389	46	0	CTC-205M6.5	7.49938e-25	4.96746e-05
TC0500010506.hg.1	38	4978812	0	38	NA	7.88986e-25	4.96746e-05
TC1700011725.hg.1	48	6301481	48	0	NA	8.09259e-25	4.96746e-05
TC0100012828.hg.1	60	7948699	0	60	LZIC	8.30048e-25	4.96746e-05
TC0X00007708.hg.1	69	9131666	69	0	smawder	8.51367e-25	4.96746e-05
TC0700010753.hg.1	73	9722577	73	0	dosmubu	8.73227e-25	4.96746e-05
TC0900012046.hg.1	41	5383707	41	0	glorvaby	8.95643e-25	4.96746e-05
TC1400008397.hg.1	47	6225958	0	47	MARK3	9.1863e-25	4.96746e-05
TC1000012221.hg.1	43	5664802	0	43	serskaw	9.42201e-25	4.96746e-05
TC0800010005.hg.1	41	5416700	41	0	NA	9.66371e-25	4.96746e-05
TC1400007596.hg.1	84	11189410	0	84	SNORD56B	9.91155e-25	4.96746e-05
TC0800008030.hg.1	52	6868550	0	52	kanemu	9.91155e-25	4.96746e-05
TC0800010044.hg.1	51	6793518	51	0	fovuby	1.12484e-24	4.96746e-05
TC0300011576.hg.1	39	5120320	39	0	NA	1.27637e-24	4.96746e-05
TC1000011290.hg.1	50	6632140	0	50	skorpuby	1.3425e-24	4.96746e-05
TC1400010166.hg.1	58	7658926	58	0	CTD-2200A16.1	1.37682e-24	4.96746e-05
TC0100013851.hg.1	46	6063348	46	0	NA	1.4481e-24	4.96746e-05
TC0700013209.hg.1	54	7144602	54	0	NA	1.60181e-24	4.96746e-05
TC0100016797.hg.1	44	5809295	44	0	NA	1.64269e-24	4.96746e-05
TC0Y00007311.hg.1	55	7341031	55	0	NA	1.77166e-24	4.96746e-05
TC1300009039.hg.1	45	5903722	45	0	NA	1.77166e-24	4.96746e-05
TC1900007799.hg.1	70	9283655	0	70	swawbee	1.86316e-24	4.96746e-05
TC0500011394.hg.1	57	7553163	0	57	LOC644285	1.86316e-24	4.96746e-05
TC0X00010022.hg.1	46	6006591	0	46	plerdee	1.86316e-24	4.96746e-05
TC1500010070.hg.1	40	5253304	40	0	MIR631	1.86316e-24	4.96746e-05
TC0800007236.hg.1	34	4487896	0	34	MTND1P6	1.95934e-24	4.96746e-05
TC0200013126.hg.1	51	6835503	51	0	AC104135.2	2.06043e-24	4.96746e-05
TC1200009009.hg.1	54	7187075	54	0	margoyby	2.1129e-24	4.96746e-05
TC0200008331.hg.1	52	6859808	0	52	NA	2.1129e-24	4.96746e-05
TC0500012380.hg.1	56	7423461	56	0	vershawby	2.16669e-24	4.96746e-05
TC1900006679.hg.1	54	7132547	54	0	worseebu	2.22184e-24	4.96746e-05
TC0300007616.hg.1	46	6018235	46	0	beenybo	2.33634e-24	4.96746e-05
TC1300008360.hg.1	66	8782083	66	0	swazor	2.6488e-24	4.96746e-05
TC1900011332.hg.1	65	8630416	65	0	skeyka	2.78507e-24	4.96746e-05
TC1700009554.hg.1	54	7175359	54	0	ZNF594	3.0026e-24	4.96746e-05
TC1100012671.hg.1	23	2980879	23	0	OR8B8	3.15689e-24	4.96746e-05
TC0900008449.hg.1	42	5524085	0	42	NA	3.66845e-24	4.96746e-05
TC0300011204.hg.1	67	8892091	67	0	bomoybo	3.76136e-24	4.96746e-05
TC0600011547.hg.1	48	6310284	0	48	NA	3.76136e-24	4.96746e-05
TC0100014771.hg.1	42	5515927	0	42	RP11-33E12.2	3.76136e-24	4.96746e-05
TC1900011516.hg.1	50	6611937	50	0	AC006116.22	3.85659e-24	4.96746e-05
TC0200016358.hg.1	44	5811527	44	0	garklo	3.85659e-24	4.96746e-05
TC1700011321.hg.1	74	9856852	74	0	pawmor	3.95421e-24	4.96746e-05
TC0800011477.hg.1	29	3802341	0	29	NA	4.05428e-24	4.96746e-05
TC1400008192.hg.1	48	6328589	0	48	VDAC3P1	4.15686e-24	4.96746e-05
TC2000008766.hg.1	60	7949647	0	60	BSNDP3	4.48026e-24	4.96746e-05
TC0600010404.hg.1	51	6734138	51	0	NA	4.48026e-24	4.96746e-05
TC2200007059.hg.1	68	9061763	0	68	shovaw	4.59351e-24	4.96746e-05
TC1400007238.hg.1	40	5277459	0	40	NA	4.59351e-24	4.96746e-05
TC0600007506.hg.1	25	3298367	25	0	ZNRD1-AS1_2	4.70959e-24	4.96746e-05
TC0200014938.hg.1	32	4191954	0	32	MLK7-AS1	4.82857e-24	4.96746e-05
TC0700009354.hg.1	73	9700065	73	0	lulorby	5.20369e-24	4.96746e-05
TC0300009490.hg.1	35	4580762	0	35	NA	5.20369e-24	4.96746e-05
TC2000006987.hg.1	52	6887884	0	52	FLJ33581	5.33503e-24	4.96746e-05
TC0X00007153.hg.1	52	6849754	52	0	UXT-AS1	5.60764e-24	4.96746e-05
TC1000010444.hg.1	50	6583528	0	50	NA	5.60764e-24	4.96746e-05
TC0200011166.hg.1	39	5162764	0	39	NA	6.04263e-24	4.96746e-05
TC0700013060.hg.1	56	7423023	56	0	TMUB1	6.675e-24	4.96746e-05
TC0800007861.hg.1	55	7311091	55	0	NA	7.74841e-24	4.96746e-05
TC0200006649.hg.1	66	8743274	66	0	smogubo	8.77221e-24	4.96746e-05
TC1800006819.hg.1	19	2474088	19	0	NA	8.77221e-24	4.96746e-05
TC0600007661.hg.1	41	5387230	41	0	klawfloybu	9.21828e-24	4.96746e-05
TC0400008025.hg.1	26	3415613	26	0	WDFY3-AS2	9.21828e-24	4.96746e-05
TC0300013406.hg.1	42	5550721	42	0	NA	9.44967e-24	4.96746e-05
TC0200014575.hg.1	59	7791668	0	59	lorfubu	9.92983e-24	4.96746e-05
TC0500011161.hg.1	53	6978141	53	0	CTD-2235C13.2	1.01789e-23	4.96746e-05
TC1000009727.hg.1	54	7148871	0	54	peekloybu	1.06957e-23	4.96746e-05
TC1200008642.hg.1	48	6322784	0	48	PARPBP	1.06957e-23	4.96746e-05
TC1500008904.hg.1	42	5546345	42	0	speyror	1.06957e-23	4.96746e-05
TC0600009233.hg.1	33	4329357	0	33	RP11-259P20.1	1.09638e-23	4.96746e-05
TC2200006842.hg.1	26	3395908	26	0	NA	1.18086e-23	4.96746e-05
TC0X00010804.hg.1	51	6779758	0	51	ZNF280C	1.21043e-23	4.96746e-05
TC0X00009864.hg.1	38	5004335	0	38	florlo	1.27179e-23	4.96746e-05
TC1200012261.hg.1	51	6771018	51	0	RP11-197N18.8	1.30361e-23	4.96746e-05
TC1900011767.hg.1	39	5119439	39	0	BLOC1S3	1.33622e-23	4.96746e-05
TC0600010004.hg.1	40	5272228	0	40	klarsneebu	1.36964e-23	4.96746e-05
TC0200012061.hg.1	56	7417593	0	56	NA	1.40388e-23	4.96746e-05
TC0300012497.hg.1	32	4211608	0	32	AC010207.1	1.40388e-23	4.96746e-05
TC0400012145.hg.1	62	8220323	0	62	MIR3140	1.43898e-23	4.96746e-05
TC0800010211.hg.1	50	6580989	50	0	NA	1.43898e-23	4.96746e-05
TC2200007047.hg.1	22	2862108	22	0	keypoy	1.43898e-23	4.96746e-05
TC0600010909.hg.1	33	4328514	0	33	RP11-401E14.3	1.51179e-23	4.96746e-05
TC0800011739.hg.1	53	7001784	53	0	NA	1.54956e-23	4.96746e-05
TC0700009263.hg.1	52	6836598	52	0	AC015987.1	1.54956e-23	4.96746e-05
TC0300007177.hg.1	51	6712848	0	51	goyspoyby	1.54956e-23	4.96746e-05
TC1600011502.hg.1	51	6744238	0	51	LOC100190986	1.54956e-23	4.96746e-05
TC0200013127.hg.1	55	7310476	55	0	NA	1.58825e-23	4.96746e-05
TC1600007511.hg.1	54	7140478	54	0	ZNF646	1.58825e-23	4.96746e-05
TC0X00006554.hg.1	55	7260146	55	0	sloymar	1.62791e-23	4.96746e-05
TC0200015536.hg.1	48	6331823	0	48	NA	1.66854e-23	4.96746e-05
TC1000011949.hg.1	36	4704184	36	0	NA	1.71018e-23	4.96746e-05
TC0100009647.hg.1	41	5379321	0	41	NA	1.79657e-23	4.96746e-05
TC1200009078.hg.1	58	7661536	58	0	RP11-131L12.3	1.84137e-23	4.96746e-05
TC0700013169.hg.1	40	5253532	40	0	NA	1.84137e-23	4.96746e-05
TC1700009365.hg.1	54	7172030	54	0	NA	1.98252e-23	4.96746e-05
TC0800008647.hg.1	42	5493595	0	42	vofyby	1.98252e-23	4.96746e-05
TC1800007846.hg.1	59	7882501	59	0	NA	2.03191e-23	4.96746e-05
TC0600012335.hg.1	50	6581730	50	0	NA	2.13437e-23	4.96746e-05
TC0X00009172.hg.1	31	4074451	0	31	NA	2.13437e-23	4.96746e-05
TC0600011722.hg.1	69	9142115	0	69	jorsparby	2.24195e-23	4.96746e-05
TC0100010592.hg.1	54	7134760	0	54	PRRC2C	2.24195e-23	4.96746e-05
TC1100008699.hg.1	13	1704656	0	13	NA	2.24195e-23	4.96746e-05
TC0X00010940.hg.1	26	3391132	0	26	SRRM1P3	2.3549e-23	4.96746e-05
TC1200006728.hg.1	52	6852725	0	52	RP11-20D14.3	2.41346e-23	4.96746e-05
TC0200007671.hg.1	44	5843366	0	44	klujeybo	2.41346e-23	4.96746e-05
TC0200010962.hg.1	43	5734633	43	0	NA	2.41346e-23	4.96746e-05
TC0100009524.hg.1	52	6867169	0	52	VANGL1	2.53496e-23	4.96746e-05
TC0100007264.hg.1	38	4976802	38	0	CELA3A	2.53496e-23	4.96746e-05
TC0300012223.hg.1	51	6696713	0	51	sheyberbu	2.59796e-23	4.96746e-05
TC0400008568.hg.1	69	9163391	69	0	sisume	2.66251e-23	4.96746e-05
TC0800009309.hg.1	50	6538785	50	0	OR4F21	2.72865e-23	4.96746e-05
TC1700009233.hg.1	60	7955810	60	0	NA	2.79641e-23	4.96746e-05
TC0900011503.hg.1	65	8612599	0	65	kawgar	2.86584e-23	4.96746e-05
TC0Y00007030.hg.1	57	7525305	57	0	NA	3.08453e-23	4.96746e-05
TC1000008073.hg.1	60	7983962	0	60	neynarby	3.16104e-23	4.96746e-05
TC1700006494.hg.1	44	5803342	44	0	poyler	3.16104e-23	4.96746e-05
TC0300009349.hg.1	32	4185040	0	32	RPL6P8	3.16104e-23	4.96746e-05
TC0700008703.hg.1	56	7382285	0	56	rakaw	3.23942e-23	4.96746e-05
TC1900007226.hg.1	41	5385051	0	41	NA	3.31973e-23	4.96746e-05
TC0200013622.hg.1	48	6353072	48	0	chujybu	3.40202e-23	4.96746e-05
TC1000010389.hg.1	52	6895580	52	0	NA	3.48632e-23	4.96746e-05
TC1100007418.hg.1	47	6163252	47	0	NA	3.48632e-23	4.96746e-05
TC0200008996.hg.1	43	5668741	0	43	ACTR3	3.48632e-23	4.96746e-05
TC1000007418.hg.1	46	6077705	46	0	LOC105378272	3.57268e-23	4.96746e-05
TC0100009829.hg.1	45	5929963	45	0	AC245100.1	3.57268e-23	4.96746e-05
TC0300010968.hg.1	59	7825987	0	59	SETD2	3.75182e-23	4.96746e-05
TC0800007500.hg.1	48	6332752	48	0	NA	3.75182e-23	4.96746e-05
TC1500007819.hg.1	42	5494759	42	0	jawzoybu	3.8447e-23	4.96746e-05
TC0800007672.hg.1	32	4224222	0	32	XKR4	3.8447e-23	4.96746e-05
TC0200015227.hg.1	61	8070451	61	0	vynoybo	3.93985e-23	4.96746e-05
TC0300012790.hg.1	50	6624873	0	50	TMEM183B	3.93985e-23	4.96746e-05
TC0100007030.hg.1	28	3655352	28	0	NA	3.93985e-23	4.96746e-05
TC0200011720.hg.1	59	7807861	0	59	ODC1	4.03734e-23	4.96746e-05
TC1000008946.hg.1	57	7530664	0	57	spygoybu	4.03734e-23	4.96746e-05
TC0700010203.hg.1	44	5796924	44	0	chorchoby	4.03734e-23	4.96746e-05
TC0200014211.hg.1	59	7805830	0	59	ISCA1P6	4.13721e-23	4.96746e-05
TC0600010218.hg.1	61	8059026	61	0	NA	4.45174e-23	4.96746e-05
TC0700007230.hg.1	42	5540574	42	0	NA	4.56175e-23	4.96746e-05
TC1600008158.hg.1	4	514770	4	0	NA	4.56175e-23	4.96746e-05
TC1900009702.hg.1	51	6719407	0	51	NA	4.67446e-23	4.96746e-05
TC0100006736.hg.1	28	3692982	28	0	LOC102724539	4.67446e-23	4.96746e-05
TC0600006571.hg.1	41	5375935	0	41	NA	5.28069e-23	4.96746e-05
TC1200011198.hg.1	35	4577439	0	35	NA	5.82119e-23	4.96746e-05
TC0100015886.hg.1	64	8480393	0	64	kloykarbo	6.26219e-23	4.96746e-05
TC1500008288.hg.1	51	6711596	0	51	jerder	6.90201e-23	4.96746e-05
TC0200009064.hg.1	32	4167601	0	32	snagoybu	7.07182e-23	4.96746e-05
TC1100007696.hg.1	57	7499668	0	57	pyplu	7.24577e-23	4.96746e-05
TC0100006991.hg.1	35	4543680	0	35	RSC1A1	7.42396e-23	4.96746e-05
TC1000007876.hg.1	62	8235533	0	62	DDX21	7.60648e-23	4.96746e-05
TC0900011712.hg.1	49	6447189	49	0	RP11-409K20.7	7.79344e-23	4.96746e-05
TC0700008818.hg.1	49	6454458	49	0	ZNF277	7.98495e-23	4.96746e-05
TC0100010518.hg.1	60	7971780	0	60	DCAF6	8.18112e-23	4.96746e-05
TC1900010763.hg.1	48	6318745	48	0	AC005626.3	8.38206e-23	4.96746e-05
TC0400006830.hg.1	39	5099223	39	0	USP17L6P	8.38206e-23	4.96746e-05
TC0600006858.hg.1	61	8132091	61	0	vakloyby	8.58789e-23	4.96746e-05
TC1000008798.hg.1	51	6744133	51	0	SFR1	9.23586e-23	4.96746e-05
TC1700010011.hg.1	41	5409228	0	41	smawwer	9.23586e-23	4.96746e-05
TC0300008971.hg.1	50	6589865	50	0	LOC100507291	9.69449e-23	4.96746e-05
TC0800008036.hg.1	41	5415224	41	0	RP11-79H23.3	9.69449e-23	4.96746e-05
TC1700012085.hg.1	36	4747699	0	36	RP11-498C9.17	9.69449e-23	4.96746e-05
TC1100007788.hg.1	51	6740592	0	51	NA	1.0425e-22	4.96746e-05
TC1600010886.hg.1	61	8098994	61	0	RP11-490B18.6	1.09421e-22	4.96746e-05
TC0900007431.hg.1	38	4997145	38	0	sterswoy	1.20535e-22	4.96746e-05
TC1700008764.hg.1	35	4598703	35	0	LINC01497	1.26504e-22	4.96746e-05
TC1000006432.hg.1	34	4462864	34	0	LOC102723376	1.26504e-22	4.96746e-05
TC0200008123.hg.1	19	2490388	0	19	snoU109	1.26504e-22	4.96746e-05
TC0800007674.hg.1	41	5389818	0	41	LOC105375844	1.29597e-22	4.96746e-05
TC0100017819.hg.1	45	5968388	0	45	seymawbu	1.39333e-22	4.96746e-05
TC0X00008864.hg.1	56	7433321	56	0	koymy	1.46223e-22	4.96746e-05
TC1700009975.hg.1	28	3696546	28	0	hinori	1.46223e-22	4.96746e-05
TC0100016617.hg.1	27	3520296	27	0	NA	1.49793e-22	4.96746e-05
TC1200006851.hg.1	59	7837672	0	59	zufoyby	1.57194e-22	4.96746e-05
TC1400007858.hg.1	48	6310355	0	48	rorpar	1.57194e-22	4.96746e-05
TC0100006910.hg.1	27	3523584	27	0	PRAMEF2	1.6898e-22	4.96746e-05
TC0500007691.hg.1	50	6631472	0	50	SMN1	1.731e-22	4.96746e-05
TC0700006658.hg.1	39	5146104	39	0	NA	1.731e-22	4.96746e-05
TC0200015631.hg.1	47	6199302	0	47	IKZF2	1.77319e-22	4.96746e-05
TC0300008997.hg.1	32	4210553	32	0	NA	1.77319e-22	4.96746e-05
TC1600010568.hg.1	41	5414442	41	0	merru	1.81639e-22	4.96746e-05
TC0500012830.hg.1	38	5008518	38	0	garflaw	1.81639e-22	4.96746e-05
TC0X00009523.hg.1	28	3662950	0	28	NA	1.90596e-22	4.96746e-05
TC0300007712.hg.1	59	7851760	0	59	reepawbu	1.95237e-22	4.96746e-05
TC1800007526.hg.1	55	7280248	0	55	sehoma	1.95237e-22	4.96746e-05
TC0800006564.hg.1	41	5406040	41	0	NA	1.9999e-22	4.96746e-05
TC0200013404.hg.1	55	7254810	55	0	IGKV1-37	2.04857e-22	4.96746e-05
TC0200015744.hg.1	19	2476414	19	0	PRKAG3	2.04857e-22	4.96746e-05
TC0400011586.hg.1	52	6867625	52	0	NA	2.20173e-22	4.96746e-05
TC0100007389.hg.1	41	5394525	41	0	blawby	2.20173e-22	4.96746e-05
TC1300007534.hg.1	35	4622888	0	35	NA	2.31008e-22	4.96746e-05
TC1100012984.hg.1	57	7538083	0	57	NAT10	2.36622e-22	4.96746e-05
TC1700008011.hg.1	48	6351921	48	0	DBF4B	2.36622e-22	4.96746e-05
TC0100016949.hg.1	24	3119959	0	24	NA	2.36622e-22	4.96746e-05
TC0500012144.hg.1	60	7967653	0	60	NA	2.54286e-22	4.96746e-05
TC1600010050.hg.1	26	3420669	26	0	jeespee	2.54286e-22	4.96746e-05
TC2000007416.hg.1	51	6693995	51	0	RN7SKP100	2.60459e-22	4.96746e-05
TC1100011295.hg.1	43	5676309	43	0	CCDC87	2.6678e-22	4.96746e-05
TC2000006477.hg.1	63	8399725	63	0	teeja	2.73254e-22	4.96746e-05
TC1000007759.hg.1	16	2087725	16	0	TMEM26-AS1	2.73254e-22	4.96746e-05
TC1700007500.hg.1	48	6361914	48	0	SH3GL1P1	2.79883e-22	4.96746e-05
TC0900011211.hg.1	24	3117146	0	24	NA	2.79883e-22	4.96746e-05
TC14_GL000225v1_random00006437.hg.1	61	8078613	61	0	AL671532.5	2.8667e-22	4.96746e-05
TC1700008850.hg.1	40	5310454	40	0	NA	2.8667e-22	4.96746e-05
TC0500011302.hg.1	58	7654593	0	58	NA	3.00739e-22	4.96746e-05
TC1000006532.hg.1	25	3270535	25	0	NA	3.00739e-22	4.96746e-05
TC0300011843.hg.1	44	5829617	44	0	gleeswoyby	3.30957e-22	4.96746e-05
TC0900010501.hg.1	18	2352142	0	18	MTND2P8	3.30957e-22	4.96746e-05
TC0600009459.hg.1	42	5520458	42	0	ENPP1	3.38969e-22	4.96746e-05
TC1100007553.hg.1	39	5127151	39	0	OR4R3P	3.38969e-22	4.96746e-05
TC1000007356.hg.1	56	7401188	56	0	shawsmu	3.47174e-22	4.96746e-05
TC0200008186.hg.1	57	7553534	57	0	borabo	3.55575e-22	4.96746e-05
TC0100014897.hg.1	54	7164366	0	54	blubar	3.55575e-22	4.96746e-05
TC1100013007.hg.1	52	6921721	0	52	ZFP91-CNTF	3.64177e-22	4.96746e-05
TC0100017592.hg.1	35	4625524	0	35	gyweybo	3.64177e-22	4.96746e-05
TC0200016347.hg.1	55	7265045	0	55	HDLBP	3.72985e-22	4.96746e-05
TC0700008559.hg.1	52	6844958	52	0	NA	3.91238e-22	4.96746e-05
TC0800007322.hg.1	22	2873595	22	0	RNU6-988P	4.00693e-22	4.96746e-05
TC0100008174.hg.1	58	7687623	58	0	pumawbu	4.10374e-22	4.96746e-05
TC0400006816.hg.1	40	5263728	40	0	USP17L26	4.20287e-22	4.96746e-05
TC1000012465.hg.1	39	5138210	0	39	NA	4.20287e-22	4.96746e-05
TC1200010319.hg.1	38	4974307	0	38	mushoby	4.20287e-22	4.96746e-05
TC1300007157.hg.1	69	9177754	69	0	pachee	4.30437e-22	4.96746e-05
TC1500009284.hg.1	50	6585687	50	0	klerpaw	4.40829e-22	4.96746e-05
TC0100008907.hg.1	45	5907907	45	0	LOC646626	4.40829e-22	4.96746e-05
TC0100012701.hg.1	45	5906002	45	0	zeynobu	4.40829e-22	4.96746e-05
TC1900008306.hg.1	43	5637913	43	0	zeevor	4.5147e-22	4.96746e-05
TC0200011929.hg.1	30	3930980	0	30	RP11-79J24.1	4.5147e-22	4.96746e-05
TC0400011941.hg.1	60	7955643	60	0	RP11-83A24.1	4.62365e-22	4.96746e-05
TC0800008957.hg.1	36	4769735	0	36	zeyshoy	4.62365e-22	4.96746e-05
TC0300009356.hg.1	60	7966182	60	0	jargeybu	4.96634e-22	4.96746e-05
TC2100008408.hg.1	37	4855905	37	0	POFUT2	4.96634e-22	4.96746e-05
TC0500012550.hg.1	33	4325743	33	0	NA	5.08606e-22	4.96746e-05
TC0100011494.hg.1	59	7797109	59	0	kloylorbo	5.20864e-22	4.96746e-05
TC0900008257.hg.1	60	8007169	0	60	RNF20	5.46264e-22	4.96746e-05
TC0200013905.hg.1	48	6356990	48	0	NA	5.5942e-22	4.96746e-05
TC0500013019.hg.1	50	6614892	50	0	smerky	5.72889e-22	4.96746e-05
TC0200011966.hg.1	55	7307546	0	55	nehi	5.86679e-22	4.96746e-05
TC2000006754.hg.1	40	5251145	0	40	vato	6.15252e-22	4.96746e-05
TC0800010179.hg.1	50	6586487	50	0	NA	6.3005e-22	4.96746e-05
TC1100007164.hg.1	32	4227037	32	0	berflorbu	6.3005e-22	4.96746e-05
TC0400010767.hg.1	68	9053917	68	0	NA	6.45201e-22	4.96746e-05
TC0600011302.hg.1	55	7238186	0	55	DDX6P1	6.45201e-22	4.96746e-05
TC0900007513.hg.1	59	7821434	59	0	NA	6.60712e-22	4.96746e-05
TC1900007727.hg.1	51	6700296	51	0	CTC-439O9.1	6.76592e-22	4.96746e-05
TC0800011418.hg.1	54	7137002	54	0	vawdarby	6.92849e-22	4.96746e-05
TC0100018569.hg.1	54	7124633	0	54	HNRNPU	7.09493e-22	4.96746e-05
TC0800011542.hg.1	50	6647066	0	50	klobly	7.09493e-22	4.96746e-05
TC2200008522.hg.1	38	5001686	38	0	NA	7.26533e-22	4.96746e-05
TC0400012249.hg.1	33	4308323	33	0	RP11-781M16.2	7.26533e-22	4.96746e-05
TC0200006961.hg.1	62	8219344	62	0	spapobo	7.61836e-22	4.96746e-05
TC1400008606.hg.1	56	7407410	56	0	RNASE1	7.61836e-22	4.96746e-05
TC0300011039.hg.1	69	9112600	69	0	ARIH2OS	7.80119e-22	4.96746e-05
TC0X00008330.hg.1	59	7804388	0	59	XIAP	7.80119e-22	4.96746e-05
TC0900012118.hg.1	22	2883170	0	22	NA	7.98835e-22	4.96746e-05
TC2000007234.hg.1	61	8123974	61	0	NA	8.17996e-22	4.96746e-05
TC0100008863.hg.1	49	6432071	49	0	hiriha	8.17996e-22	4.96746e-05
TC0100008272.hg.1	60	7987422	60	0	snoboy	8.37612e-22	4.96746e-05
TC0200013623.hg.1	60	7919946	60	0	kaklar	8.7825e-22	4.96746e-05
TC2000008396.hg.1	59	7813365	59	0	NA	8.7825e-22	4.96746e-05
TC1700011502.hg.1	50	6565156	0	50	NA	8.7825e-22	4.96746e-05
TC0700010789.hg.1	40	5258072	40	0	AMPH	8.99295e-22	4.96746e-05
TC0700009005.hg.1	30	3933305	0	30	AC000362.1	8.99295e-22	4.96746e-05
TC1100008063.hg.1	66	8756677	0	66	varmoby	9.20838e-22	4.96746e-05
TC1100012771.hg.1	17	2213262	0	17	NA	9.20838e-22	4.96746e-05
TC0700007185.hg.1	47	6226683	0	47	SEPT7P3	9.65469e-22	4.96746e-05
TC1400010812.hg.1	47	6189880	47	0	IGHV3-74	1.01224e-21	4.96746e-05
TC1900009143.hg.1	29	3830222	29	0	CIRBP-AS1	1.01224e-21	4.96746e-05
TC1800008901.hg.1	55	7278036	0	55	RP11-28F1.2	1.03646e-21	4.96746e-05
TC0800011753.hg.1	45	5899765	45	0	NA	1.06125e-21	4.96746e-05
TC1600009929.hg.1	44	5822478	0	44	RP11-231C14.4	1.08663e-21	4.96746e-05
TC0100008341.hg.1	39	5165591	39	0	PODN	1.08663e-21	4.96746e-05
TC0300011343.hg.1	33	4353657	33	0	NA	1.11261e-21	4.96746e-05
TC0600012242.hg.1	48	6374367	48	0	NPM1P37	1.1392e-21	4.96746e-05
TC0400006579.hg.1	46	6126220	0	46	ADD1	1.16642e-21	4.96746e-05
TC1900011338.hg.1	34	4491450	34	0	NA	1.16642e-21	4.96746e-05
TC0200015471.hg.1	31	4079800	31	0	NA	1.16642e-21	4.96746e-05
TC0X00007568.hg.1	48	6324433	0	48	TAF1	1.19429e-21	4.96746e-05
TC1000011591.hg.1	65	8567765	65	0	EBAG9P1	1.22281e-21	4.96746e-05
TC1500008716.hg.1	44	5806416	0	44	HERC2P7	1.22281e-21	4.96746e-05
TC1100008105.hg.1	42	5509320	0	42	NA	1.25201e-21	4.96746e-05
TC0800012479.hg.1	26	3395630	26	0	NA	1.37585e-21	4.96746e-05
TC0200012128.hg.1	41	5428158	0	41	NA	1.44225e-21	4.96746e-05
TC1200009414.hg.1	30	3939708	30	0	NA	1.44225e-21	4.96746e-05
TC0300013259.hg.1	42	5551314	42	0	KCNMB3	1.47662e-21	4.96746e-05
TC0200011960.hg.1	40	5268678	0	40	jeypybo	1.51181e-21	4.96746e-05
TC1600010236.hg.1	29	3803141	29	0	NA	1.54783e-21	4.96746e-05
TC0100013622.hg.1	63	8328401	0	63	lykobo	1.58469e-21	4.96746e-05
TC1700009858.hg.1	29	3792713	29	0	RP11-849N15.4	1.58469e-21	4.96746e-05
TC0800008563.hg.1	17	2231042	0	17	EEF1A1P37	1.62242e-21	4.96746e-05
TC0800007836.hg.1	63	8371876	63	0	sharguby	1.74104e-21	4.96746e-05
TC0200007553.hg.1	46	6098998	0	46	AC068715.1	1.74104e-21	4.96746e-05
TC0200008196.hg.1	30	3925467	30	0	MTND4P25	1.74104e-21	4.96746e-05
TC0100014586.hg.1	29	3820408	29	0	NEGR1-IT1	1.74104e-21	4.96746e-05
TC0900007344.hg.1	43	5687895	43	0	kihimu	1.78245e-21	4.96746e-05
TC1000012518.hg.1	54	7134024	54	0	RP11-536K7.3	1.82484e-21	4.96746e-05
TC1300009937.hg.1	63	8380856	63	0	feyzor	1.86822e-21	4.96746e-05
TC0500012106.hg.1	33	4330324	33	0	jeybleeby	1.86822e-21	4.96746e-05
TC1300008058.hg.1	31	4107067	31	0	juzoby	1.86822e-21	4.96746e-05
TC1400007993.hg.1	26	3432893	0	26	NA	1.86822e-21	4.96746e-05
TC0100018508.hg.1	50	6629050	0	50	ARHGEF2	1.91263e-21	4.96746e-05
TC0300011178.hg.1	36	4699855	36	0	klawfoybo	1.91263e-21	4.96746e-05
TC1000008504.hg.1	50	6633862	0	50	gopawby	1.95807e-21	4.96746e-05
TC0300013568.hg.1	41	5375442	0	41	NA	1.95807e-21	4.96746e-05
TC1900007096.hg.1	55	7252739	55	0	JUNB	2.00459e-21	4.96746e-05
TC1100012359.hg.1	55	7288050	55	0	RP11-667M19.9	2.0522e-21	4.96746e-05
TC1000008816.hg.1	37	4879728	0	37	YWHAZP5	2.10093e-21	4.96746e-05
TC0100008491.hg.1	37	4870841	37	0	blyloy	2.1508e-21	4.96746e-05
TC0500010234.hg.1	30	3946227	30	0	RP11-432M8.10	2.1508e-21	4.96746e-05
TC0400006952.hg.1	56	7459541	56	0	shusworbu	2.20184e-21	4.96746e-05
TC1100009849.hg.1	63	8351944	63	0	plargler	2.25408e-21	4.96746e-05
TC0600011097.hg.1	61	8109180	0	61	NA	2.25408e-21	4.96746e-05
TC0600007889.hg.1	56	7434062	0	56	flarjaw	2.25408e-21	4.96746e-05
TC1700009713.hg.1	50	6573942	0	50	STX8	2.25408e-21	4.96746e-05
TC0800010452.hg.1	47	6225574	47	0	NA	2.25408e-21	4.96746e-05
TC1800008148.hg.1	38	4987008	0	38	NA	2.25408e-21	4.96746e-05
TC0700013055.hg.1	46	6057875	46	0	CDK5	2.36227e-21	4.96746e-05
TC0500012824.hg.1	33	4342103	0	33	KLF3P1	2.36227e-21	4.96746e-05
TC0200015190.hg.1	19	2474197	19	0	RN7SKP42	2.36227e-21	4.96746e-05
TC0600010054.hg.1	58	7674212	58	0	storvorby	2.41828e-21	4.96746e-05
TC2200006766.hg.1	54	7135555	54	0	IGLV10-54	2.41828e-21	4.96746e-05
TC0100010204.hg.1	35	4596163	0	35	NA	2.41828e-21	4.96746e-05
TC0900006508.hg.1	28	3664017	0	28	RP11-252M18.3	2.41828e-21	4.96746e-05
TC1700006452.hg.1	50	6605531	50	0	RP5-1029F21.3	2.4756e-21	4.96746e-05
TC1200009596.hg.1	54	7158438	54	0	NA	2.53426e-21	4.96746e-05
TC1600006831.hg.1	37	4890385	0	37	bawru	2.59429e-21	4.96746e-05
TC0100008482.hg.1	50	6620865	50	0	NA	2.84883e-21	4.96746e-05
TC1100011085.hg.1	28	3688236	28	0	klostaby	2.91623e-21	4.96746e-05
TC0600013081.hg.1	15	1956962	0	15	NA	2.91623e-21	4.96746e-05
TC1600009427.hg.1	48	6322096	0	48	LOC729978	3.05581e-21	4.96746e-05
TC0600009871.hg.1	24	3143411	24	0	ESR1	3.05581e-21	4.96746e-05
TC0600011825.hg.1	36	4760258	0	36	hayume	3.12805e-21	4.96746e-05
TC0100017644.hg.1	35	4605553	0	35	NA	3.12805e-21	4.96746e-05
TC1000011988.hg.1	54	7166539	0	54	EIF3A	3.35507e-21	4.96746e-05
TC0100016433.hg.1	31	4061537	31	0	RP11-296O14.2	3.35507e-21	4.96746e-05
TC1900011977.hg.1	36	4744047	0	36	ZNF229	3.5154e-21	4.96746e-05
TC0600010416.hg.1	14	1823874	14	0	NA	3.5154e-21	4.96746e-05
TC0600009789.hg.1	33	4331673	0	33	TAB2	3.59838e-21	4.96746e-05
TC0200010711.hg.1	42	5534519	42	0	blaklu	3.6833e-21	4.96746e-05
TC2100008214.hg.1	26	3417408	0	26	NA	3.6833e-21	4.96746e-05
TC0100014650.hg.1	37	4903343	0	37	ZZZ3	3.7702e-21	4.96746e-05
TC1700012389.hg.1	35	4629090	0	35	LRRC37A8P	3.7702e-21	4.96746e-05
TC0700008061.hg.1	53	7002188	0	53	kersmeebu	4.04325e-21	4.96746e-05
TC1200006693.hg.1	50	6594499	50	0	RP11-815D16.1	4.23606e-21	4.96746e-05
TC0700011660.hg.1	37	4886270	0	37	NA	4.33585e-21	4.96746e-05
TC0100015971.hg.1	51	6730153	0	51	GON4L	4.43796e-21	4.96746e-05
TC1000010165.hg.1	39	5100685	0	39	NA	4.43796e-21	4.96746e-05
TC0300006950.hg.1	39	5129316	39	0	AC108485.1	4.54245e-21	4.96746e-05
TC0200012524.hg.1	33	4339769	0	33	RPL36AP15	4.54245e-21	4.96746e-05
TC2200008519.hg.1	55	7318612	55	0	klafar	4.75878e-21	4.96746e-05
TC0200010715.hg.1	34	4454443	0	34	AC012462.1	4.75878e-21	4.96746e-05
TC0300008806.hg.1	58	7664327	58	0	NA	4.87074e-21	4.96746e-05
TC0900011644.hg.1	54	7141239	0	54	NA	4.87074e-21	4.96746e-05
TC1600011345.hg.1	44	5819443	44	0	DNASE1	4.87074e-21	4.96746e-05
TC0600014005.hg.1	41	5392136	41	0	smersmerby	4.9853e-21	4.96746e-05
TC1400009330.hg.1	49	6445060	0	49	borboby	5.10253e-21	4.96746e-05
TC0200008658.hg.1	60	7936842	0	60	myklar	5.22248e-21	4.96746e-05
TC1900006558.hg.1	58	7675786	58	0	NA	5.34522e-21	4.96746e-05
TC0X00010014.hg.1	37	4865372	37	0	NA	5.34522e-21	4.96746e-05
TC0800008133.hg.1	44	5823109	44	0	soybeyby	5.47082e-21	4.96746e-05
TC0500010069.hg.1	24	3158625	24	0	NA	5.59933e-21	4.96746e-05
TC0800007547.hg.1	49	6481072	49	0	pawfoyby	5.86537e-21	4.96746e-05
TC0400006950.hg.1	39	5137961	39	0	RP11-442P12.2	5.86537e-21	4.96746e-05
TC1600010179.hg.1	41	5415256	0	41	DNAJA2	6.14391e-21	4.96746e-05
TC0200014094.hg.1	40	5245843	0	40	yanemo	6.28805e-21	4.96746e-05
TC0400012163.hg.1	38	5000528	38	0	RNU6-1196P	6.8988e-21	4.96746e-05
TC1900008573.hg.1	24	3157602	24	0	CTD-2126E3.4	6.8988e-21	4.96746e-05
TC2100006620.hg.1	64	8478572	64	0	geefly	7.06044e-21	4.96746e-05
TC0200011249.hg.1	37	4879559	37	0	slawdoybu	7.39504e-21	4.96746e-05
TC0700012067.hg.1	47	6197843	0	47	kartoybo	7.56817e-21	4.96746e-05
TC0300011943.hg.1	25	3279556	0	25	KIAA1524	7.56817e-21	4.96746e-05
TC0700010100.hg.1	35	4583530	35	0	NA	7.7453e-21	4.96746e-05
TC1300007501.hg.1	25	3259136	0	25	NA	7.7453e-21	4.96746e-05
TC1900010235.hg.1	27	3534057	27	0	NA	7.92654e-21	4.96746e-05
TCUn_GL000216v200006433.hg.1	62	8190626	62	0	BX546479.1	8.30169e-21	4.96746e-05
TC0900010973.hg.1	30	3934086	30	0	MIR6854	9.10544e-21	4.96746e-05
TC0500007699.hg.1	38	5006791	0	38	SMN1	9.31812e-21	4.96746e-05
TC0100006875.hg.1	46	6114648	0	46	MFN2	9.53571e-21	4.96746e-05
TC0600007221.hg.1	41	5417906	0	41	RP3-425P12.4	9.53571e-21	4.96746e-05
TC0300013824.hg.1	34	4457568	34	0	TDGF1	9.75833e-21	4.96746e-05
TC1200010968.hg.1	49	6446567	49	0	DDIT3	9.98608e-21	4.96746e-05
TC0600013884.hg.1	60	7942993	60	0	glawsnerbu	1.02191e-20	4.96746e-05
TC0X00008544.hg.1	26	3402639	0	26	RPL7P56	1.02191e-20	4.96746e-05
TC1000006441.hg.1	12	1557383	0	12	NA	1.02191e-20	4.96746e-05
TC1900010756.hg.1	61	8084321	0	61	NA	1.04575e-20	4.96746e-05
TC1100009724.hg.1	47	6225039	47	0	NA	1.04575e-20	4.96746e-05
TC1100007300.hg.1	27	3546615	27	0	NA	1.04575e-20	4.96746e-05
TC1200009651.hg.1	62	8201929	62	0	swarblar	1.07013e-20	4.96746e-05
TC0900011794.hg.1	48	6342535	0	48	smowawby	1.07013e-20	4.96746e-05
TC0200014596.hg.1	31	4093689	31	0	NA	1.09508e-20	4.96746e-05
TC0100011098.hg.1	51	6702724	51	0	zakorbo	1.17344e-20	4.96746e-05
TC0300009823.hg.1	46	6034792	0	46	spunarbu	1.17344e-20	4.96746e-05
TC1100009287.hg.1	56	7455723	0	56	ARHGEF12	1.20077e-20	4.96746e-05
TC1900007329.hg.1	52	6859005	52	0	PGLS	1.20077e-20	4.96746e-05
TC0900010065.hg.1	27	3538722	27	0	RP11-347J14.4	1.20077e-20	4.96746e-05
TC0400012298.hg.1	49	6478495	0	49	NA	1.28659e-20	4.96746e-05
TC1900011023.hg.1	32	4222084	32	0	NA	1.28659e-20	4.96746e-05
TC0700010651.hg.1	23	3000833	23	0	NA	1.28659e-20	4.96746e-05
TC0300011872.hg.1	21	2751236	0	21	NA	1.28659e-20	4.96746e-05
TC1400009332.hg.1	57	7520056	0	57	flacheybu	1.31653e-20	4.96746e-05
TC0400012046.hg.1	36	4708740	36	0	NA	1.31653e-20	4.96746e-05
TC1500007998.hg.1	36	4743781	36	0	NA	1.31653e-20	4.96746e-05
TC0900009428.hg.1	30	3970675	0	30	AL162419.1	1.31653e-20	4.96746e-05
TC0X00006524.hg.1	24	3133891	0	24	moro	1.34715e-20	4.96746e-05
TC2200008173.hg.1	20	2624067	20	0	NA	1.34715e-20	4.96746e-05
TC1000009480.hg.1	42	5524480	42	0	AL845259.8	1.37848e-20	4.96746e-05
TC1000009482.hg.1	42	5524438	42	0	AL845259.4	1.37848e-20	4.96746e-05
TC1000009484.hg.1	42	5524396	42	0	AL845259.7	1.37848e-20	4.96746e-05
TC1000009485.hg.1	42	5524354	42	0	AL845259.6	1.37848e-20	4.96746e-05
TC1000009487.hg.1	42	5524312	42	0	AL845259.3	1.37848e-20	4.96746e-05
TC1000009488.hg.1	42	5524270	42	0	AL845259.5	1.37848e-20	4.96746e-05
TC1000009490.hg.1	42	5524228	42	0	AL845259.2	1.37848e-20	4.96746e-05
TC1000009492.hg.1	42	5524186	42	0	AL732375.3	1.37848e-20	4.96746e-05
TC1000009494.hg.1	42	5524144	42	0	AL732375.5	1.37848e-20	4.96746e-05
TC1000009495.hg.1	42	5524102	42	0	AL732375.1	1.37848e-20	4.96746e-05
TC1000009497.hg.1	42	5524060	42	0	AL732375.4	1.37848e-20	4.96746e-05
TC1000009499.hg.1	42	5524018	42	0	AL732375.7	1.37848e-20	4.96746e-05
TC1000009501.hg.1	42	5523976	42	0	AL732375.2	1.37848e-20	4.96746e-05
TC1000009502.hg.1	42	5523934	42	0	AL732375.6	1.37848e-20	4.96746e-05
TC0500011131.hg.1	41	5408803	0	41	sherskeybu	1.37848e-20	4.96746e-05
TC0300008582.hg.1	25	3271927	25	0	MYLK-AS1	1.37848e-20	4.96746e-05
TC1900008372.hg.1	52	6901916	0	52	PPP5C	1.41052e-20	4.96746e-05
TC1800007700.hg.1	35	4588796	35	0	jorvabu	1.41052e-20	4.96746e-05
TC1700011320.hg.1	66	8748489	66	0	nomor	1.47685e-20	4.96746e-05
TC0100015225.hg.1	52	6889769	52	0	NA	1.47685e-20	4.96746e-05
TC0200012348.hg.1	28	3665747	0	28	NA	1.51115e-20	4.96746e-05
TC0200012724.hg.1	41	5439791	0	41	NA	1.58215e-20	4.96746e-05
TC1500007724.hg.1	41	5415820	41	0	tuper	1.58215e-20	4.96746e-05
TC0600006964.hg.1	59	7850989	59	0	flaroyby	1.61888e-20	4.96746e-05
TC0400011595.hg.1	29	3833951	29	0	RP11-380D23.1	1.61888e-20	4.96746e-05
TC0900010658.hg.1	55	7266435	0	55	LOC392364	1.69487e-20	4.96746e-05
TC1100006585.hg.1	49	6504840	49	0	KCNQ1OT1_5	1.69487e-20	4.96746e-05
TC0300007820.hg.1	53	6971629	53	0	NA	1.7744e-20	4.96746e-05
TC1100008396.hg.1	22	2903896	22	0	RP11-707G14.1	1.81553e-20	4.96746e-05
TC1600006557.hg.1	46	6087797	46	0	LA16c-395F10.2	1.85761e-20	4.96746e-05
TC0100009365.hg.1	55	7290182	0	55	AHCYL1	1.94467e-20	4.96746e-05
TC1000010555.hg.1	52	6876688	0	52	AGAP9	1.94467e-20	4.96746e-05
TC0Y00007326.hg.1	15	1972676	15	0	TSPY1	2.13109e-20	4.96746e-05
TC0300010033.hg.1	59	7802099	0	59	PAK2	2.18039e-20	4.96746e-05
TC1200009263.hg.1	45	5937234	0	45	RP11-522N14.2	2.23082e-20	4.96746e-05
TC2100008051.hg.1	23	3007517	0	23	EZH2P1	2.33516e-20	4.96746e-05
TC0200006518.hg.1	51	6704720	0	51	NA	2.38912e-20	4.96746e-05
TC0600007044.hg.1	68	9016984	0	68	nosnoby	2.44432e-20	4.96746e-05
TC1700008783.hg.1	29	3805116	29	0	NA	2.50078e-20	4.96746e-05
TC1400007350.hg.1	66	8789804	66	0	huma	2.55852e-20	4.96746e-05
TC1200011796.hg.1	31	4068495	0	31	NA	2.61759e-20	4.96746e-05
TC0700010185.hg.1	56	7414099	0	56	EIF2AK1	2.678e-20	4.96746e-05
TC0X00010701.hg.1	47	6187788	47	0	TPT1P13	2.678e-20	4.96746e-05
TC0800007922.hg.1	46	6106814	0	46	NA	2.678e-20	4.96746e-05
TC1500010413.hg.1	46	6050322	0	46	sleezaw	2.678e-20	4.96746e-05
TC0200006807.hg.1	40	5277754	40	0	NA	2.73979e-20	4.96746e-05
TC1600011365.hg.1	29	3831680	0	29	NPIPB9	2.73979e-20	4.96746e-05
TC0200014948.hg.1	16	2085194	0	16	AC013410.1	2.73979e-20	4.96746e-05
TC1200010517.hg.1	61	8119790	61	0	yanemi	2.80299e-20	4.96746e-05
TC0200011732.hg.1	46	6117777	0	46	dygobo	2.80299e-20	4.96746e-05
TC1100009792.hg.1	31	4102558	31	0	C11orf21	2.80299e-20	4.96746e-05
TC1700007687.hg.1	31	4057620	31	0	NA	2.80299e-20	4.96746e-05
TC1000009900.hg.1	46	6038873	46	0	NA	2.93374e-20	4.96746e-05
TC1500008026.hg.1	53	7020488	53	0	moyzar	3.00136e-20	4.96746e-05
TC2000007115.hg.1	46	6080729	46	0	NA	3.00136e-20	4.96746e-05
TC1200011239.hg.1	58	7684689	58	0	NA	3.07052e-20	4.96746e-05
TC0400008612.hg.1	54	7142503	54	0	lykleyby	3.2876e-20	4.96746e-05
TC0200012603.hg.1	53	7021130	0	53	totumo	3.44067e-20	4.96746e-05
TC0600007472.hg.1	31	4064124	31	0	OR2H2	3.44067e-20	4.96746e-05
TC1000008790.hg.1	33	4339904	33	0	SH3PXD2A-AS1	3.51983e-20	4.96746e-05
TC0500009578.hg.1	8	1041302	0	8	RP11-826N14.4	3.51983e-20	4.96746e-05
TC1700010873.hg.1	44	5829710	0	44	smowaw	3.60079e-20	4.96746e-05
TC1800007498.hg.1	44	5832921	44	0	dywar	3.60079e-20	4.96746e-05
TC1400009139.hg.1	26	3401152	26	0	SAV1	3.60079e-20	4.96746e-05
TC1900006595.hg.1	31	4071019	31	0	CTC-265F19.3	3.76827e-20	4.96746e-05
TC0200013990.hg.1	27	3551009	27	0	NA	3.76827e-20	4.96746e-05
TC0100010515.hg.1	42	5595172	0	42	sloymabu	3.85488e-20	4.96746e-05
TC1900011063.hg.1	42	5530863	42	0	NA	3.85488e-20	4.96746e-05
TC0400009700.hg.1	39	5168799	39	0	glofley	3.94345e-20	4.96746e-05
TC1500008632.hg.1	55	7297674	55	0	voytey	4.12667e-20	4.96746e-05
TC1100013005.hg.1	42	5543970	0	42	ZFP91	4.12667e-20	4.96746e-05
TC0500009700.hg.1	54	7127034	0	54	CANX	4.22142e-20	4.96746e-05
TC0X00011039.hg.1	32	4208985	0	32	NA	4.22142e-20	4.96746e-05
TC1400008012.hg.1	48	6347475	48	0	NA	4.31831e-20	4.96746e-05
TC1100007428.hg.1	47	6238675	47	0	glormaw	4.51873e-20	4.96746e-05
TC0600013609.hg.1	28	3646622	0	28	RP11-475C16.2	4.72835e-20	4.96746e-05
TC0300009029.hg.1	39	5155786	0	39	RP11-383G6.4	4.83674e-20	4.96746e-05
TC0500008630.hg.1	38	5022702	38	0	tawslerby	4.83674e-20	4.96746e-05
TC0900009591.hg.1	37	4868394	37	0	RNU6-319P	4.83674e-20	4.96746e-05
TC1500009850.hg.1	25	3296412	25	0	RP11-502I4.3	5.54057e-20	4.96746e-05
TC1600011041.hg.1	46	6075817	46	0	NA	5.66734e-20	4.96746e-05
TC0800010250.hg.1	39	5110685	39	0	NA	5.66734e-20	4.96746e-05
TC1100008644.hg.1	59	7785538	59	0	NA	5.79697e-20	4.96746e-05
TC0300009792.hg.1	54	7132386	54	0	sheynybu	5.92953e-20	4.96746e-05
TC1100010765.hg.1	51	6786290	0	51	NA	5.92953e-20	4.96746e-05
TC0300010000.hg.1	39	5140393	39	0	NA	5.92953e-20	4.96746e-05
TC0300011361.hg.1	37	4873655	0	37	shoynubo	5.92953e-20	4.96746e-05
TC0600006532.hg.1	29	3796725	29	0	NA	5.92953e-20	4.96746e-05
TC0100013763.hg.1	25	3281574	25	0	POU3F1	6.0651e-20	4.96746e-05
TC0500013289.hg.1	52	6859260	52	0	LOC285692	6.20372e-20	4.96746e-05
TC0300008761.hg.1	21	2744290	0	21	NA	6.34547e-20	4.96746e-05
TC0200012594.hg.1	36	4771180	0	36	NA	6.49043e-20	4.96746e-05
TC0500013091.hg.1	47	6176197	0	47	NA	6.63865e-20	4.96746e-05
TC0300010134.hg.1	36	4775514	0	36	NA	6.63865e-20	4.96746e-05
TC1700007126.hg.1	52	6890725	0	52	TNPO1P2	6.79022e-20	4.96746e-05
TC0600010067.hg.1	34	4470175	34	0	korjey	6.79022e-20	4.96746e-05
TC0500008166.hg.1	41	5396996	0	41	RP11-455B3.1	7.1037e-20	4.96746e-05
TC1300006453.hg.1	33	4360154	0	33	NA	7.1037e-20	4.96746e-05
TC1700007658.hg.1	45	5930551	0	45	AATF	7.26576e-20	4.96746e-05
TC1700006900.hg.1	39	5142737	39	0	RP11-471L13.3	7.26576e-20	4.96746e-05
TC1600011357.hg.1	26	3404836	0	26	NA	7.26576e-20	4.96746e-05
TC0100009641.hg.1	44	5834359	0	44	NBPF8	7.43148e-20	4.96746e-05
TC0400007830.hg.1	30	3922048	30	0	ALB	7.60093e-20	4.96746e-05
TC0Y00006565.hg.1	17	2229241	0	17	USP9YP22	7.60093e-20	4.96746e-05
TC1900010415.hg.1	38	5014473	38	0	NA	7.77419e-20	4.96746e-05
TC0600011253.hg.1	40	5276671	40	0	ZSCAN12	7.95136e-20	4.96746e-05
TC0700010187.hg.1	40	5249507	40	0	NA	7.95136e-20	4.96746e-05
TC0300009734.hg.1	45	5953553	45	0	NA	8.13252e-20	4.96746e-05
TC0700012564.hg.1	14	1834885	0	14	NA	8.13252e-20	4.96746e-05
TC0100008222.hg.1	59	7825692	0	59	RP11-329A14.1	8.31776e-20	4.96746e-05
TC1700007996.hg.1	45	5979315	45	0	RP5-1067M6.3	8.31776e-20	4.96746e-05
TC0200008377.hg.1	21	2752810	21	0	IGKV2D-36	8.70083e-20	4.96746e-05
TC2100008128.hg.1	39	5098681	39	0	DSCR4	8.89886e-20	4.96746e-05
TC0400006826.hg.1	29	3810424	29	0	USP17L9P	8.89886e-20	4.96746e-05
TC0900007462.hg.1	46	6105432	46	0	LOC102723709	9.10134e-20	4.96746e-05
TC0200014092.hg.1	43	5662584	43	0	vawswawby	9.10134e-20	4.96746e-05
TC0100009058.hg.1	40	5295068	0	40	smeyply	9.10134e-20	4.96746e-05
TC0X00009100.hg.1	40	5272158	0	40	TRAPPC2	9.10134e-20	4.96746e-05
TC1300008385.hg.1	36	4729546	36	0	NA	9.10134e-20	4.96746e-05
TC2200007316.hg.1	32	4195291	32	0	NA	9.10134e-20	4.96746e-05
TC0400012029.hg.1	30	3918671	0	30	OTUD4	9.10134e-20	4.96746e-05
TC0500010550.hg.1	28	3678180	28	0	slorzoby	9.10134e-20	4.96746e-05
TC0600012633.hg.1	27	3567087	0	27	glujee	9.30836e-20	4.96746e-05
TC0100010991.hg.1	28	3680307	28	0	NA	9.52005e-20	4.96746e-05
TC0300008103.hg.1	1	128750	0	1	RP11-325B23.2	9.52005e-20	4.96746e-05
TC1000009004.hg.1	51	6739580	0	51	PNLIP	9.73649e-20	4.96746e-05
TC0200011587.hg.1	44	5852379	44	0	darstawby	9.73649e-20	4.96746e-05
TC0800009852.hg.1	55	7314061	55	0	RP11-582J16.5	1.01841e-19	4.96746e-05
TC1500009810.hg.1	34	4502526	34	0	RP11-16E23.4	1.01841e-19	4.96746e-05
TC0800011371.hg.1	44	5807595	0	44	RP11-1C8.6	1.0652e-19	4.96746e-05
TC0700009777.hg.1	53	7006154	0	53	wosmawbu	1.08938e-19	4.96746e-05
TC0600008507.hg.1	43	5663268	43	0	RP11-135M8__A.1	1.08938e-19	4.96746e-05
TC0200016258.hg.1	34	4489458	34	0	AC017028.3	1.08938e-19	4.96746e-05
TC0500009807.hg.1	52	6870790	52	0	NA	1.11411e-19	4.96746e-05
TC1100007969.hg.1	44	5806997	0	44	NA	1.11411e-19	4.96746e-05
TC1600011417.hg.1	42	5528237	0	42	NFATC3	1.11411e-19	4.96746e-05
TC1200012142.hg.1	17	2217549	0	17	RN7SKP197	1.11411e-19	4.96746e-05
TC1600007892.hg.1	20	2631356	0	20	NA	1.13939e-19	4.96746e-05
TC0200010019.hg.1	52	6922694	0	52	gykler	1.16524e-19	4.96746e-05
TC0300006940.hg.1	51	6731836	0	51	THRAP3P1	1.16524e-19	4.96746e-05
TC0100014065.hg.1	46	6103749	0	46	EFCAB14	1.16524e-19	4.96746e-05
TC0900010600.hg.1	28	3662135	28	0	NA	1.16524e-19	4.96746e-05
TC2000006789.hg.1	30	3947879	30	0	RP1-298M8.1	1.19167e-19	4.96746e-05
TC0600009513.hg.1	45	5941630	45	0	NA	1.21869e-19	4.96746e-05
TC1800007385.hg.1	58	7674867	0	58	WDR7	1.24631e-19	4.96746e-05
TC0100018518.hg.1	17	2223760	17	0	PEX19	1.24631e-19	4.96746e-05
TC0500013078.hg.1	63	8354986	63	0	fasnubu	1.27456e-19	4.96746e-05
TC0800008004.hg.1	35	4606586	0	35	pleygawby	1.33296e-19	4.96746e-05
TC0300011506.hg.1	73	9693622	0	73	stoyrobu	1.36314e-19	4.96746e-05
TC0900012292.hg.1	46	6070053	46	0	LRRC26	1.36314e-19	4.96746e-05
TC1100009860.hg.1	34	4485258	34	0	RNU6-1143P	1.36314e-19	4.96746e-05
TC0200016670.hg.1	22	2879506	22	0	NA	1.36314e-19	4.96746e-05
TC1300008863.hg.1	50	6580132	0	50	NA	1.45781e-19	4.96746e-05
TC1400006884.hg.1	46	6076241	46	0	NA	1.45781e-19	4.96746e-05
TC0400012727.hg.1	26	3406250	26	0	NA	1.45781e-19	4.96746e-05
TC1700008522.hg.1	51	6739831	51	0	NA	1.49079e-19	4.96746e-05
TC1000012206.hg.1	10	1300364	0	10	sterruby	1.5245e-19	4.96746e-05
TC0500011413.hg.1	6	778303	0	6	CTC-498M16.4	1.55897e-19	4.96746e-05
TC1100010818.hg.1	45	5913336	45	0	OR4C46	1.5942e-19	4.96746e-05
TC1000011433.hg.1	39	5131878	0	39	Y_RNA	1.5942e-19	4.96746e-05
TC0100011794.hg.1	35	4598398	35	0	RP11-118H4.1	1.5942e-19	4.96746e-05
TC1200010194.hg.1	19	2497953	19	0	norchaw	1.5942e-19	4.96746e-05
TC1000006437.hg.1	59	7892466	59	0	sneyskey	1.63022e-19	4.96746e-05
TC0800008209.hg.1	45	5956666	45	0	klugee	1.63022e-19	4.96746e-05
TC0300006784.hg.1	36	4725935	0	36	RAB5A	1.63022e-19	4.96746e-05
TC1000010373.hg.1	32	4196565	32	0	FXYD6P2	1.74319e-19	4.96746e-05
TC0900009138.hg.1	29	3783641	0	29	RP11-263F14.3	1.74319e-19	4.96746e-05
TC1000008636.hg.1	48	6367595	48	0	NA	1.78254e-19	4.96746e-05
TC0600013552.hg.1	10	1300721	10	0	RP11-291C6.1	1.82276e-19	4.96746e-05
TC0400007635.hg.1	42	5541126	42	0	NA	1.86388e-19	4.96746e-05
TC0800008109.hg.1	33	4346627	0	33	RP11-120I21.2	1.86388e-19	4.96746e-05
TC1800008789.hg.1	25	3278698	0	25	HMGN1P30	1.86388e-19	4.96746e-05
TC0100010370.hg.1	44	5798822	44	0	RP11-456P18.2	1.9489e-19	4.96746e-05
TC1200009756.hg.1	41	5388429	0	41	NA	1.9489e-19	4.96746e-05
TC0900008681.hg.1	28	3668838	28	0	staswo	1.9489e-19	4.96746e-05
TC0500007303.hg.1	47	6201269	0	47	NNT	1.99283e-19	4.96746e-05
TC0700011804.hg.1	23	2983175	0	23	MIR653	1.99283e-19	4.96746e-05
TC1500006485.hg.1	20	2604656	20	0	GRAMD4P6	1.99283e-19	4.96746e-05
TC0700008649.hg.1	42	5556259	0	42	NA	2.03774e-19	4.96746e-05
TC1500007949.hg.1	41	5403359	41	0	slatu	2.03774e-19	4.96746e-05
TC1300008548.hg.1	52	6890828	52	0	FRY-AS1	2.17856e-19	4.96746e-05
TC0800010473.hg.1	26	3414227	26	0	fakor	2.17856e-19	4.96746e-05
TC1400008380.hg.1	37	4872811	37	0	EXOC3L4	2.2276e-19	4.96746e-05
TC0100012295.hg.1	32	4186695	32	0	NA	2.2276e-19	4.96746e-05
TC1400008631.hg.1	47	6206171	0	47	CHD8	2.27773e-19	4.96746e-05
TC1500009090.hg.1	34	4450575	34	0	ANKRD63	2.32898e-19	4.96746e-05
TC1800007943.hg.1	27	3540509	0	27	veyro	2.32898e-19	4.96746e-05
TC1900009052.hg.1	27	3520815	27	0	ZNF324B	2.32898e-19	4.96746e-05
TC0100015129.hg.1	46	6102294	46	0	NA	2.38137e-19	4.96746e-05
TC0600010930.hg.1	29	3825420	29	0	plyfleyby	2.43492e-19	4.96746e-05
TC0200013463.hg.1	48	6362997	0	48	skordor	2.48966e-19	4.96746e-05
TC0300010448.hg.1	48	6359249	48	0	verdorbo	2.48966e-19	4.96746e-05
TC1800008037.hg.1	20	2615541	20	0	NA	2.48966e-19	4.96746e-05
TC0200008146.hg.1	14	1822003	0	14	NA	2.48966e-19	4.96746e-05
TC1500008377.hg.1	14	1827467	0	14	NA	2.48966e-19	4.96746e-05
TC0100008262.hg.1	57	7550391	57	0	rarmeebu	2.54562e-19	4.96746e-05
TC0200008383.hg.1	58	7714436	58	0	IGKV2D-30	2.60282e-19	4.96746e-05
TC1400010586.hg.1	45	5979149	45	0	LTB4R	2.60282e-19	4.96746e-05
TC0Y00006660.hg.1	49	6481754	0	49	NA	2.66128e-19	4.96746e-05
TC1300006805.hg.1	47	6218625	47	0	NA	2.66128e-19	4.96746e-05
TC1100012554.hg.1	32	4231505	32	0	NA	2.66128e-19	4.96746e-05
TC1000010734.hg.1	27	3560698	0	27	spawmo	2.66128e-19	4.96746e-05
TC0X00009112.hg.1	19	2474809	0	19	NA	2.66128e-19	4.96746e-05
TC0100018286.hg.1	46	6079881	0	46	NBPF19	2.78214e-19	4.96746e-05
TC0600010199.hg.1	31	4068988	0	31	NA	2.78214e-19	4.96746e-05
TC0800010391.hg.1	27	3551989	0	27	RFPL4AP7	2.78214e-19	4.96746e-05
TC1700009957.hg.1	41	5413101	0	41	gorroy	2.97366e-19	4.96746e-05
TC2100007123.hg.1	33	4317269	0	33	NA	2.97366e-19	4.96746e-05
TC1800009021.hg.1	38	4999541	0	38	NA	3.04036e-19	4.96746e-05
TC0100009097.hg.1	34	4494825	0	34	ABCD3	3.04036e-19	4.96746e-05
TC1000007921.hg.1	22	2878219	22	0	NA	3.04036e-19	4.96746e-05
TC1100012386.hg.1	33	4319879	0	33	ACA59	3.10852e-19	4.96746e-05
TC1600007163.hg.1	57	7557621	0	57	baweybu	3.1782e-19	4.96746e-05
TC1600007181.hg.1	57	7557564	0	57	fleyblee	3.1782e-19	4.96746e-05
TC0100010379.hg.1	46	6040048	0	46	UHMK1	3.24942e-19	4.96746e-05
TC0200013872.hg.1	61	8088040	61	0	zyswarby	3.39663e-19	4.96746e-05
TC1200008052.hg.1	33	4330532	33	0	RNA5SP362	3.39663e-19	4.96746e-05
TC0100008847.hg.1	28	3683326	28	0	RP5-837I24.1	3.39663e-19	4.96746e-05
TC0200006614.hg.1	42	5543088	0	42	NA	3.55042e-19	4.96746e-05
TC0100013631.hg.1	40	5274135	40	0	sweylawbu	3.55042e-19	4.96746e-05
TC0800012197.hg.1	35	4599079	0	35	skorslubu	3.55042e-19	4.96746e-05
TC1900010500.hg.1	32	4212554	32	0	NPHS1	3.55042e-19	4.96746e-05
TC1000010022.hg.1	58	7687792	0	58	PIP4K2A	3.96564e-19	4.96746e-05
TC2000008236.hg.1	57	7513821	57	0	niniru	3.96564e-19	4.96746e-05
TC0700006654.hg.1	13	1698413	0	13	NA	3.96564e-19	4.96746e-05
TC0300006791.hg.1	52	6839444	0	52	KAT2B	4.05427e-19	4.96746e-05
TC1500008312.hg.1	42	5559633	0	42	IQGAP1	4.05427e-19	4.96746e-05
TC0100014078.hg.1	38	4990943	38	0	NA	4.05427e-19	4.96746e-05
TC1100009511.hg.1	41	5406751	41	0	tosumi	4.33206e-19	4.96746e-05
TC0700006549.hg.1	46	6093917	0	46	EIF3B	4.42878e-19	4.96746e-05
TC0400009534.hg.1	37	4883390	37	0	dysweeby	4.42878e-19	4.96746e-05
TC0300009183.hg.1	33	4345459	0	33	SETP11	4.42878e-19	4.96746e-05
TC1600009628.hg.1	19	2464182	0	19	NA	4.42878e-19	4.96746e-05
TC1700006962.hg.1	4	514948	4	0	NA	4.42878e-19	4.96746e-05
TC0200013687.hg.1	35	4617794	0	35	sojubu	4.52762e-19	4.96746e-05
TC0700007572.hg.1	44	5834825	0	44	RP11-678B3.1	4.62864e-19	4.96746e-05
TC1300007294.hg.1	28	3675392	0	28	NA	4.73189e-19	4.96746e-05
TC1700009497.hg.1	52	6899879	52	0	plarskey	4.83742e-19	4.96746e-05
TC2200007289.hg.1	44	5839710	44	0	slawfaw	5.05549e-19	4.96746e-05
TC0200013552.hg.1	42	5572898	42	0	FAHD2B	5.05549e-19	4.96746e-05
TC0300007644.hg.1	30	3964408	30	0	NA	5.05549e-19	4.96746e-05
TC0400009927.hg.1	51	6761579	51	0	NA	5.16814e-19	4.96746e-05
TC0500006925.hg.1	43	5662198	0	43	moyskeybu	5.28326e-19	4.96746e-05
TC0200008565.hg.1	25	3297940	0	25	NA	5.28326e-19	4.96746e-05
TC0700006499.hg.1	32	4176520	32	0	UNCX	5.64407e-19	4.96746e-05
TC0Y00007194.hg.1	33	4344106	0	33	NA	5.76966e-19	4.96746e-05
TC0100013868.hg.1	19	2471113	19	0	NA	5.89801e-19	4.96746e-05
TC1600007267.hg.1	45	5905928	45	0	RP11-266L9.1	6.02919e-19	4.96746e-05
TC0600008466.hg.1	25	3270315	25	0	EVADR	6.02919e-19	4.96746e-05
TC0700009116.hg.1	48	6363396	0	48	mukee	6.16324e-19	4.96746e-05
TC1400007020.hg.1	34	4466003	0	34	HNRNPUP1	6.30024e-19	4.96746e-05
TC0600006441.hg.1	29	3802161	29	0	DUSP22	6.44025e-19	4.96746e-05
TC1100010871.hg.1	40	5244897	0	40	RP11-100N3.2	6.58332e-19	4.96746e-05
TC1100011495.hg.1	38	5014238	38	0	CMB9-52H4.1	6.72954e-19	4.96746e-05
TC0800009888.hg.1	23	3011345	0	23	AC012119.1	6.72954e-19	4.96746e-05
TC0900009766.hg.1	43	5641785	0	43	SNORA31	7.03166e-19	4.96746e-05
TC0900006898.hg.1	37	4884852	37	0	RP11-20P5.2	7.03166e-19	4.96746e-05
TC0200016180.hg.1	43	5664822	43	0	AC105760.2	7.34718e-19	4.96746e-05
TC0400011406.hg.1	51	6767703	51	0	dawklyby	7.67667e-19	4.96746e-05
TC0100013075.hg.1	42	5565007	42	0	ferpabu	7.84684e-19	4.96746e-05
TC0200013370.hg.1	29	3795900	0	29	NA	7.84684e-19	4.96746e-05
TC0300006920.hg.1	38	4998115	38	0	NA	8.02074e-19	4.96746e-05
TC1600006610.hg.1	19	2497703	0	19	CCNF	8.02074e-19	4.96746e-05
TC1500007273.hg.1	50	6604739	0	50	NA	8.19845e-19	4.96746e-05
TC0500011248.hg.1	26	3423482	0	26	kasterbu	8.19845e-19	4.96746e-05
TC0300008886.hg.1	18	2357818	18	0	glydabu	8.19845e-19	4.96746e-05
TC0500010336.hg.1	36	4761971	36	0	CTD-2533K21.2	8.38004e-19	4.96746e-05
TC0900011317.hg.1	22	2855110	0	22	misuro	8.56561e-19	4.96746e-05
TC1600009551.hg.1	25	3261914	25	0	smupy	8.75523e-19	4.96746e-05
TC0200013187.hg.1	38	4974923	0	38	AC016716.2	9.14701e-19	4.96746e-05
TC1400006555.hg.1	25	3284022	0	25	SMARCE1P3	9.34933e-19	4.96746e-05
TC0600008129.hg.1	41	5385307	0	41	HSP90AB1	9.55608e-19	4.96746e-05
TC1700010883.hg.1	35	4606844	0	35	chorslar	9.55608e-19	4.96746e-05
TC0300006803.hg.1	13	1702066	13	0	NA	9.98322e-19	4.96746e-05
TC1700006803.hg.1	45	5952567	45	0	NA	1.02038e-18	4.96746e-05
TC0600010379.hg.1	39	5183852	0	39	merkleyby	1.02038e-18	4.96746e-05
TC1200006450.hg.1	60	7985152	0	60	WNK1	1.04292e-18	4.96746e-05
TC1100011353.hg.1	48	6318378	48	0	NA	1.06595e-18	4.96746e-05
TC2100007443.hg.1	12	1562876	12	0	LOC101928796	1.06595e-18	4.96746e-05
TC0600011633.hg.1	36	4747895	36	0	chuvabo	1.11353e-18	4.96746e-05
TC0300009992.hg.1	33	4332994	33	0	NA	1.11353e-18	4.96746e-05
TC1800007970.hg.1	29	3826723	0	29	RNU5F-3P	1.11353e-18	4.96746e-05
TC0900012083.hg.1	56	7393913	0	56	SETP5	1.1381e-18	4.96746e-05
TC1100007585.hg.1	23	3033317	0	23	OR4A15	1.1381e-18	4.96746e-05
TC0400012353.hg.1	17	2207425	0	17	RP11-436A7.1	1.1381e-18	4.96746e-05
TC0900006894.hg.1	18	2355968	18	0	RP11-575I8.1	1.16321e-18	4.96746e-05
TC0100012449.hg.1	38	5034741	38	0	NA	1.21507e-18	4.96746e-05
TC0600011892.hg.1	33	4341582	0	33	NA	1.21507e-18	4.96746e-05
TC0200008403.hg.1	58	7699717	58	0	IGKV1D-12	1.24185e-18	4.96746e-05
TC1000007564.hg.1	36	4738387	0	36	MAPK8	1.24185e-18	4.96746e-05
TC2200006958.hg.1	60	8023594	60	0	NA	1.26922e-18	4.96746e-05
TC1200006599.hg.1	38	5042020	38	0	NA	1.26922e-18	4.96746e-05
TC1100009731.hg.1	29	3804024	0	29	NA	1.26922e-18	4.96746e-05
TC0600012450.hg.1	41	5396656	41	0	rarjo	1.29718e-18	4.96746e-05
TC1200012565.hg.1	41	5415929	0	41	NA	1.29718e-18	4.96746e-05
TC1200009373.hg.1	32	4233872	32	0	RP11-21K12.3	1.29718e-18	4.96746e-05
TC1900009193.hg.1	43	5688912	43	0	NA	1.32575e-18	4.96746e-05
TC0600012233.hg.1	39	5172363	0	39	AL158051.1	1.32575e-18	4.96746e-05
TC2000008198.hg.1	32	4218280	32	0	CPXM1	1.32575e-18	4.96746e-05
TC1000007822.hg.1	14	1825574	14	0	NA	1.32575e-18	4.96746e-05
TC1900007273.hg.1	43	5692781	0	43	jertarbu	1.38476e-18	4.96746e-05
TC1200009560.hg.1	38	5018622	0	38	RNU7-103P	1.38476e-18	4.96746e-05
TC1500008635.hg.1	25	3261205	25	0	POTEB2	1.38476e-18	4.96746e-05
TC0900011415.hg.1	45	5970433	0	45	NA	1.41523e-18	4.96746e-05
TC0500012413.hg.1	29	3810617	0	29	MIR584	1.41523e-18	4.96746e-05
TC0300011689.hg.1	13	1697193	0	13	stordybo	1.41523e-18	4.96746e-05
TC1700012308.hg.1	63	8293269	63	0	LLGL2	1.44636e-18	4.96746e-05
TC0600013313.hg.1	18	2376423	18	0	LOC100507406	1.47817e-18	4.96746e-05
TC1500008298.hg.1	47	6191811	47	0	NA	1.54388e-18	4.96746e-05
TC0200014919.hg.1	1	128712	1	0	RP11-227L6.1	1.54388e-18	4.96746e-05
TC1200011774.hg.1	52	6869910	52	0	storglar	1.57781e-18	4.96746e-05
TC0500007716.hg.1	40	5285146	0	40	NA	1.57781e-18	4.96746e-05
TC0Y00006851.hg.1	46	6076456	46	0	NA	1.61247e-18	4.96746e-05
TC0Y00007313.hg.1	58	7707995	58	0	NA	1.64789e-18	4.96746e-05
TC0800009849.hg.1	38	5043839	38	0	RP11-582J16.3	1.64789e-18	4.96746e-05
TC0100006798.hg.1	47	6235065	0	47	blormabo	1.68407e-18	4.96746e-05
TC0600009071.hg.1	43	5726744	0	43	glujey	1.68407e-18	4.96746e-05
TC0300012851.hg.1	21	2756669	21	0	snoyfeebu	1.68407e-18	4.96746e-05
TC1600010650.hg.1	40	5312947	0	40	jeedo	1.72104e-18	4.96746e-05
TC1900006778.hg.1	39	5105001	0	39	NA	1.72104e-18	4.96746e-05
TC1200007990.hg.1	36	4746477	0	36	PABPC1P4	1.72104e-18	4.96746e-05
TC0700009524.hg.1	35	4594549	0	35	OR2A3P	1.72104e-18	4.96746e-05
TC1000012577.hg.1	55	7291912	0	55	LIPA	1.7588e-18	4.96746e-05
TC1200007960.hg.1	47	6227541	47	0	smawflybu	1.7588e-18	4.96746e-05
TC1800007692.hg.1	21	2751493	21	0	NA	1.79739e-18	4.96746e-05
TC0400012568.hg.1	10	1296575	0	10	NA	1.79739e-18	4.96746e-05
TC0200007134.hg.1	47	6216664	47	0	SNORA64	1.83681e-18	4.96746e-05
TC1600010769.hg.1	46	6084394	46	0	NA	1.83681e-18	4.96746e-05
TC0100015353.hg.1	35	4629126	0	35	CSDE1	1.83681e-18	4.96746e-05
TC2100008097.hg.1	31	4059042	31	0	NA	1.83681e-18	4.96746e-05
TC0800010368.hg.1	30	3937390	0	30	NA	1.87709e-18	4.96746e-05
TC1500010497.hg.1	39	5155724	39	0	CTD-2313J17.1	1.91823e-18	4.96746e-05
TC0100012377.hg.1	29	3823439	29	0	AL672294.1	1.91823e-18	4.96746e-05
TC0600009712.hg.1	48	6383270	0	48	UTRN	1.96027e-18	4.96746e-05
TC1600011558.hg.1	28	3694110	0	28	SMG1P7	1.96027e-18	4.96746e-05
TC1500010314.hg.1	18	2338940	0	18	RP11-815J21.3	1.96027e-18	4.96746e-05
TC0800008969.hg.1	43	5664742	43	0	jorwyby	2.00322e-18	4.96746e-05
TC0700009938.hg.1	30	3937798	30	0	NA	2.00322e-18	4.96746e-05
TC1800009032.hg.1	41	5382344	41	0	steesku	2.04709e-18	4.96746e-05
TC1400008471.hg.1	39	5109603	0	39	NA	2.09192e-18	4.96746e-05
TC1100010552.hg.1	37	4852407	37	0	RAG2	2.18449e-18	4.96746e-05
TC1700011905.hg.1	51	6766760	51	0	DNAH17	2.28111e-18	4.96746e-05
TC1600009935.hg.1	43	5707376	0	43	SPN	2.28111e-18	4.96746e-05
TC0200012756.hg.1	38	5056985	38	0	NA	2.33099e-18	4.96746e-05
TC0200013888.hg.1	45	5967445	45	0	RP11-803D5.4	2.38195e-18	4.96746e-05
TC0X00006998.hg.1	33	4369058	33	0	NA	2.38195e-18	4.96746e-05
TC0400009641.hg.1	33	4365987	33	0	DBET	2.43401e-18	4.96746e-05
TC1100009658.hg.1	50	6607316	50	0	RP11-326C3.14	2.48719e-18	4.96746e-05
TC1000008449.hg.1	33	4329114	0	33	NA	2.48719e-18	4.96746e-05
TC1900010348.hg.1	21	2754880	0	21	NA	2.48719e-18	4.96746e-05
TC0900008345.hg.1	17	2214224	0	17	RAD23B	2.48719e-18	4.96746e-05
TC0500011573.hg.1	27	3555565	0	27	CTD-2012B7.1	2.54151e-18	4.96746e-05
TC1000006712.hg.1	50	6566669	0	50	PRPF38AP1	2.59701e-18	4.96746e-05
TC0300007815.hg.1	49	6501348	0	49	NA	2.59701e-18	4.96746e-05
TC1600006727.hg.1	41	5414518	0	41	NA	2.59701e-18	4.96746e-05
TC1100012258.hg.1	40	5260326	40	0	NA	2.59701e-18	4.96746e-05
TC1900006477.hg.1	38	5023539	38	0	FSTL3	2.6537e-18	4.96746e-05
TC1700009621.hg.1	23	3033520	23	0	MIR324	2.71162e-18	4.96746e-05
TC0100008797.hg.1	50	6612506	0	50	AK5	2.77078e-18	4.96746e-05
TC0X00011375.hg.1	25	3291280	25	0	NA	2.77078e-18	4.96746e-05
TC0700008692.hg.1	40	5282062	0	40	NA	2.83122e-18	4.96746e-05
TC0200016260.hg.1	33	4358353	33	0	AC017028.4	2.83122e-18	4.96746e-05
TC0200011754.hg.1	12	1571026	0	12	NA	2.83122e-18	4.96746e-05
TC0200013871.hg.1	45	5917804	45	0	worswarby	2.89296e-18	4.96746e-05
TC0700008452.hg.1	48	6347416	48	0	slajy	2.95602e-18	4.96746e-05
TC1100012432.hg.1	42	5509536	0	42	klylerby	2.95602e-18	4.96746e-05
TC1600011147.hg.1	29	3815584	29	0	MTHFSD	2.95602e-18	4.96746e-05
TC1300008352.hg.1	40	5325815	40	0	partabo	3.15348e-18	4.96746e-05
TC1200008456.hg.1	32	4220516	0	32	SNORD74	3.15348e-18	4.96746e-05
TC1600008355.hg.1	11	1439193	0	11	NA	3.15348e-18	4.96746e-05
TC1100013030.hg.1	39	5148414	0	39	FLRT1	3.22215e-18	4.96746e-05
TC1100011644.hg.1	44	5774372	0	44	dorska	3.2923e-18	4.96746e-05
TC0400007702.hg.1	36	4752549	36	0	pleyployby	3.2923e-18	4.96746e-05
TC0800011590.hg.1	53	6995351	0	53	NA	3.43715e-18	4.96746e-05
TC0700012612.hg.1	35	4600142	35	0	AC016831.6	3.43715e-18	4.96746e-05
TC1800008774.hg.1	34	4457494	34	0	plawso	3.43715e-18	4.96746e-05
TC0700011042.hg.1	28	3670411	0	28	NA	3.51191e-18	4.96746e-05
TC1700009920.hg.1	44	5788571	44	0	NA	3.58828e-18	4.96746e-05
TC1300009868.hg.1	26	3449709	26	0	NA	3.58828e-18	4.96746e-05
TC0700010072.hg.1	13	1669995	13	0	NA	3.66629e-18	4.96746e-05
TC1200010208.hg.1	34	4468403	34	0	NA	3.74598e-18	4.96746e-05
TC0200012602.hg.1	18	2363751	0	18	NA	3.74598e-18	4.96746e-05
TC1200009608.hg.1	39	5145086	39	0	CACNA1C-AS1	3.82737e-18	4.96746e-05
TC0900007052.hg.1	39	5116478	39	0	CNTFR-AS1	3.99543e-18	4.96746e-05
TC1600008778.hg.1	26	3421075	0	26	NA	3.99543e-18	4.96746e-05
TC0500011726.hg.1	23	3003447	23	0	snerswobu	3.99543e-18	4.96746e-05
TC1400008356.hg.1	41	5442882	0	41	ploshubu	4.08217e-18	4.96746e-05
TC1300007353.hg.1	38	4951665	38	0	NA	4.08217e-18	4.96746e-05
TC0200008710.hg.1	46	6083720	46	0	U3	4.17076e-18	4.96746e-05
TC0800007071.hg.1	26	3411836	26	0	NA	4.26126e-18	4.96746e-05
TC0800009444.hg.1	23	3007999	0	23	DEFA5	4.26126e-18	4.96746e-05
TC1600009685.hg.1	31	4094935	0	31	RRN3P1	4.44811e-18	4.96746e-05
TC1300008152.hg.1	45	5940569	45	0	NA	4.54454e-18	4.96746e-05
TC0100017490.hg.1	25	3271165	0	25	NA	4.54454e-18	4.96746e-05
TC0200011136.hg.1	9	1178932	9	0	UGT1A12P	4.54454e-18	4.96746e-05
TC1700012466.hg.1	33	4345580	0	33	LINC00673	4.64304e-18	4.96746e-05
TC2000007657.hg.1	29	3816044	0	29	RNU6-919P	4.64304e-18	4.96746e-05
TC1900006515.hg.1	29	3809577	29	0	NA	4.8464e-18	4.96746e-05
TC0200012012.hg.1	20	2600195	20	0	skerpybo	4.8464e-18	4.96746e-05
TC1900008336.hg.1	46	6085492	0	46	NA	5.27985e-18	4.96746e-05
TC0200013410.hg.1	45	5974836	45	0	NA	5.39406e-18	4.96746e-05
TC1600008799.hg.1	41	5416098	0	41	BANP	5.39406e-18	4.96746e-05
TC2000007084.hg.1	23	3013969	23	0	MIR3193	5.39406e-18	4.96746e-05
TC0200011692.hg.1	34	4489299	34	0	RP11-521D12.5	5.51071e-18	4.96746e-05
TC1900007127.hg.1	28	3652208	28	0	IER2	5.51071e-18	4.96746e-05
TC0300008327.hg.1	49	6477603	49	0	chyslawby	5.62985e-18	4.96746e-05
TC0100011555.hg.1	41	5401473	41	0	byloybo	5.62985e-18	4.96746e-05
TC0200012725.hg.1	41	5382732	41	0	NONOP2	5.62985e-18	4.96746e-05
TC1600007489.hg.1	39	5158822	0	39	RNF40	5.62985e-18	4.96746e-05
TC1100011375.hg.1	33	4360026	33	0	C11orf24	5.62985e-18	4.96746e-05
TC0100013501.hg.1	57	7555616	57	0	puklor	5.75153e-18	4.96746e-05
TC0200009074.hg.1	45	5940501	0	45	PTPN4	5.75153e-18	4.96746e-05
TC1900009224.hg.1	37	4873103	37	0	C19orf35	5.87581e-18	4.96746e-05
TC0800010439.hg.1	30	3946845	0	30	NA	5.87581e-18	4.96746e-05
TC0400010722.hg.1	32	4200431	32	0	norspeeby	6.00274e-18	4.96746e-05
TC0200007833.hg.1	23	3010382	23	0	NA	6.00274e-18	4.96746e-05
TC0800012082.hg.1	21	2765526	0	21	NA	6.13237e-18	4.96746e-05
TC1200008542.hg.1	59	7846938	59	0	snarbleybu	6.26476e-18	4.96746e-05
TC0800011063.hg.1	42	5573012	42	0	noyblu	6.26476e-18	4.96746e-05
TC0200013273.hg.1	34	4487927	34	0	RPSAP22	6.26476e-18	4.96746e-05
TC0200010601.hg.1	23	3034144	0	23	NA	6.26476e-18	4.96746e-05
TC0900011065.hg.1	22	2880648	22	0	OR13C3	6.39998e-18	4.96746e-05
TC0X00010791.hg.1	31	4080823	31	0	NA	6.53807e-18	4.96746e-05
TC0500009196.hg.1	11	1447862	11	0	NA	6.53807e-18	4.96746e-05
TC0500011601.hg.1	34	4465451	0	34	NA	6.82314e-18	4.96746e-05
TC0200016525.hg.1	27	3572702	0	27	NA	6.82314e-18	4.96746e-05
TC1200007739.hg.1	32	4206928	0	32	MIR196A2	6.97024e-18	4.96746e-05
TC1500010317.hg.1	44	5805486	0	44	RP11-158M2.2	7.12047e-18	4.96746e-05
TC0400012444.hg.1	32	4209925	0	32	MORF4	7.12047e-18	4.96746e-05
TC1200010615.hg.1	27	3548954	27	0	LMBR1L	7.12047e-18	4.96746e-05
TC1200009913.hg.1	49	6507039	0	49	YBX3	7.43059e-18	4.96746e-05
TC0X00011302.hg.1	45	5923084	0	45	MSN	7.43059e-18	4.96746e-05
TC0200016640.hg.1	37	4885640	37	0	HS1BP3	7.43059e-18	4.96746e-05
TC1500007270.hg.1	32	4209033	0	32	NA	7.43059e-18	4.96746e-05
TC0700008544.hg.1	19	2501946	19	0	RP11-758P17.3	7.43059e-18	4.96746e-05
TC2200006563.hg.1	18	2351201	0	18	NA	7.43059e-18	4.96746e-05
TC0400012044.hg.1	49	6486122	0	49	RP11-557J10.3	7.75403e-18	4.96746e-05
TC1900009944.hg.1	28	3666319	0	28	NA	7.92092e-18	4.96746e-05
TC1100010852.hg.1	17	2228877	17	0	OR8I1P	7.92092e-18	4.96746e-05
TC0600006864.hg.1	43	5704271	0	43	RIOK1	8.09135e-18	4.96746e-05
TC0700011237.hg.1	23	3019671	23	0	AC069285.1	8.09135e-18	4.96746e-05
TC1500006689.hg.1	20	2611246	0	20	TUBBP8	8.09135e-18	4.96746e-05
TC0100010890.hg.1	9	1175891	9	0	NA	8.09135e-18	4.96746e-05
TC0200008973.hg.1	48	6357412	48	0	buswawby	8.26541e-18	4.96746e-05
TC0600009206.hg.1	43	5703818	43	0	MARCKS	8.26541e-18	4.96746e-05
TC1700007097.hg.1	38	5011636	0	38	GID4	8.44315e-18	4.96746e-05
TC0X00011203.hg.1	32	4225904	32	0	voyvar	8.44315e-18	4.96746e-05
TC1200007515.hg.1	31	4081420	31	0	NA	8.44315e-18	4.96746e-05
TC1400008891.hg.1	23	3030270	23	0	nuromi	8.44315e-18	4.96746e-05
TC0200016435.hg.1	36	4754118	36	0	Six3os1_2	8.62467e-18	4.96746e-05
TC0400007618.hg.1	16	2081175	16	0	NA	8.81004e-18	4.96746e-05
TC0700009855.hg.1	36	4760398	36	0	NA	8.99935e-18	4.96746e-05
TC0600013281.hg.1	43	5698183	43	0	sharjer	9.19266e-18	4.96746e-05
TC1100007188.hg.1	32	4221806	32	0	nitomi	9.19266e-18	4.96746e-05
TC1600009914.hg.1	30	3956758	30	0	ployraw	9.19266e-18	4.96746e-05
TC1500007341.hg.1	46	6027730	0	46	dadee	9.39007e-18	4.96746e-05
TC1700009278.hg.1	41	5425711	41	0	plarvobu	9.39007e-18	4.96746e-05
TC0300012313.hg.1	32	4206852	0	32	NA	9.39007e-18	4.96746e-05
TC1700007722.hg.1	29	3838022	29	0	MIR4727	9.39007e-18	4.96746e-05
TC0800007324.hg.1	20	2610339	20	0	RP11-90P5.2	9.39007e-18	4.96746e-05
TC1400006789.hg.1	17	2220540	0	17	NA	9.39007e-18	4.96746e-05
TC1400009110.hg.1	56	7410832	0	56	hima	9.59167e-18	4.96746e-05
TC0100013025.hg.1	33	4332362	0	33	teymorbu	9.59167e-18	4.96746e-05
TC1900006523.hg.1	28	3690878	28	0	NA	9.59167e-18	4.96746e-05
TC0400006813.hg.1	55	7324256	55	0	sneeflerby	1.00078e-17	4.96746e-05
TC0400006815.hg.1	55	7324201	55	0	starflerby	1.00078e-17	4.96746e-05
TC0400006817.hg.1	55	7324146	55	0	feefleyby	1.00078e-17	4.96746e-05
TC0400006819.hg.1	55	7324091	55	0	karfleyby	1.00078e-17	4.96746e-05
TC0400006823.hg.1	55	7324036	55	0	blorfleyby	1.00078e-17	4.96746e-05
TC0400006829.hg.1	55	7323981	55	0	myflorby	1.00078e-17	4.96746e-05
TC1000006565.hg.1	35	4588058	35	0	NA	1.02224e-17	4.96746e-05
TC1600007887.hg.1	33	4363308	0	33	RBL2	1.02224e-17	4.96746e-05
TC0300008220.hg.1	22	2896590	0	22	NA	1.02224e-17	4.96746e-05
TC1200007453.hg.1	42	5551280	0	42	NA	1.06655e-17	4.96746e-05
TC0900010268.hg.1	34	4489440	34	0	LOC101928381	1.06655e-17	4.96746e-05
TC0100009480.hg.1	29	3818843	0	29	HIPK1	1.08941e-17	4.96746e-05
TC0800011586.hg.1	58	7712828	0	58	tenamu	1.11275e-17	4.96746e-05
TC0100018004.hg.1	49	6510047	49	0	NA	1.11275e-17	4.96746e-05
TC1200008109.hg.1	45	5910648	0	45	NA	1.11275e-17	4.96746e-05
TC2100006742.hg.1	38	4997890	38	0	MSANTD2P1	1.11275e-17	4.96746e-05
TC2100008479.hg.1	23	3040817	23	0	zoygo	1.11275e-17	4.96746e-05
TC1700011380.hg.1	56	7411540	56	0	NA	1.13659e-17	4.96746e-05
TC1700008090.hg.1	35	4600187	0	35	tuda	1.13659e-17	4.96746e-05
TC1500008086.hg.1	29	3812817	29	0	SAXO2	1.13659e-17	4.96746e-05
TC0700007175.hg.1	28	3658764	28	0	NA	1.13659e-17	4.96746e-05
TC0500007334.hg.1	23	3037023	0	23	NA	1.16093e-17	4.96746e-05
TC0800007461.hg.1	43	5650478	43	0	HGSNAT	1.18578e-17	4.96746e-05
TC1400007625.hg.1	39	5144053	0	39	RBM25	1.18578e-17	4.96746e-05
TC0900008740.hg.1	25	3264413	25	0	OLFML2A	1.21116e-17	4.96746e-05
TC1900009649.hg.1	44	5807647	44	0	NA	1.23708e-17	4.96746e-05
TC0200013858.hg.1	32	4208796	32	0	NA	1.23708e-17	4.96746e-05
TC0500011490.hg.1	40	5296360	0	40	TTC37	1.29056e-17	4.96746e-05
TC1500009837.hg.1	32	4230810	0	32	RP11-798K3.3	1.29056e-17	4.96746e-05
TC1900011446.hg.1	50	6589795	50	0	stywa	1.31815e-17	4.96746e-05
TC1000007303.hg.1	39	5125965	0	39	ARL6IP1P2	1.31815e-17	4.96746e-05
TC1100007318.hg.1	20	2617884	20	0	NA	1.31815e-17	4.96746e-05
TC0500010631.hg.1	42	5532467	0	42	NA	1.34632e-17	4.96746e-05
TC0600011679.hg.1	16	2085036	0	16	NA	1.37509e-17	4.96746e-05
TC1200006690.hg.1	41	5410186	41	0	NA	1.40446e-17	4.96746e-05
TC0500006457.hg.1	33	4343175	33	0	komome	1.40446e-17	4.96746e-05
TC0200016380.hg.1	26	3421015	0	26	AC114730.5	1.40446e-17	4.96746e-05
TC0X00010479.hg.1	15	1935129	0	15	NA	1.40446e-17	4.96746e-05
TC1400010472.hg.1	41	5410851	41	0	CH17-224D4.2	1.43445e-17	4.96746e-05
TC1200012746.hg.1	24	3169525	24	0	ABC12-49244600F4.4	1.43445e-17	4.96746e-05
TC1300008982.hg.1	32	4254339	0	32	MIR5693	1.46507e-17	4.96746e-05
TC0X00010951.hg.1	24	3146139	0	24	NA	1.46507e-17	4.96746e-05
TC1000006819.hg.1	20	2619024	0	20	MCM10	1.46507e-17	4.96746e-05
TC2100007866.hg.1	41	5421230	0	41	NA	1.56087e-17	4.96746e-05
TC1800007263.hg.1	35	4620808	35	0	blasu	1.56087e-17	4.96746e-05
TC1500006836.hg.1	41	5391876	41	0	LOC101928174	1.59415e-17	4.96746e-05
TC0800012064.hg.1	25	3261587	25	0	NA	1.62814e-17	4.96746e-05
TC1600006652.hg.1	12	1567501	12	0	TNFRSF12A	1.62814e-17	4.96746e-05
TC14_GL000009v2_random00006455.hg.1	35	4627644	0	35	RP11-435B5.4	1.69827e-17	4.96746e-05
TC2200008200.hg.1	33	4364849	33	0	myko	1.69827e-17	4.96746e-05
TC0100008589.hg.1	18	2381033	0	18	shoypeybu	1.69827e-17	4.96746e-05
TC1900008129.hg.1	30	3979923	30	0	NA	1.73444e-17	4.96746e-05
TC0500006899.hg.1	17	2239606	17	0	NA	1.73444e-17	4.96746e-05
TC1100009431.hg.1	28	3669967	28	0	PATE4	1.77137e-17	4.96746e-05
TC1200011478.hg.1	16	2083269	0	16	NA	1.77137e-17	4.96746e-05
TC0700012107.hg.1	59	7898608	59	0	feysmeebu	1.80908e-17	4.96746e-05
TC1300006471.hg.1	36	4757902	0	36	SLC25A15P2	1.80908e-17	4.96746e-05
TC1300009137.hg.1	23	3014951	23	0	AL442643.1	1.80908e-17	4.96746e-05
TC1700007080.hg.1	23	3038441	23	0	RAI1	1.84758e-17	4.96746e-05
TC1100009199.hg.1	21	2755564	0	21	RP11-832A4.7	1.84758e-17	4.96746e-05
TC1000010515.hg.1	48	6386121	0	48	NCOA4	1.88689e-17	4.96746e-05
TC0700006849.hg.1	29	3801747	0	29	EEF1A1P27	1.92703e-17	4.96746e-05
TC1800007416.hg.1	53	7023338	53	0	klyvabu	1.96801e-17	4.96746e-05
TC0600006890.hg.1	48	6328789	0	48	NA	1.96801e-17	4.96746e-05
TC0400006934.hg.1	32	4219195	0	32	NA	1.96801e-17	4.96746e-05
TC0300006490.hg.1	38	5038045	0	38	himora	2.00984e-17	4.96746e-05
TC0100006849.hg.1	32	4206131	32	0	ANGPTL7	2.05256e-17	4.96746e-05
TC0200016769.hg.1	57	7591833	0	57	NA	2.09616e-17	4.96746e-05
TC0400007492.hg.1	33	4332115	33	0	NA	2.09616e-17	4.96746e-05
TC2200008269.hg.1	33	4346275	33	0	CTA-407F11.8	2.09616e-17	4.96746e-05
TC1200011232.hg.1	30	3926061	0	30	NA	2.09616e-17	4.96746e-05
TC1100012510.hg.1	51	6769881	0	51	HYOU1	2.14069e-17	4.96746e-05
TC1900011222.hg.1	32	4224762	32	0	SNORD88A	2.14069e-17	4.96746e-05
TC0700013259.hg.1	29	3842899	0	29	zarjoy	2.18614e-17	4.96746e-05
TC0200015425.hg.1	53	7028778	0	53	TRAK2	2.27993e-17	4.96746e-05
TC0300009693.hg.1	43	5685734	0	43	AP2M1	2.27993e-17	4.96746e-05
TC1600011364.hg.1	32	4228041	0	32	NPIPB5	2.27993e-17	4.96746e-05
TC0400011591.hg.1	48	6312822	0	48	RP11-433B3.1	2.3283e-17	4.96746e-05
TC0300013319.hg.1	44	5778815	44	0	EIF4EP3	2.3283e-17	4.96746e-05
TC0500007067.hg.1	38	5031552	38	0	NA	2.3283e-17	4.96746e-05
TC1900011156.hg.1	34	4476523	34	0	NA	2.3283e-17	4.96746e-05
TC2100008169.hg.1	24	3148346	0	24	RNF6P1	2.3283e-17	4.96746e-05
TC1700011764.hg.1	56	7454252	0	56	choyskaw	2.37768e-17	4.96746e-05
TC0600009580.hg.1	2	252702	2	0	NA	2.37768e-17	4.96746e-05
TC0400009592.hg.1	15	1946806	15	0	TRIML1	2.4281e-17	4.96746e-05
TC0500013077.hg.1	49	6474186	49	0	pleystoybu	2.47957e-17	4.96746e-05
TC0300007403.hg.1	43	5699484	0	43	shaforbo	2.47957e-17	4.96746e-05
TC1600010420.hg.1	26	3430684	26	0	rorspoy	2.47957e-17	4.96746e-05
TC1000008837.hg.1	17	2222283	17	0	NA	2.47957e-17	4.96746e-05
TC2000007063.hg.1	35	4634591	35	0	NA	2.53212e-17	4.96746e-05
TC0100009831.hg.1	34	4471508	34	0	U1	2.58577e-17	4.96746e-05
TC0100011648.hg.1	49	6520379	0	49	IARS2	2.64053e-17	4.96746e-05
TC1500007224.hg.1	37	4864878	0	37	berzo	2.64053e-17	4.96746e-05
TC0X00008728.hg.1	32	4208691	0	32	AF003625.3	2.64053e-17	4.96746e-05
TC0100010709.hg.1	36	4733093	36	0	RP11-195C7.1	2.69644e-17	4.96746e-05
TC0X00007026.hg.1	33	4340834	0	33	USP9X	2.75352e-17	4.96746e-05
TC1500007673.hg.1	31	4090560	0	31	NA	2.75352e-17	4.96746e-05
TC0500011882.hg.1	44	5836202	44	0	KRT8P33	2.81179e-17	4.96746e-05
TC0200006901.hg.1	37	4890762	37	0	NA	2.81179e-17	4.96746e-05
TC1700008953.hg.1	31	4057826	31	0	RP11-666A8.12	2.81179e-17	4.96746e-05
TC1600011505.hg.1	30	3978519	0	30	NPIPB4	2.81179e-17	4.96746e-05
TC1200006472.hg.1	46	6090886	0	46	ADIPOR2	2.87128e-17	4.96746e-05
TC0600008227.hg.1	44	5791900	44	0	NA	2.932e-17	4.96746e-05
TC1200012217.hg.1	41	5417386	41	0	rawforby	2.932e-17	4.96746e-05
TC0700010871.hg.1	37	4854229	0	37	rorku	2.994e-17	4.96746e-05
TC1200010999.hg.1	56	7448268	56	0	NA	3.05728e-17	4.96746e-05
TC0700007004.hg.1	40	5270605	40	0	sweecheeby	3.05728e-17	4.96746e-05
TC0700012758.hg.1	38	4980019	38	0	hetoya	3.05728e-17	4.96746e-05
TC0100012275.hg.1	35	4590341	35	0	NA	3.05728e-17	4.96746e-05
TC1100011630.hg.1	44	5833055	44	0	AP000560.3	3.12189e-17	4.96746e-05
TC0700011464.hg.1	40	5244421	40	0	barka	3.12189e-17	4.96746e-05
TC1000010891.hg.1	15	1958606	0	15	MTCO1P23	3.12189e-17	4.96746e-05
TC0100007798.hg.1	44	5857875	0	44	THRAP3	3.18784e-17	4.96746e-05
TC2100007522.hg.1	27	3557931	27	0	NA	3.18784e-17	4.96746e-05
TC0500006566.hg.1	24	3123838	24	0	NA	3.18784e-17	4.96746e-05
TC0100013444.hg.1	55	7253759	55	0	kekumo	3.25517e-17	4.96746e-05
TC0900010088.hg.1	45	5954567	45	0	dawterbo	3.25517e-17	4.96746e-05
TC0900006971.hg.1	41	5397149	41	0	geesoby	3.25517e-17	4.96746e-05
TC1900010829.hg.1	22	2879953	22	0	CEACAMP9	3.25517e-17	4.96746e-05
TC0900010588.hg.1	40	5296982	0	40	HNRNPK	3.3239e-17	4.96746e-05
TC1600010472.hg.1	32	4199250	32	0	justy	3.3239e-17	4.96746e-05
TC0100008704.hg.1	19	2480733	0	19	RP11-42O15.2	3.3239e-17	4.96746e-05
TC0100010461.hg.1	45	5936324	45	0	LOC440700	3.39406e-17	4.96746e-05
TC0200014708.hg.1	32	4199102	32	0	NA	3.46568e-17	4.96746e-05
TC0600011661.hg.1	25	3289430	0	25	STK38	3.46568e-17	4.96746e-05
TC0700008521.hg.1	39	5152021	39	0	NA	3.53879e-17	4.96746e-05
TC1000008783.hg.1	47	6235496	0	47	stomy	3.68961e-17	4.96746e-05
TC1200010506.hg.1	34	4478716	34	0	NA	3.68961e-17	4.96746e-05
TC1300008600.hg.1	26	3396036	0	26	NA	3.68961e-17	4.96746e-05
TC1100008846.hg.1	25	3293685	0	25	NA	3.68961e-17	4.96746e-05
TC0200011598.hg.1	16	2084647	0	16	NA	3.68961e-17	4.96746e-05
TC0100018572.hg.1	43	5650179	43	0	LYPD8	3.76737e-17	4.96746e-05
TC0200016259.hg.1	29	3828681	29	0	AC017028.8	3.76737e-17	4.96746e-05
TC0100012404.hg.1	22	2873953	22	0	RP5-857K21.1	3.76737e-17	4.96746e-05
TC1700009866.hg.1	18	2356006	18	0	RP11-385D13.3	3.76737e-17	4.96746e-05
TC1600009422.hg.1	56	7428672	0	56	GSPT1	3.84676e-17	4.96746e-05
TC0400007414.hg.1	36	4748958	0	36	RP11-436F23.1	3.84676e-17	4.96746e-05
TC1000012201.hg.1	18	2343955	18	0	blaklorbu	3.84676e-17	4.96746e-05
TC0700007618.hg.1	19	2483132	19	0	RNU6-389P	3.92779e-17	4.96746e-05
TC0700010626.hg.1	11	1434401	0	11	NA	3.92779e-17	4.96746e-05
TC0200008829.hg.1	34	4464749	34	0	peeswarby	4.01051e-17	4.96746e-05
TC0200008839.hg.1	34	4464715	34	0	syswarby	4.01051e-17	4.96746e-05
TC0700009007.hg.1	16	2078480	0	16	NA	4.01051e-17	4.96746e-05
TC0100013890.hg.1	50	6621579	0	50	NA	4.09495e-17	4.96746e-05
TC1100006500.hg.1	50	6613317	0	50	AP2A2	4.09495e-17	4.96746e-05
TC0100014917.hg.1	47	6205619	0	47	NA	4.09495e-17	4.96746e-05
TC0300013759.hg.1	42	5563246	42	0	NA	4.09495e-17	4.96746e-05
TC0200008683.hg.1	21	2739716	0	21	spajobo	4.09495e-17	4.96746e-05
TC0400008077.hg.1	8	1042011	0	8	NA	4.09495e-17	4.96746e-05
TC0100017462.hg.1	37	4877478	0	37	RN7SKP49	4.18114e-17	4.96746e-05
TC0300008176.hg.1	33	4359575	33	0	ZBTB11-AS1	4.18114e-17	4.96746e-05
TC1100006447.hg.1	36	4748364	36	0	cheemorby	4.26911e-17	4.96746e-05
TC1700012090.hg.1	21	2757820	21	0	RP11-1182P23.5	4.26911e-17	4.96746e-05
TC1000009922.hg.1	41	5418974	41	0	VIM	4.35892e-17	4.96746e-05
TC0100008042.hg.1	28	3689127	28	0	snozobo	4.35892e-17	4.96746e-05
TC0100008688.hg.1	29	3843991	0	29	stormobo	4.45058e-17	4.96746e-05
TC1300009036.hg.1	30	3948909	0	30	NA	4.63966e-17	4.96746e-05
TC1700012290.hg.1	28	3690540	28	0	NA	4.63966e-17	4.96746e-05
TC1100011789.hg.1	21	2762831	21	0	FAM181B	4.63966e-17	4.96746e-05
TC1200011762.hg.1	46	6066802	0	46	NA	4.73714e-17	4.96746e-05
TC0100014284.hg.1	37	4880435	0	37	USP24	4.73714e-17	4.96746e-05
TC0900009614.hg.1	34	4466663	34	0	skaserby	4.93822e-17	4.96746e-05
TC0300008545.hg.1	21	2737379	21	0	sabeebu	4.93822e-17	4.96746e-05
TC0500011145.hg.1	19	2479211	0	19	NA	4.93822e-17	4.96746e-05
TC0200009888.hg.1	28	3697528	0	28	jardar	5.04189e-17	4.96746e-05
TC0700010730.hg.1	42	5536434	42	0	tumora	5.25571e-17	4.96746e-05
TC1600010132.hg.1	37	4885373	0	37	NA	5.25571e-17	4.96746e-05
TC0600014059.hg.1	19	2507486	19	0	NA	5.25571e-17	4.96746e-05
TC1000007890.hg.1	29	3811533	0	29	HKDC1	5.36595e-17	4.96746e-05
TC2000006551.hg.1	47	6225293	0	47	ATRN	5.47847e-17	4.96746e-05
TC1800009113.hg.1	46	6123377	46	0	zolaw	5.47847e-17	4.96746e-05
TC0800010147.hg.1	32	4234141	32	0	loyzeeby	5.47847e-17	4.96746e-05
TC1700008220.hg.1	26	3416039	26	0	NA	5.59332e-17	4.96746e-05
TC0400010997.hg.1	22	2879471	22	0	vogy	5.59332e-17	4.96746e-05
TC1300008358.hg.1	34	4490421	34	0	NA	5.71054e-17	4.96746e-05
TC1000010406.hg.1	19	2509894	19	0	NA	5.83018e-17	4.96746e-05
TC1400006983.hg.1	10	1310522	0	10	NA	5.83018e-17	4.96746e-05
TC0100014407.hg.1	38	5009258	38	0	NA	5.9523e-17	4.96746e-05
TC0500008600.hg.1	21	2767373	21	0	RP11-114H7.3	5.9523e-17	4.96746e-05
TC0100011514.hg.1	20	2635631	20	0	MIR3122	5.9523e-17	4.96746e-05
TC1300008540.hg.1	33	4353344	0	33	RP11-326L9.2	6.07693e-17	4.96746e-05
TC2200006903.hg.1	32	4186613	0	32	AP000357.4	6.07693e-17	4.96746e-05
TC0600012021.hg.1	28	3700671	28	0	RPS17P5	6.07693e-17	4.96746e-05
TC1700007925.hg.1	7	906595	0	7	NA	6.07693e-17	4.96746e-05
TC2100008099.hg.1	43	5698314	43	0	forjaw	6.20415e-17	4.96746e-05
TC0600008301.hg.1	33	4328788	0	33	NA	6.20415e-17	4.96746e-05
TC0500008523.hg.1	12	1570023	12	0	RP11-425E13.1	6.20415e-17	4.96746e-05
TC1500009512.hg.1	37	4902630	0	37	CNOT6LP1	6.33398e-17	4.96746e-05
TC1800008808.hg.1	34	4493539	0	34	RP11-108P20.3	6.33398e-17	4.96746e-05
TC0400012188.hg.1	25	3281734	0	25	NA	6.33398e-17	4.96746e-05
TC1200010332.hg.1	17	2208194	0	17	RP11-278C7.2	6.33398e-17	4.96746e-05
TC0400010321.hg.1	39	5128088	0	39	NA	6.4665e-17	4.96746e-05
TC0400009869.hg.1	33	4363553	0	33	skawsweebu	6.73978e-17	4.96746e-05
TC0500010487.hg.1	26	3426694	0	26	RP11-79C6.2	6.73978e-17	4.96746e-05
TC1600008271.hg.1	25	3310783	0	25	myzabu	6.73978e-17	4.96746e-05
TC0400011957.hg.1	49	6520800	0	49	MAML3	6.88067e-17	4.96746e-05
TC0200011206.hg.1	28	3663803	0	28	RNU7-127P	6.88067e-17	4.96746e-05
TC0400011477.hg.1	27	3544887	27	0	CENPE	6.88067e-17	4.96746e-05
TC0600007241.hg.1	34	4469035	34	0	LRRC16A	7.02445e-17	4.96746e-05
TC0200009765.hg.1	29	3798851	0	29	AC005042.3	7.02445e-17	4.96746e-05
TC1200011684.hg.1	27	3551863	27	0	NA	7.02445e-17	4.96746e-05
TC0X00010783.hg.1	52	6874142	52	0	sharfor	7.1712e-17	4.96746e-05
TC0200014042.hg.1	37	4887959	37	0	norswawby	7.1712e-17	4.96746e-05
TC0100010279.hg.1	34	4476155	34	0	RP11-536C5.2	7.1712e-17	4.96746e-05
TC0300008357.hg.1	24	3152121	0	24	klerbubu	7.1712e-17	4.96746e-05
TC0100006594.hg.1	35	4601974	35	0	NA	7.32097e-17	4.96746e-05
TC0700012345.hg.1	31	4081622	31	0	NA	7.32097e-17	4.96746e-05
TC0200009947.hg.1	25	3286975	25	0	NA	7.32097e-17	4.96746e-05
TC1300008533.hg.1	40	5310121	0	40	HSPH1	7.47383e-17	4.96746e-05
TC1700010265.hg.1	39	5139607	0	39	glyror	7.47383e-17	4.96746e-05
TC2000008203.hg.1	43	5703812	43	0	nuku	7.62983e-17	4.96746e-05
TC1600011269.hg.1	42	5549239	0	42	RP1-168P16.2	7.62983e-17	4.96746e-05
TC0100013873.hg.1	34	4474847	0	34	HIVEP3	7.78904e-17	4.96746e-05
TC0800006503.hg.1	44	5799740	44	0	NA	7.95153e-17	4.96746e-05
TC0500006741.hg.1	33	4328451	33	0	NA	7.95153e-17	4.96746e-05
TC0500010249.hg.1	33	4344570	33	0	NA	7.95153e-17	4.96746e-05
TC1300006650.hg.1	23	3002356	23	0	RP11-380N8.7	7.95153e-17	4.96746e-05
TC1200007407.hg.1	51	6785916	51	0	keyfly	8.11736e-17	4.96746e-05
TC0100017365.hg.1	47	6244526	0	47	EPRS	8.11736e-17	4.96746e-05
TC1600007360.hg.1	36	4762253	0	36	glywerbu	8.2866e-17	4.96746e-05
TC1100007555.hg.1	35	4611403	0	35	OR4C45	8.2866e-17	4.96746e-05
TC1500010503.hg.1	29	3822417	0	29	plaswu	8.45932e-17	4.96746e-05
TC1900011600.hg.1	16	2081965	0	16	chabler	8.45932e-17	4.96746e-05
TC0X00008136.hg.1	26	3420657	0	26	ALG13	8.81548e-17	4.96746e-05
TC0Y00007047.hg.1	47	6176083	47	0	NA	9.18641e-17	4.96746e-05
TC1600007416.hg.1	51	6740674	0	51	globler	9.37761e-17	4.96746e-05
TC1600007459.hg.1	51	6740623	0	51	plerner	9.37761e-17	4.96746e-05
TC0400011544.hg.1	27	3529230	27	0	RNU6-733P	9.37761e-17	4.96746e-05
TC0100009521.hg.1	26	3409217	0	26	TCEB1P20	9.37761e-17	4.96746e-05
TC0900009988.hg.1	55	7349610	55	0	speeplobu	9.57273e-17	4.96746e-05
TC1400009503.hg.1	27	3562737	0	27	CTD-2566J3.2	9.57273e-17	4.96746e-05
TC0200011017.hg.1	15	1965771	0	15	NA	9.57273e-17	4.96746e-05
TC0X00010244.hg.1	46	6079341	46	0	NA	9.77185e-17	4.96746e-05
TC0800008850.hg.1	31	4069439	31	0	zarvoyby	9.77185e-17	4.96746e-05
TC0600007051.hg.1	21	2779685	0	21	NA	9.77185e-17	4.96746e-05
TC0400012144.hg.1	53	7026316	0	53	serplarby	9.97506e-17	4.96746e-05
TC1600010987.hg.1	59	7827396	0	59	CMIP	1.01824e-16	4.96746e-05
TC0600007535.hg.1	47	6225891	0	47	ABCF1	1.01824e-16	4.96746e-05
TC0800012076.hg.1	32	4213901	32	0	ARC	1.01824e-16	4.96746e-05
TC1100008956.hg.1	37	4912913	37	0	woymaw	1.03941e-16	4.96746e-05
TC0400007356.hg.1	31	4074954	0	31	RP11-457P14.6	1.061e-16	4.96746e-05
TC0800010400.hg.1	21	2725462	21	0	RP11-401N18.1	1.08304e-16	4.96746e-05
TC0400008179.hg.1	42	5562771	42	0	snawfloy	1.10553e-16	4.96746e-05
TC2000007060.hg.1	30	3951682	30	0	NA	1.10553e-16	4.96746e-05
TC1500007087.hg.1	50	6620814	50	0	snyzobu	1.12848e-16	4.96746e-05
TC0800007132.hg.1	40	5284823	40	0	PNOC	1.12848e-16	4.96746e-05
TC1600011501.hg.1	30	3971202	0	30	NPIPB3	1.12848e-16	4.96746e-05
TC1100007842.hg.1	27	3545957	0	27	NA	1.12848e-16	4.96746e-05
TC1700008313.hg.1	30	3930657	30	0	KIF2B	1.1519e-16	4.96746e-05
TC2200007643.hg.1	29	3832077	29	0	NA	1.1519e-16	4.96746e-05
TC0400006442.hg.1	28	3678744	28	0	pleyboybo	1.1519e-16	4.96746e-05
TC2200008317.hg.1	35	4599333	35	0	NA	1.20018e-16	4.96746e-05
TC0200016253.hg.1	28	3678548	28	0	MIR4440	1.20018e-16	4.96746e-05
TC0600011524.hg.1	19	2474633	19	0	COL11A2	1.20018e-16	4.96746e-05
TC0600010525.hg.1	45	5962513	0	45	NA	1.22507e-16	4.96746e-05
TC0400008414.hg.1	40	5265597	0	40	RP11-255I10.1	1.22507e-16	4.96746e-05
TC1000010996.hg.1	35	4561618	35	0	plarsha	1.22507e-16	4.96746e-05
TC0700011529.hg.1	19	2476300	0	19	flawsharby	1.25046e-16	4.96746e-05
TC1500010599.hg.1	39	5144492	0	39	jachubu	1.27638e-16	4.96746e-05
TC0400011318.hg.1	26	3419048	26	0	peygy	1.27638e-16	4.96746e-05
TC0600012435.hg.1	51	6732518	51	0	snorrawby	1.30282e-16	4.96746e-05
TC0200016068.hg.1	48	6335654	48	0	TIGD1	1.30282e-16	4.96746e-05
TC1100009409.hg.1	30	3956255	30	0	NA	1.30282e-16	4.96746e-05
TC0100008452.hg.1	22	2884982	0	22	NA	1.3298e-16	4.96746e-05
TC0Y00007254.hg.1	16	2089711	0	16	ZNF736P5Y	1.3298e-16	4.96746e-05
TC0500013131.hg.1	32	4211809	32	0	NA	1.38543e-16	4.96746e-05
TC1300009131.hg.1	23	3034434	23	0	bopa	1.38543e-16	4.96746e-05
TC0500009175.hg.1	43	5660406	0	43	LARP1	1.44335e-16	4.96746e-05
TC0500012256.hg.1	41	5464046	41	0	dawskoyby	1.4732e-16	4.96746e-05
TC1700012152.hg.1	30	3958438	30	0	NA	1.4732e-16	4.96746e-05
TC2000006442.hg.1	22	2890613	0	22	NRSN2	1.4732e-16	4.96746e-05
TC0100009455.hg.1	18	2379102	0	18	NA	1.4732e-16	4.96746e-05
TC1700008561.hg.1	33	4341866	33	0	KCNH6	1.50366e-16	4.96746e-05
TC0600012289.hg.1	19	2490932	19	0	OOEP	1.50366e-16	4.96746e-05
TC1500009572.hg.1	17	2222510	17	0	NA	1.53474e-16	4.96746e-05
TC1700012404.hg.1	23	3025581	23	0	KRTAP1-1	1.56645e-16	4.96746e-05
TC1900010065.hg.1	15	1960410	15	0	kimoma	1.56645e-16	4.96746e-05
TC1600010856.hg.1	42	5542503	0	42	glawobu	1.63182e-16	4.96746e-05
TC0900011742.hg.1	40	5272517	0	40	shoterbu	1.63182e-16	4.96746e-05
TC1300009398.hg.1	35	4600349	35	0	NA	1.66551e-16	4.96746e-05
TC0600010948.hg.1	25	3297304	0	25	NUP153	1.66551e-16	4.96746e-05
TC1400010131.hg.1	16	2090854	16	0	RP11-204N11.2	1.66551e-16	4.96746e-05
TC1100011322.hg.1	49	6527787	49	0	NA	1.69988e-16	4.96746e-05
TC0400009985.hg.1	38	5009220	38	0	pleesmarby	1.69988e-16	4.96746e-05
TC1800006652.hg.1	33	4370577	33	0	ZNF415P1	1.69988e-16	4.96746e-05
TC0800011952.hg.1	19	2493736	19	0	NA	1.69988e-16	4.96746e-05
TC1200009873.hg.1	17	2210339	0	17	RNU6-700P	1.69988e-16	4.96746e-05
TC1400009246.hg.1	46	6068492	0	46	NA	1.73496e-16	4.96746e-05
TC1700011473.hg.1	46	6091149	46	0	NA	1.77074e-16	4.96746e-05
TC0300007020.hg.1	39	5108190	39	0	ARPP21	1.77074e-16	4.96746e-05
TC2100006974.hg.1	42	5513469	0	42	SON	1.80726e-16	4.96746e-05
TC0Y00006615.hg.1	37	4899972	37	0	AC134882.3	1.80726e-16	4.96746e-05
TC1300009756.hg.1	36	4731067	36	0	NA	1.84451e-16	4.96746e-05
TC1300008032.hg.1	25	3276226	25	0	NA	1.84451e-16	4.96746e-05
TC0200007732.hg.1	26	3395764	26	0	loypeybo	1.92131e-16	4.96746e-05
TC0600014322.hg.1	45	5969412	0	45	SYNCRIP	1.96088e-16	4.96746e-05
TC1700008810.hg.1	33	4329328	33	0	karseebo	1.96088e-16	4.96746e-05
TC0200010657.hg.1	40	5255713	40	0	rargorbo	2.00126e-16	4.96746e-05
TCUn_KI270742v100006437.hg.1	39	5096702	39	0	kimuma	2.00126e-16	4.96746e-05
TC0500012189.hg.1	29	3836984	0	29	LRRTM2	2.00126e-16	4.96746e-05
TC0100018245.hg.1	28	3682288	0	28	NA	2.00126e-16	4.96746e-05
TC0100015452.hg.1	25	3279396	0	25	boymawbu	2.00126e-16	4.96746e-05
TC1900009203.hg.1	31	4063322	31	0	NA	2.08449e-16	4.96746e-05
TC1000009221.hg.1	31	4075457	0	31	ZRANB1	2.12737e-16	4.96746e-05
TC1400007187.hg.1	22	2874836	22	0	NA	2.12737e-16	4.96746e-05
TC0200007954.hg.1	53	7019636	0	53	PCYOX1	2.17112e-16	4.96746e-05
TC0800007882.hg.1	44	5809147	0	44	NA	2.17112e-16	4.96746e-05
TC0800010158.hg.1	44	5812537	44	0	PLPP5	2.17112e-16	4.96746e-05
TC0100008634.hg.1	27	3538894	0	27	blawklor	2.17112e-16	4.96746e-05
TC1100008431.hg.1	45	5941824	45	0	RN7SKP297	2.21576e-16	4.96746e-05
TC1900011378.hg.1	34	4489892	34	0	MIR371B	2.21576e-16	4.96746e-05
TC1000006818.hg.1	32	4211567	32	0	glalor	2.21576e-16	4.96746e-05
TC0400010617.hg.1	43	5683704	0	43	NA	2.26131e-16	4.96746e-05
TC0100018538.hg.1	41	5385724	0	41	LOC730102	2.26131e-16	4.96746e-05
TC0100011421.hg.1	37	4875373	0	37	CD46	2.26131e-16	4.96746e-05
TC1700010618.hg.1	31	4088304	0	31	TOP2A	2.26131e-16	4.96746e-05
TC1500007231.hg.1	50	6598860	0	50	GLDN	2.30777e-16	4.96746e-05
TC0400006953.hg.1	47	6220114	47	0	klarglaby	2.30777e-16	4.96746e-05
TC1100007847.hg.1	18	2343166	0	18	SCGB1A1	2.30777e-16	4.96746e-05
TC0200016265.hg.1	55	7285760	55	0	varjarbo	2.35518e-16	4.96746e-05
TC0Y00007312.hg.1	47	6261785	47	0	NA	2.35518e-16	4.96746e-05
TC0200011543.hg.1	38	5003658	38	0	NA	2.35518e-16	4.96746e-05
TC0300013609.hg.1	34	4489166	0	34	LSG1	2.35518e-16	4.96746e-05
TC0300009063.hg.1	41	5408848	41	0	NA	2.40355e-16	4.96746e-05
TC1800009226.hg.1	23	3035008	0	23	NA	2.40355e-16	4.96746e-05
TC0800007880.hg.1	42	5537618	42	0	NA	2.45289e-16	4.96746e-05
TC1500008523.hg.1	33	4363138	33	0	darzee	2.45289e-16	4.96746e-05
TC0100007669.hg.1	24	3153199	24	0	CCDC28B	2.45289e-16	4.96746e-05
TC0900011587.hg.1	30	3943576	0	30	nomure	2.50324e-16	4.96746e-05
TC0800007537.hg.1	27	3546823	27	0	keefoyby	2.50324e-16	4.96746e-05
TC0100015013.hg.1	35	4578783	0	35	NA	2.5546e-16	4.96746e-05
TC1900008902.hg.1	27	3533839	27	0	BRSK1	2.5546e-16	4.96746e-05
TC0X00007157.hg.1	45	5921523	0	45	WASF4P	2.607e-16	4.96746e-05
TC1500009429.hg.1	37	4878995	0	37	DMXL2	2.607e-16	4.96746e-05
TC1500008923.hg.1	31	4104752	31	0	NA	2.607e-16	4.96746e-05
TC1500008290.hg.1	52	6885968	0	52	fersku	2.66046e-16	4.96746e-05
TC0100009232.hg.1	29	3791834	29	0	NA	2.66046e-16	4.96746e-05
TC1800008720.hg.1	22	2881367	0	22	blorsar	2.66046e-16	4.96746e-05
TC0100015660.hg.1	36	4755624	36	0	PPIAL4G	2.77064e-16	4.96746e-05
TC0900009607.hg.1	23	3013088	0	23	NA	2.77064e-16	4.96746e-05
TC0500006729.hg.1	40	5271603	0	40	CTD-2256P15.1	2.82741e-16	4.96746e-05
TC1600009958.hg.1	29	3831623	0	29	NPIPB4	2.88532e-16	4.96746e-05
TC0800009520.hg.1	25	3279443	0	25	NA	2.88532e-16	4.96746e-05
TC0600011353.hg.1	23	3011443	23	0	SNORA48	2.88532e-16	4.96746e-05
TC1400006697.hg.1	22	2888477	22	0	DHRS2	2.88532e-16	4.96746e-05
TC0X00006684.hg.1	6	776567	0	6	SETP15	2.88532e-16	4.96746e-05
TC0200013659.hg.1	44	5836519	0	44	barjubu	2.9444e-16	4.96746e-05
TC1000011202.hg.1	38	5040135	38	0	NA	2.9444e-16	4.96746e-05
TC1800009142.hg.1	36	4726701	36	0	NA	2.9444e-16	4.96746e-05
TC1700009453.hg.1	33	4356125	33	0	swuree	2.9444e-16	4.96746e-05
TC2100007870.hg.1	56	7428261	0	56	NA	3.00468e-16	4.96746e-05
TC1100009546.hg.1	26	3413725	0	26	NA	3.00468e-16	4.96746e-05
TC1600006946.hg.1	49	6506064	49	0	wupa	3.06617e-16	4.96746e-05
TC1500007658.hg.1	36	4763378	36	0	NA	3.06617e-16	4.96746e-05
TC0700007150.hg.1	31	4097930	31	0	peesheebu	3.06617e-16	4.96746e-05
TC0900010221.hg.1	26	3434246	26	0	zarskubu	3.06617e-16	4.96746e-05
TC0200009166.hg.1	44	5842232	44	0	mudey	3.1289e-16	4.96746e-05
TC1000010873.hg.1	25	3253227	25	0	LOC101928994	3.1289e-16	4.96746e-05
TC1200007847.hg.1	21	2760044	21	0	HSD17B6	3.1289e-16	4.96746e-05
TC2200008714.hg.1	46	6079940	0	46	RP3-508I15.20	3.19289e-16	4.96746e-05
TC0500007931.hg.1	40	5271605	40	0	werployby	3.25817e-16	4.96746e-05
TC0100016660.hg.1	26	3404192	0	26	RP11-293B7.1	3.25817e-16	4.96746e-05
TC0100017192.hg.1	22	2900473	0	22	jernybu	3.25817e-16	4.96746e-05
TC1400007867.hg.1	21	2733951	21	0	NA	3.25817e-16	4.96746e-05
TC1200009049.hg.1	11	1436287	11	0	pawney	3.25817e-16	4.96746e-05
TC1600009252.hg.1	42	5548835	42	0	PPL	3.32477e-16	4.96746e-05
TC0600012191.hg.1	31	4070086	0	31	plusnobu	3.32477e-16	4.96746e-05
TC0900007648.hg.1	17	2217800	0	17	flolar	3.32477e-16	4.96746e-05
TC0300013541.hg.1	18	2350228	0	18	NA	3.39271e-16	4.96746e-05
TC0100017471.hg.1	46	6116669	0	46	WDR26	3.53272e-16	4.96746e-05
TC1000007505.hg.1	39	5106360	0	39	NA	3.53272e-16	4.96746e-05
TC0600008272.hg.1	38	5050741	0	38	FBXO9	3.53272e-16	4.96746e-05
TC0100007820.hg.1	37	4905362	0	37	NA	3.53272e-16	4.96746e-05
TC1600007530.hg.1	27	3570615	0	27	ITGAM	3.53272e-16	4.96746e-05
TC1100010684.hg.1	18	2355074	0	18	RP11-618K13.2	3.53272e-16	4.96746e-05
TC0600009040.hg.1	30	3945118	0	30	OSTM1-AS1	3.60484e-16	4.96746e-05
TC1600010562.hg.1	29	3814955	29	0	snoysnar	3.60484e-16	4.96746e-05
TC0100016465.hg.1	46	6116629	46	0	blukerbo	3.67842e-16	4.96746e-05
TC0700009565.hg.1	36	4773476	0	36	roysmarbu	3.67842e-16	4.96746e-05
TC0300008863.hg.1	33	4310398	0	33	CDV3	3.67842e-16	4.96746e-05
TC1000008931.hg.1	40	5287196	0	40	MIR4295	3.75348e-16	4.96746e-05
TC14_GL000225v1_random00006435.hg.1	38	5014867	38	0	NA	3.75348e-16	4.96746e-05
TC0700010830.hg.1	34	4492940	34	0	NA	3.83004e-16	4.96746e-05
TC0900006561.hg.1	32	4182881	32	0	NA	3.83004e-16	4.96746e-05
TC1200010056.hg.1	31	4064744	0	31	NA	3.83004e-16	4.96746e-05
TC0700010701.hg.1	34	4472669	34	0	NA	3.90814e-16	4.96746e-05
TC1600009916.hg.1	29	3823376	0	29	NPIPB11	3.98782e-16	4.96746e-05
TC1800007842.hg.1	37	4854483	37	0	NA	4.06909e-16	4.96746e-05
TC0100011713.hg.1	23	2996097	0	23	NA	4.06909e-16	4.96746e-05
TC0700006594.hg.1	22	2880284	22	0	glerblo	4.06909e-16	4.96746e-05
TC0700010110.hg.1	17	2224160	0	17	NA	4.06909e-16	4.96746e-05
TC2100007056.hg.1	13	1694297	0	13	SIM2	4.06909e-16	4.96746e-05
TC0100018439.hg.1	53	7033938	0	53	TAL1	4.15199e-16	4.96746e-05
TC0200010519.hg.1	20	2627198	0	20	goymobo	4.15199e-16	4.96746e-05
TC0300006828.hg.1	35	4595976	0	35	NA	4.23656e-16	4.96746e-05
TC1500006500.hg.1	16	2094545	16	0	NA	4.32283e-16	4.96746e-05
TC0200010469.hg.1	33	4369991	0	33	UBE2V1P11	4.41083e-16	4.96746e-05
TC0700012584.hg.1	53	7034807	0	53	UBE2H	4.50059e-16	4.96746e-05
TC0300012718.hg.1	30	3956230	0	30	PLOD2	4.50059e-16	4.96746e-05
TC0800006601.hg.1	28	3658918	28	0	NA	4.50059e-16	4.96746e-05
TC1100008288.hg.1	24	3152822	0	24	NA	4.50059e-16	4.96746e-05
TC0500011860.hg.1	44	5839369	0	44	skarslawby	4.59215e-16	4.96746e-05
TC1500007334.hg.1	37	4900891	0	37	tukema	4.68555e-16	4.96746e-05
TC1600009921.hg.1	36	4747748	0	36	barseybo	4.68555e-16	4.96746e-05
TC0900009603.hg.1	30	3933102	0	30	NA	4.68555e-16	4.96746e-05
TC1100010669.hg.1	37	4891526	0	37	NA	4.87799e-16	4.96746e-05
TC0400008289.hg.1	20	2625848	0	20	PABPC1P7	4.87799e-16	4.96746e-05
TC0700008697.hg.1	45	5940253	0	45	RWDD4P1	4.97711e-16	4.96746e-05
TC1100012096.hg.1	33	4347175	0	33	NA	5.07822e-16	4.96746e-05
TC0700012513.hg.1	28	3673452	0	28	NA	5.18135e-16	4.96746e-05
TC1900008485.hg.1	21	2732751	21	0	FUT2	5.18135e-16	4.96746e-05
TC1200009677.hg.1	16	2098168	0	16	RP11-500M8.6	5.18135e-16	4.96746e-05
TC2000009609.hg.1	45	5945844	0	45	NA	5.28654e-16	4.96746e-05
TC1300008730.hg.1	40	5274492	40	0	AL354833.2	5.28654e-16	4.96746e-05
TC0200013269.hg.1	31	4086862	31	0	gorlaw	5.28654e-16	4.96746e-05
TC0900012269.hg.1	27	3527672	0	27	NA	5.28654e-16	4.96746e-05
TC0700008854.hg.1	24	3139536	24	0	MIR3666	5.28654e-16	4.96746e-05
TC1100012368.hg.1	12	1578977	0	12	AP000908.1	5.28654e-16	4.96746e-05
TC1000006729.hg.1	10	1306311	10	0	NA	5.28654e-16	4.96746e-05
TC0300010688.hg.1	57	7570473	0	57	NA	5.39384e-16	4.96746e-05
TC0200009278.hg.1	49	6483149	49	0	shoydorbu	5.50328e-16	4.96746e-05
TC1500009110.hg.1	41	5427955	41	0	NA	5.50328e-16	4.96746e-05
TC0200011310.hg.1	40	5295802	40	0	tobobu	5.50328e-16	4.96746e-05
TC0300012545.hg.1	40	5296428	0	40	cherdybu	5.50328e-16	4.96746e-05
TC0400006541.hg.1	38	5023514	38	0	sersparbu	5.50328e-16	4.96746e-05
TC0400009930.hg.1	22	2873337	22	0	NA	5.50328e-16	4.96746e-05
TC0100013588.hg.1	15	1950968	0	15	PTP4A2	5.50328e-16	4.96746e-05
TC0800008302.hg.1	39	5147908	39	0	KB-1958F4.1	5.61491e-16	4.96746e-05
TC1100012296.hg.1	38	5003758	38	0	serleeby	5.61491e-16	4.96746e-05
TC1100012968.hg.1	27	3573726	27	0	NA	5.61491e-16	4.96746e-05
TC1300007465.hg.1	7	910253	0	7	RPL21P109	5.72877e-16	4.96746e-05
TC1800007436.hg.1	44	5846892	44	0	NA	5.8449e-16	4.96746e-05
TC2200009253.hg.1	33	4359530	33	0	MTFP1	5.8449e-16	4.96746e-05
TC1000012546.hg.1	30	3939608	0	30	RSU1P2	5.8449e-16	4.96746e-05
TC1400009030.hg.1	24	3121787	0	24	CTD-2298J14.2	5.8449e-16	4.96746e-05
TC0600011828.hg.1	50	6655162	0	50	swyjaw	5.96336e-16	4.96746e-05
TC0100018285.hg.1	31	4079056	0	31	NBPF19	5.96336e-16	4.96746e-05
TC0500011014.hg.1	45	5964056	0	45	maheme	6.08418e-16	4.96746e-05
TC0800007435.hg.1	31	4070159	0	31	IKBKB	6.20741e-16	4.96746e-05
TC2000007184.hg.1	27	3537913	0	27	ITCH	6.20741e-16	4.96746e-05
TC0500007163.hg.1	24	3166612	0	24	NIPBL	6.20741e-16	4.96746e-05
TC1000011369.hg.1	17	2223998	17	0	NA	6.20741e-16	4.96746e-05
TC1700007689.hg.1	37	4894671	0	37	NA	6.33309e-16	4.96746e-05
TC1000009134.hg.1	44	5822057	44	0	seromu	6.46129e-16	4.96746e-05
TC0300008374.hg.1	31	4079263	31	0	VPS26AP1	6.46129e-16	4.96746e-05
TC0500013147.hg.1	20	2610825	20	0	NA	6.46129e-16	4.96746e-05
TC0X00007431.hg.1	15	1951508	15	0	spordaw	6.46129e-16	4.96746e-05
TC0100007574.hg.1	55	7293457	0	55	EPB41	6.59204e-16	4.96746e-05
TC0200013675.hg.1	45	5953823	45	0	klawbybu	6.59204e-16	4.96746e-05
TC1600009903.hg.1	36	4751034	36	0	puspar	6.59204e-16	4.96746e-05
TC0100014160.hg.1	24	3143264	24	0	hewaha	6.59204e-16	4.96746e-05
TC1800008149.hg.1	35	4610519	35	0	RP11-691H4.3	6.86141e-16	4.96746e-05
TC1700010087.hg.1	33	4351518	33	0	RN7SL426P	6.86141e-16	4.96746e-05
TC0400008376.hg.1	26	3427685	0	26	SEC24B	6.86141e-16	4.96746e-05
TC0800011240.hg.1	21	2761164	0	21	NA	6.86141e-16	4.96746e-05
TC0100006865.hg.1	34	4452086	34	0	AGTRAP	7.00014e-16	4.96746e-05
TC0200011998.hg.1	19	2481273	0	19	POMC	7.00014e-16	4.96746e-05
TC0200011408.hg.1	47	6213813	0	47	konimo	7.14163e-16	4.96746e-05
TC0100007284.hg.1	24	3152696	0	24	ZBTB40-IT1	7.14163e-16	4.96746e-05
TC0500010548.hg.1	19	2495115	19	0	merstubu	7.14163e-16	4.96746e-05
TC0X00009050.hg.1	17	2222779	0	17	NA	7.14163e-16	4.96746e-05
TC1400008369.hg.1	46	6136116	0	46	snawduby	7.28593e-16	4.96746e-05
TC1900009197.hg.1	43	5722516	43	0	NA	7.28593e-16	4.96746e-05
TC0100010746.hg.1	16	2101902	16	0	NA	7.28593e-16	4.96746e-05
TC0600013901.hg.1	46	6123163	0	46	chafleeby	7.43311e-16	4.96746e-05
TC0700011533.hg.1	42	5531546	0	42	GTF2IP1	7.43311e-16	4.96746e-05
TC0700013588.hg.1	40	5278898	0	40	NA	7.58321e-16	4.96746e-05
TC0400011867.hg.1	22	2890711	22	0	NA	7.58321e-16	4.96746e-05
TC0600009704.hg.1	16	2076324	0	16	RP3-340H11.2	7.58321e-16	4.96746e-05
TC0500013134.hg.1	48	6356957	48	0	nihayu	7.7363e-16	4.96746e-05
TC1000008069.hg.1	46	6101994	46	0	geemarby	7.7363e-16	4.96746e-05
TC1900006980.hg.1	46	6094003	46	0	geysey	7.7363e-16	4.96746e-05
TC0500012427.hg.1	23	3042903	23	0	nasteyby	7.7363e-16	4.96746e-05
TC0100007289.hg.1	20	2616159	0	20	NA	7.7363e-16	4.96746e-05
TC0200006540.hg.1	15	1945688	15	0	DCDC2C	7.7363e-16	4.96746e-05
TC0200010502.hg.1	35	4586838	0	35	FAM117B	7.89244e-16	4.96746e-05
TC0100010356.hg.1	30	3958234	30	0	sneyvorbo	7.89244e-16	4.96746e-05
TC0200011537.hg.1	25	3280080	0	25	LINC01250	7.89244e-16	4.96746e-05
TC0800008018.hg.1	20	2597801	20	0	NA	7.89244e-16	4.96746e-05
TC0600009998.hg.1	31	4114781	0	31	woyglawbu	8.05168e-16	4.96746e-05
TC1700011295.hg.1	40	5314603	0	40	spasley	8.21408e-16	4.96746e-05
TC0600006846.hg.1	31	4071725	31	0	NA	8.21408e-16	4.96746e-05
TC0200014842.hg.1	29	3815175	29	0	sneefawbu	8.21408e-16	4.96746e-05
TC0500010941.hg.1	44	5814388	44	0	flostarbu	8.37971e-16	4.96746e-05
TC1000011034.hg.1	33	4358809	0	33	RP11-574K11.32	8.37971e-16	4.96746e-05
TC0400010523.hg.1	28	3694019	0	28	plawspeebu	8.37971e-16	4.96746e-05
TC0100016819.hg.1	36	4757653	36	0	NA	8.54863e-16	4.96746e-05
TC0400012473.hg.1	16	2103964	16	0	GPM6A	8.54863e-16	4.96746e-05
TC1000007477.hg.1	49	6498924	49	0	dyklorbu	8.7209e-16	4.96746e-05
TC0700013361.hg.1	44	5818208	44	0	ZNF713	8.7209e-16	4.96746e-05
TC1700008463.hg.1	29	3826886	0	29	DHX40	8.7209e-16	4.96746e-05
TC0900011878.hg.1	31	4094443	31	0	NA	8.89659e-16	4.96746e-05
TC0500012441.hg.1	29	3802286	29	0	skoyshawby	8.89659e-16	4.96746e-05
TC0700011311.hg.1	21	2766155	0	21	NA	8.89659e-16	4.96746e-05
TC0200015149.hg.1	18	2363600	18	0	NA	8.89659e-16	4.96746e-05
TC0800009754.hg.1	1	130947	0	1	NA	8.89659e-16	4.96746e-05
TC1700011467.hg.1	39	5135393	0	39	zyzoy	9.07577e-16	4.96746e-05
TC1900008204.hg.1	20	2625947	20	0	NA	9.07577e-16	4.96746e-05
TC2000007321.hg.1	25	3290926	0	25	MIR548O2	9.2585e-16	4.96746e-05
TC0200015837.hg.1	24	3151849	0	24	RP11-16P6.1	9.2585e-16	4.96746e-05
TC0100012949.hg.1	33	4360483	33	0	NA	9.44486e-16	4.96746e-05
TC0300011971.hg.1	33	4374083	33	0	RNU6ATAC15P	9.44486e-16	4.96746e-05
TC1900011076.hg.1	32	4193676	0	32	NA	9.44486e-16	4.96746e-05
TC0800007591.hg.1	31	4076449	31	0	NA	9.44486e-16	4.96746e-05
TC0700012893.hg.1	29	3810005	29	0	NA	9.44486e-16	4.96746e-05
TCUn_KI270442v100006436.hg.1	46	6088849	46	0	ABBA01037345.1	9.63491e-16	4.96746e-05
TC0X00008110.hg.1	36	4745342	0	36	vada	9.63491e-16	4.96746e-05
TC0800009513.hg.1	25	3272195	0	25	NA	9.63491e-16	4.96746e-05
TC0600012909.hg.1	22	2876977	0	22	NA	9.63491e-16	4.96746e-05
TC1300008689.hg.1	45	5909472	0	45	nameri	9.82873e-16	4.96746e-05
TC0700011984.hg.1	43	5692142	43	0	AC005071.3	9.82873e-16	4.96746e-05
TC1500007986.hg.1	21	2751895	0	21	MORF4L1	9.82873e-16	4.96746e-05
TC0700009622.hg.1	18	2368468	18	0	NA	9.82873e-16	4.96746e-05
TC1200009558.hg.1	58	7756546	0	58	NINJ2	1.00264e-15	4.96746e-05
TC0500010591.hg.1	22	2888279	22	0	MROH2B	1.00264e-15	4.96746e-05
TC1300006870.hg.1	22	2885427	22	0	korsherbu	1.00264e-15	4.96746e-05
TC1400007771.hg.1	8	1047826	8	0	NA	1.00264e-15	4.96746e-05
TC0200011494.hg.1	42	5510185	42	0	NA	1.0228e-15	4.96746e-05
TC1300008061.hg.1	41	5380055	41	0	NA	1.0228e-15	4.96746e-05
TC0X00007701.hg.1	37	4873391	37	0	NA	1.0228e-15	4.96746e-05
TC1700010765.hg.1	37	4921357	37	0	LOC101929767	1.0228e-15	4.96746e-05
TC1700007276.hg.1	33	4340178	33	0	RP11-822E23.4	1.0228e-15	4.96746e-05
TC0100014328.hg.1	18	2356321	18	0	RPS20P5	1.0228e-15	4.96746e-05
TC0700012573.hg.1	43	5676788	43	0	RP11-448A19.1	1.04335e-15	4.96746e-05
TC0800010993.hg.1	39	5135459	0	39	CA3-AS1	1.06431e-15	4.96746e-05
TC0300008512.hg.1	37	4875591	0	37	sterbeyby	1.06431e-15	4.96746e-05
TC1000007227.hg.1	37	4904393	0	37	berklubu	1.06431e-15	4.96746e-05
TC1000008804.hg.1	29	3791062	29	0	NA	1.06431e-15	4.96746e-05
TC0200013440.hg.1	22	2884563	22	0	NA	1.06431e-15	4.96746e-05
TC1500006771.hg.1	45	5950893	0	45	RP11-717I24.1	1.08569e-15	4.96746e-05
TC0600012123.hg.1	42	5570981	0	42	DST	1.08569e-15	4.96746e-05
TC1200012381.hg.1	28	3655652	28	0	vuney	1.08569e-15	4.96746e-05
TC0X00009029.hg.1	27	3545561	27	0	FAM9A	1.08569e-15	4.96746e-05
TC0200014475.hg.1	53	7003338	53	0	smostoby	1.10749e-15	4.96746e-05
TC2100007468.hg.1	44	5820860	44	0	DIP2A-IT1	1.10749e-15	4.96746e-05
TC0900011031.hg.1	35	4594367	35	0	MRPL50	1.10749e-15	4.96746e-05
TC1000006806.hg.1	58	7717221	0	58	plarkloybu	1.12973e-15	4.96746e-05
TC0Y00007275.hg.1	37	4839012	0	37	CDY23P	1.12973e-15	4.96746e-05
TC0500008558.hg.1	27	3547240	0	27	PRRC1	1.12973e-15	4.96746e-05
TC0800009686.hg.1	23	3021517	0	23	glorzuby	1.12973e-15	4.96746e-05
TC0300008727.hg.1	31	4058067	31	0	zyborbu	1.1524e-15	4.96746e-05
TC1900007640.hg.1	31	4096048	31	0	CTC-459F4.6	1.1524e-15	4.96746e-05
TC0900008731.hg.1	20	2610919	0	20	NA	1.1524e-15	4.96746e-05
TC0700012601.hg.1	29	3823716	0	29	NA	1.17552e-15	4.96746e-05
TC1100006468.hg.1	28	3682767	0	28	sporglee	1.17552e-15	4.96746e-05
TC1400008972.hg.1	48	6355322	48	0	RP11-964E11.2	1.19909e-15	4.96746e-05
TC1500007711.hg.1	45	5974878	45	0	TLE3	1.19909e-15	4.96746e-05
TC1600010707.hg.1	23	3019039	0	23	RP11-123C5.5	1.19909e-15	4.96746e-05
TC0500011262.hg.1	56	7427357	0	56	beejoy	1.22313e-15	4.96746e-05
TC1900009136.hg.1	29	3833214	29	0	swyzo	1.22313e-15	4.96746e-05
TC1700006801.hg.1	21	2769025	21	0	NA	1.22313e-15	4.96746e-05
TC0900011343.hg.1	28	3658950	28	0	NA	1.24765e-15	4.96746e-05
TC0200012735.hg.1	20	2618276	0	20	USP34	1.24765e-15	4.96746e-05
TC1800008894.hg.1	49	6532436	0	49	NA	1.27265e-15	4.96746e-05
TC0200007761.hg.1	48	6324835	48	0	hihora	1.27265e-15	4.96746e-05
TC1900006913.hg.1	34	4471047	0	34	AC092566.1	1.27265e-15	4.96746e-05
TC2100006876.hg.1	12	1549132	12	0	KRTAP15-1	1.27265e-15	4.96746e-05
TC0200015977.hg.1	47	6237944	47	0	spoyswuby	1.29814e-15	4.96746e-05
TC1300008607.hg.1	39	5164589	39	0	NA	1.32414e-15	4.96746e-05
TC0800010504.hg.1	29	3794907	29	0	MOS	1.32414e-15	4.96746e-05
TC0900006582.hg.1	37	4864944	37	0	TPD52L3	1.35065e-15	4.96746e-05
TC2100008077.hg.1	25	3295772	25	0	AP000692.10	1.35065e-15	4.96746e-05
TC0X00008437.hg.1	20	2618175	0	20	STK26	1.35065e-15	4.96746e-05
TC1600009525.hg.1	38	5029366	0	38	NA	1.37768e-15	4.96746e-05
TC0300006829.hg.1	45	5963485	0	45	sladoybo	1.40525e-15	4.96746e-05
TC1600007634.hg.1	42	5574270	42	0	blawspee	1.40525e-15	4.96746e-05
TC0700009087.hg.1	23	3008012	0	23	NA	1.40525e-15	4.96746e-05
TC0200012665.hg.1	42	5525842	0	42	NA	1.43336e-15	4.96746e-05
TC0200010271.hg.1	35	4619413	35	0	NA	1.43336e-15	4.96746e-05
TC0500007610.hg.1	27	3547442	0	27	ERBB2IP	1.43336e-15	4.96746e-05
TC0900011089.hg.1	19	2484485	0	19	NA	1.43336e-15	4.96746e-05
TC2200006965.hg.1	9	1158489	9	0	CTA-992D9.11	1.43336e-15	4.96746e-05
TC2000009257.hg.1	40	5278165	40	0	NA	1.46202e-15	4.96746e-05
TC2000007915.hg.1	43	5669906	0	43	GNAS	1.49124e-15	4.96746e-05
TC1000010218.hg.1	35	4612725	35	0	DDX10P1	1.49124e-15	4.96746e-05
TC0700007965.hg.1	32	4229112	32	0	fuchyby	1.49124e-15	4.96746e-05
TC0700012762.hg.1	43	5675513	43	0	RP11-383F6.1	1.52104e-15	4.96746e-05
TC0700012393.hg.1	23	3024929	23	0	NA	1.52104e-15	4.96746e-05
TC0200014235.hg.1	10	1301023	10	0	NA	1.52104e-15	4.96746e-05
TC1800007087.hg.1	23	2999317	0	23	NA	1.55143e-15	4.96746e-05
TC1700009737.hg.1	45	5920336	0	45	NA	1.58242e-15	4.96746e-05
TC0300011901.hg.1	36	4763093	0	36	slawbabu	1.58242e-15	4.96746e-05
TC1500010669.hg.1	27	3535006	27	0	RP11-14C10.5	1.58242e-15	4.96746e-05
TC0200016255.hg.1	26	3427432	26	0	AC017028.9	1.58242e-15	4.96746e-05
TC0200016256.hg.1	26	3427406	26	0	AC017028.1	1.58242e-15	4.96746e-05
TC0300011309.hg.1	24	3150900	24	0	ACOX2	1.61401e-15	4.96746e-05
TC0100018374.hg.1	16	2094452	0	16	NA	1.61401e-15	4.96746e-05
TC0300008442.hg.1	38	4993253	38	0	NA	1.64623e-15	4.96746e-05
TC0X00007457.hg.1	30	3944309	0	30	SHC1P1	1.64623e-15	4.96746e-05
TC0500008232.hg.1	26	3428801	0	26	PPIP5K2	1.64623e-15	4.96746e-05
TC0700008020.hg.1	38	5012407	0	38	flymerby	1.67907e-15	4.96746e-05
TC1900011163.hg.1	30	3947985	0	30	NA	1.67907e-15	4.96746e-05
TC0400008852.hg.1	28	3686040	28	0	niseme	1.67907e-15	4.96746e-05
TC0100009770.hg.1	39	5138734	0	39	NBPF12	1.71257e-15	4.96746e-05
TC0400008438.hg.1	37	4904749	37	0	NA	1.71257e-15	4.96746e-05
TC1300009244.hg.1	31	4071961	31	0	NA	1.71257e-15	4.96746e-05
TC1400009131.hg.1	28	3683543	0	28	MAP4K5	1.71257e-15	4.96746e-05
TC0300010351.hg.1	17	2221600	17	0	NA	1.71257e-15	4.96746e-05
TC0200008497.hg.1	9	1189397	0	9	NA	1.71257e-15	4.96746e-05
TC1900010177.hg.1	58	7670043	58	0	NA	1.78154e-15	4.96746e-05
TC0300006617.hg.1	45	5953830	45	0	NA	1.78154e-15	4.96746e-05
TC0100018506.hg.1	37	4880786	0	37	YY1AP1	1.78154e-15	4.96746e-05
TC0600010556.hg.1	34	4473488	34	0	NA	1.78154e-15	4.96746e-05
TC1800007995.hg.1	20	2632601	0	20	sehima	1.78154e-15	4.96746e-05
TC2100006540.hg.1	41	5433927	41	0	NA	1.81705e-15	4.96746e-05
TC0800007222.hg.1	39	5107178	0	39	pleeker	1.81705e-15	4.96746e-05
TC0700009727.hg.1	38	5028991	0	38	worko	1.81705e-15	4.96746e-05
TC1000010991.hg.1	25	3283185	25	0	NA	1.81705e-15	4.96746e-05
TC0300009161.hg.1	12	1570057	0	12	NA	1.81705e-15	4.96746e-05
TC0300011641.hg.1	20	2610251	0	20	NA	1.85325e-15	4.96746e-05
TC0800011779.hg.1	32	4238620	32	0	NA	1.89017e-15	4.96746e-05
TC0600011400.hg.1	29	3823955	29	0	NA	1.89017e-15	4.96746e-05
TC0600011558.hg.1	31	4060643	31	0	vojaw	1.9278e-15	4.96746e-05
TC1200010083.hg.1	9	1167756	0	9	NA	1.9278e-15	4.96746e-05
TC0900007414.hg.1	16	2083108	16	0	NA	1.96618e-15	4.96746e-05
TC1900011406.hg.1	40	5283701	40	0	LILRB5	2.0053e-15	4.96746e-05
TC0100007507.hg.1	36	4738031	36	0	TMEM222	2.0053e-15	4.96746e-05
TC0100013050.hg.1	27	3559262	27	0	CROCCP2	2.0053e-15	4.96746e-05
TC1200008449.hg.1	18	2359882	18	0	NA	2.0452e-15	4.96746e-05
TC0900008112.hg.1	30	3912067	30	0	NA	2.08587e-15	4.96746e-05
TC2100007142.hg.1	28	3651252	28	0	LOC101928398	2.08587e-15	4.96746e-05
TC1300007090.hg.1	34	4516215	0	34	FAM206BP	2.12734e-15	4.96746e-05
TC0600006907.hg.1	27	3557062	27	0	NA	2.12734e-15	4.96746e-05
TC1000007880.hg.1	16	2105590	0	16	ACTBP14	2.12734e-15	4.96746e-05
TC0100007990.hg.1	22	2899445	22	0	NA	2.16963e-15	4.96746e-05
TC0800011892.hg.1	23	3023241	23	0	cherblu	2.21274e-15	4.96746e-05
TC0500007508.hg.1	19	2493408	0	19	NA	2.21274e-15	4.96746e-05
TC1700006514.hg.1	36	4735000	36	0	NA	2.25669e-15	4.96746e-05
TC1500010845.hg.1	31	4038981	0	31	OTUD7A	2.25669e-15	4.96746e-05
TC1100012594.hg.1	21	2753659	0	21	NA	2.25669e-15	4.96746e-05
TC1500010143.hg.1	34	4515709	0	34	NA	2.3015e-15	4.96746e-05
TC0X00008223.hg.1	25	3274348	0	25	WDR44	2.3015e-15	4.96746e-05
TC1700009800.hg.1	23	3022856	23	0	RP11-597M12.1	2.3015e-15	4.96746e-05
TC0500011194.hg.1	32	4217926	32	0	F2RL2	2.34719e-15	4.96746e-05
TC0300011797.hg.1	12	1568225	0	12	NA	2.34719e-15	4.96746e-05
TC1700009870.hg.1	44	5813330	44	0	UBE2S	2.39378e-15	4.96746e-05
TC1700011454.hg.1	33	4348990	0	33	satama	2.39378e-15	4.96746e-05
TC1000012557.hg.1	32	4204459	0	32	BMS1P7	2.39378e-15	4.96746e-05
TC0600013301.hg.1	15	1957558	0	15	NA	2.39378e-15	4.96746e-05
TC1200009117.hg.1	31	4073128	31	0	PXN-AS1	2.44127e-15	4.96746e-05
TC0400006678.hg.1	24	3162577	0	24	NA	2.44127e-15	4.96746e-05
TC2200007853.hg.1	26	3447629	0	26	LA16c-60G3.7	2.48969e-15	4.96746e-05
TC0500013245.hg.1	17	2227888	17	0	PCDHB9	2.48969e-15	4.96746e-05
TCUn_KI270752v100006435.hg.1	15	1958541	0	15	AF065393.2	2.48969e-15	4.96746e-05
TC0700013500.hg.1	44	5853723	44	0	ADAP1	2.53905e-15	4.96746e-05
TC0400012374.hg.1	32	4226310	32	0	snaswobu	2.53905e-15	4.96746e-05
TC1700011090.hg.1	29	3823150	29	0	NA	2.53905e-15	4.96746e-05
TC0200008690.hg.1	9	1181316	9	0	NA	2.53905e-15	4.96746e-05
TC0100012976.hg.1	46	6090394	0	46	spywoybo	2.58938e-15	4.96746e-05
TC1500008289.hg.1	43	5641061	0	43	RP11-617F23.2	2.58938e-15	4.96746e-05
TC0900008970.hg.1	29	3823214	0	29	NA	2.58938e-15	4.96746e-05
TC0600006621.hg.1	26	3421594	0	26	NA	2.58938e-15	4.96746e-05
TC1500006934.hg.1	15	1931297	15	0	RP11-521C20.3	2.58938e-15	4.96746e-05
TC0200009511.hg.1	51	6768790	0	51	NA	2.64069e-15	4.96746e-05
TC0200010448.hg.1	44	5840535	0	44	STRADB	2.64069e-15	4.96746e-05
TC1200010726.hg.1	35	4605966	35	0	NA	2.64069e-15	4.96746e-05
TC1100011424.hg.1	44	5824963	44	0	NA	2.69301e-15	4.96746e-05
TC1400008586.hg.1	36	4790923	36	0	RPPH1	2.69301e-15	4.96746e-05
TC1200006959.hg.1	31	4053297	31	0	PTPRO	2.69301e-15	4.96746e-05
TC2200006703.hg.1	28	3679969	0	28	HIC2	2.80071e-15	4.96746e-05
TC0800009549.hg.1	30	3979316	30	0	NA	2.85614e-15	4.96746e-05
TC0200013641.hg.1	22	2883341	22	0	CHST10	2.85614e-15	4.96746e-05
TC1600009388.hg.1	39	5145714	39	0	nypa	2.91265e-15	4.96746e-05
TC0900010030.hg.1	36	4742490	36	0	NA	2.91265e-15	4.96746e-05
TC0300011233.hg.1	28	3703253	0	28	ESRG	2.91265e-15	4.96746e-05
TC0X00009314.hg.1	17	2222912	0	17	NA	2.91265e-15	4.96746e-05
TC0300008744.hg.1	49	6475715	0	49	NA	2.97027e-15	4.96746e-05
TC0200010232.hg.1	19	2500228	19	0	NA	2.97027e-15	4.96746e-05
TC0100011242.hg.1	34	4484340	0	34	TMEM183A	3.029e-15	4.96746e-05
TC2100008209.hg.1	30	3959972	0	30	AP001610.9	3.029e-15	4.96746e-05
TC1200010995.hg.1	28	3693648	28	0	NA	3.029e-15	4.96746e-05
TC0400011786.hg.1	25	3304793	0	25	RP11-93I21.2	3.029e-15	4.96746e-05
TC1600009620.hg.1	22	2879127	0	22	SMG1	3.029e-15	4.96746e-05
TC0100011169.hg.1	36	4729457	0	36	RP11-27G14.4	3.08888e-15	4.96746e-05
TC1200009724.hg.1	22	2889347	22	0	SCNN1A	3.08888e-15	4.96746e-05
TC0300009820.hg.1	53	6992959	0	53	sharnarbu	3.14992e-15	4.96746e-05
TC0200016363.hg.1	35	4616790	0	35	flujabo	3.14992e-15	4.96746e-05
TC1700011965.hg.1	25	3283871	25	0	NA	3.14992e-15	4.96746e-05
TC1500009988.hg.1	22	2892745	22	0	C15orf59	3.21215e-15	4.96746e-05
TC0100014886.hg.1	10	1299762	0	10	NA	3.21215e-15	4.96746e-05
TC0400006850.hg.1	21	2759772	21	0	OR7E35P	3.34026e-15	4.96746e-05
TC0200012265.hg.1	10	1294843	10	0	konoyo	3.34026e-15	4.96746e-05
TC1800008906.hg.1	34	4488383	0	34	VPS4B	3.40619e-15	4.96746e-05
TC1100007513.hg.1	53	7048139	0	53	MIR3161	3.54192e-15	4.96746e-05
TC0300009210.hg.1	33	4324673	0	33	zeeforbo	3.54192e-15	4.96746e-05
TC0800011041.hg.1	29	3815704	29	0	MMP16	3.54192e-15	4.96746e-05
TC0400010935.hg.1	16	2093225	0	16	UGT2B4	3.54192e-15	4.96746e-05
TC2200009092.hg.1	43	5689904	0	43	NA	3.61177e-15	4.96746e-05
TC0500009669.hg.1	36	4745159	36	0	ZNF354B	3.61177e-15	4.96746e-05
TC0100018483.hg.1	24	3150685	24	0	HIST2H2BE	3.61177e-15	4.96746e-05
TC1000009220.hg.1	11	1435298	11	0	NA	3.61177e-15	4.96746e-05
TC0800010598.hg.1	40	5295230	40	0	AC022182.2	3.68297e-15	4.96746e-05
TC0100018289.hg.1	37	4880085	37	0	NA	3.68297e-15	4.96746e-05
TC1900010360.hg.1	34	4505353	0	34	ANKRD27	3.68297e-15	4.96746e-05
TC0200011820.hg.1	29	3812716	29	0	NA	3.68297e-15	4.96746e-05
TC1100011030.hg.1	48	6342888	0	48	DDB1	3.75555e-15	4.96746e-05
TC0500012778.hg.1	37	4901521	0	37	borflaw	3.75555e-15	4.96746e-05
TC0200015023.hg.1	25	3304324	25	0	EVX2	3.75555e-15	4.96746e-05
TC1200012444.hg.1	19	2481764	0	19	NA	3.75555e-15	4.96746e-05
TC1600011386.hg.1	14	1818455	14	0	ORAI3	3.75555e-15	4.96746e-05
TC2000007986.hg.1	30	3960022	30	0	MIR3195	3.90497e-15	4.96746e-05
TC0100010821.hg.1	29	3794306	29	0	GM140	3.90497e-15	4.96746e-05
TC1200009750.hg.1	24	3149675	0	24	lyblerby	3.90497e-15	4.96746e-05
TC0300010268.hg.1	39	5179278	39	0	perdeebo	3.98186e-15	4.96746e-05
TC0100013865.hg.1	10	1313078	0	10	NA	3.98186e-15	4.96746e-05
TC0400010230.hg.1	19	2484456	0	19	GBA3	4.14014e-15	4.96746e-05
TC1600008521.hg.1	18	2348968	0	18	stuspy	4.22158e-15	4.96746e-05
TC1700007231.hg.1	14	1826343	14	0	MEIS3P2	4.22158e-15	4.96746e-05
TC1400010791.hg.1	46	6094240	46	0	SLC25A29	4.3046e-15	4.96746e-05
TC1400008161.hg.1	28	3665652	28	0	NA	4.3046e-15	4.96746e-05
TC0500010231.hg.1	34	4475788	34	0	RP11-432M8.7	4.38923e-15	4.96746e-05
TC1900006736.hg.1	32	4232179	32	0	snusor	4.4755e-15	4.96746e-05
TC0600008373.hg.1	14	1809387	0	14	NA	4.4755e-15	4.96746e-05
TC0200006911.hg.1	9	1174850	0	9	NA	4.4755e-15	4.96746e-05
TC1100012435.hg.1	43	5682687	0	43	NA	4.56343e-15	4.96746e-05
TC0900009499.hg.1	27	3552397	27	0	churoyby	4.56343e-15	4.96746e-05
TC0400010391.hg.1	20	2624119	0	20	snoU13	4.56343e-15	4.96746e-05
TC1500006532.hg.1	40	5249251	0	40	RP11-529J17.3	4.65307e-15	4.96746e-05
TC0400012931.hg.1	38	5033944	0	38	G3BP2	4.65307e-15	4.96746e-05
TC0900009037.hg.1	33	4316668	0	33	NA	4.65307e-15	4.96746e-05
TC1100007014.hg.1	25	3272216	0	25	NA	4.65307e-15	4.96746e-05
TC1000011619.hg.1	13	1693432	13	0	NA	4.65307e-15	4.96746e-05
TC1900008209.hg.1	46	6075037	0	46	narvee	4.74444e-15	4.96746e-05
TC0300009733.hg.1	45	5988521	45	0	jeemerbu	4.74444e-15	4.96746e-05
TC0X00009290.hg.1	33	4366361	33	0	NA	4.74444e-15	4.96746e-05
TC0600009669.hg.1	24	3155882	0	24	ADGRG6	4.74444e-15	4.96746e-05
TC1100012743.hg.1	40	5318012	0	40	NA	4.83757e-15	4.96746e-05
TC1200008916.hg.1	36	4752128	0	36	PTPN11	4.9325e-15	4.96746e-05
TC1500009437.hg.1	17	2213276	0	17	doypee	4.9325e-15	4.96746e-05
TC1000008910.hg.1	43	5702421	43	0	NA	5.02927e-15	4.96746e-05
TC1700010284.hg.1	39	5128360	39	0	AC006050.2	5.02927e-15	4.96746e-05
TC1500010290.hg.1	34	4473398	0	34	WDR73	5.1279e-15	4.96746e-05
TC1000007115.hg.1	29	3826785	0	29	RP11-218D6.3	5.1279e-15	4.96746e-05
TC0500010476.hg.1	26	3451024	0	26	RAD1	5.1279e-15	4.96746e-05
TC0200011776.hg.1	21	2748120	21	0	snofybu	5.1279e-15	4.96746e-05
TC0300013997.hg.1	20	2610780	20	0	TMEM110	5.1279e-15	4.96746e-05
TC1000011950.hg.1	9	1178531	9	0	NA	5.1279e-15	4.96746e-05
TC0900008120.hg.1	42	5565182	0	42	LOC441455	5.22844e-15	4.96746e-05
TC0200008450.hg.1	18	2372436	0	18	NA	5.22844e-15	4.96746e-05
TC0900008317.hg.1	49	6519879	49	0	blawswa	5.33092e-15	4.96746e-05
TC1600009159.hg.1	23	3004992	23	0	LA16c-380H5.2	5.33092e-15	4.96746e-05
TC0200011681.hg.1	15	1971517	0	15	glydar	5.33092e-15	4.96746e-05
TC1900007274.hg.1	33	4341200	33	0	moyglar	5.43537e-15	4.96746e-05
TC1200008987.hg.1	26	3420323	0	26	NA	5.43537e-15	4.96746e-05
TC0300008311.hg.1	25	3289244	25	0	NA	5.43537e-15	4.96746e-05
TC0X00009214.hg.1	11	1425646	0	11	MIR23C	5.43537e-15	4.96746e-05
TC0300013608.hg.1	20	2625894	20	0	RP11-534C12.1	5.54184e-15	4.96746e-05
TC1100010780.hg.1	18	2357153	18	0	OR4C9P	5.54184e-15	4.96746e-05
TC1100011604.hg.1	13	1693761	13	0	RP11-167N4.4	5.54184e-15	4.96746e-05
TC0100008612.hg.1	41	5414735	0	41	RP11-182I10.2	5.65036e-15	4.96746e-05
TC0400010666.hg.1	17	2223636	17	0	RP11-241F15.5	5.76098e-15	4.96746e-05
TC1400010809.hg.1	41	5401498	41	0	IGHV1-58	5.87372e-15	4.96746e-05
TC0700011899.hg.1	40	5300300	0	40	royshorby	5.87372e-15	4.96746e-05
TC1500007240.hg.1	34	4465505	0	34	TMOD3	5.87372e-15	4.96746e-05
TC1000011427.hg.1	32	4222937	0	32	IDE	5.87372e-15	4.96746e-05
TC0800011220.hg.1	47	6207306	47	0	skodaby	5.98863e-15	4.96746e-05
TC1400009272.hg.1	43	5687601	43	0	CTD-2588E21.1	5.98863e-15	4.96746e-05
TC0900010184.hg.1	37	4904853	37	0	gloysaby	5.98863e-15	4.96746e-05
TC0100009651.hg.1	40	5275708	40	0	PPIAL4A	6.10576e-15	4.96746e-05
TC0100016794.hg.1	34	4501756	34	0	B3GALT2	6.10576e-15	4.96746e-05
TC1600007395.hg.1	24	3117671	0	24	reyshaw	6.10576e-15	4.96746e-05
TC0800011078.hg.1	13	1690554	0	13	NA	6.10576e-15	4.96746e-05
TC0600011532.hg.1	11	1435821	0	11	skoysnoybu	6.34682e-15	4.96746e-05
TC0900009171.hg.1	42	5524155	0	42	NA	6.47083e-15	4.96746e-05
TC1800006498.hg.1	32	4191060	0	32	RP11-737O24.1	6.47083e-15	4.96746e-05
TC1200011450.hg.1	42	5565262	0	42	MKRN9P	6.59724e-15	4.96746e-05
TC0400007074.hg.1	26	3392046	26	0	NA	6.59724e-15	4.96746e-05
TC1600010597.hg.1	26	3407030	26	0	slawsto	6.59724e-15	4.96746e-05
TC0900010265.hg.1	25	3321556	25	0	flytoyby	6.59724e-15	4.96746e-05
TC0300007795.hg.1	24	3134807	24	0	sloyrarbu	6.59724e-15	4.96746e-05
TC2200007381.hg.1	23	3012518	0	23	studoy	6.72607e-15	4.96746e-05
TC0600012160.hg.1	20	2635349	20	0	NA	6.72607e-15	4.96746e-05
TC0400009405.hg.1	8	1041864	8	0	AC108205.1	6.72607e-15	4.96746e-05
TC1000006479.hg.1	29	3819810	0	29	NA	6.85737e-15	4.96746e-05
TC0500011372.hg.1	27	3570895	27	0	remome	6.85737e-15	4.96746e-05
TC0X00007198.hg.1	21	2741574	21	0	NA	6.85737e-15	4.96746e-05
TC0900008706.hg.1	34	4484911	0	34	NA	6.9912e-15	4.96746e-05
TC0100006695.hg.1	33	4333612	33	0	TAS1R1	6.9912e-15	4.96746e-05
TC0200009182.hg.1	20	2601816	0	20	AC097499.2	6.9912e-15	4.96746e-05
TC1800009043.hg.1	47	6224598	47	0	LINC00909	7.1276e-15	4.96746e-05
TC0200008361.hg.1	44	5831806	44	0	IGKV4-1	7.1276e-15	4.96746e-05
TC2000009825.hg.1	43	5715706	43	0	rosira	7.1276e-15	4.96746e-05
TC1700010784.hg.1	22	2895682	22	0	RNU6-1137P	7.1276e-15	4.96746e-05
TC1200012452.hg.1	46	6075021	46	0	RP11-989F5.3	7.26662e-15	4.96746e-05
TC0500011706.hg.1	45	5967356	0	45	royslarby	7.26662e-15	4.96746e-05
TC1700012446.hg.1	32	4231520	0	32	CCDC47	7.26662e-15	4.96746e-05
TC0600013688.hg.1	22	2910189	22	0	NA	7.26662e-15	4.96746e-05
TC1700008175.hg.1	47	6231839	0	47	CALCOCO2	7.40831e-15	4.96746e-05
TC1100012019.hg.1	43	5678408	0	43	SESN3	7.40831e-15	4.96746e-05
TC0900007258.hg.1	43	5689566	43	0	NA	7.55271e-15	4.96746e-05
TC0X00009132.hg.1	36	4756414	36	0	geydey	7.55271e-15	4.96746e-05
TC0500011691.hg.1	37	4879851	0	37	BCLAF1P1	7.69988e-15	4.96746e-05
TC2000006960.hg.1	30	3944550	30	0	NA	7.84988e-15	4.96746e-05
TC0100017100.hg.1	41	5404445	0	41	EIF2D	8.00275e-15	4.96746e-05
TC0200011222.hg.1	36	4747425	0	36	NA	8.00275e-15	4.96746e-05
TC1800008172.hg.1	36	4754258	0	36	NF1P5	8.00275e-15	4.96746e-05
TC1700006895.hg.1	26	3418179	26	0	SHISA6	8.00275e-15	4.96746e-05
TC0100006928.hg.1	32	4226132	32	0	NA	8.31733e-15	4.96746e-05
TC0200015476.hg.1	29	3828345	0	29	RAPH1	8.31733e-15	4.96746e-05
TC1500008355.hg.1	29	3782190	29	0	NA	8.31733e-15	4.96746e-05
TC1400010121.hg.1	25	3268164	25	0	NA	8.64407e-15	4.96746e-05
TC0X00007772.hg.1	41	5382926	41	0	keydoy	8.81215e-15	4.96746e-05
TC0300012883.hg.1	34	4484143	0	34	snervawbo	8.81215e-15	4.96746e-05
TC1500008550.hg.1	30	3938349	30	0	NA	8.81215e-15	4.96746e-05
TC1100008506.hg.1	21	2761659	21	0	snoyglawbu	8.81215e-15	4.96746e-05
TC1600008927.hg.1	20	2630440	20	0	NA	8.81215e-15	4.96746e-05
TC2200007205.hg.1	27	3546842	27	0	smardoy	8.98344e-15	4.96746e-05
TC1600009673.hg.1	35	4602643	0	35	wuweebu	9.15801e-15	4.96746e-05
TC0800007357.hg.1	34	4514833	0	34	RP11-723D22.2	9.15801e-15	4.96746e-05
TC0700008041.hg.1	20	2634441	0	20	suchyby	9.15801e-15	4.96746e-05
TC1400007116.hg.1	18	2357330	0	18	RP11-406H23.2	9.15801e-15	4.96746e-05
TC1000009300.hg.1	43	5675396	0	43	swershy	9.33592e-15	4.96746e-05
TC1800007847.hg.1	42	5544076	42	0	MIR8078	9.33592e-15	4.96746e-05
TC0700007197.hg.1	36	4744840	36	0	nerchabu	9.33592e-15	4.96746e-05
TC0200008965.hg.1	31	4095521	31	0	zadoy	9.33592e-15	4.96746e-05
TC1500010909.hg.1	29	3819295	29	0	STARD5	9.33592e-15	4.96746e-05
TC0300013539.hg.1	24	3150015	0	24	NA	9.33592e-15	4.96746e-05
TC1200010265.hg.1	35	4612139	0	35	CAPRIN2	9.51722e-15	4.96746e-05
TC2000006518.hg.1	29	3786016	0	29	NOP56	9.51722e-15	4.96746e-05
TC2200008646.hg.1	49	6486965	49	0	NA	9.70199e-15	4.96746e-05
TC0200009614.hg.1	13	1686852	13	0	swawklee	9.70199e-15	4.96746e-05
TC0300009411.hg.1	35	4588194	0	35	NA	9.89029e-15	4.96746e-05
TC0X00008785.hg.1	25	3285466	25	0	BGN	9.89029e-15	4.96746e-05
TC0500007158.hg.1	21	2741025	21	0	blawflaw	9.89029e-15	4.96746e-05
TC0600006833.hg.1	9	1171118	0	9	NA	9.89029e-15	4.96746e-05
TC0500007182.hg.1	46	6150176	46	0	sihime	1.00822e-14	4.96746e-05
TC0400009073.hg.1	31	4075720	0	31	RP11-21G20.4	1.00822e-14	4.96746e-05
TC0200016682.hg.1	27	3558392	0	27	PPP3R1	1.00822e-14	4.96746e-05
TC0X00008184.hg.1	26	3404094	26	0	MIR1264	1.00822e-14	4.96746e-05
TC0500006842.hg.1	21	2763224	21	0	NA	1.00822e-14	4.96746e-05
TC0500011004.hg.1	49	6474568	0	49	GUSBP3	1.02777e-14	4.96746e-05
TC0800006963.hg.1	40	5294879	0	40	XPO7	1.02777e-14	4.96746e-05
TC0X00010574.hg.1	39	5138372	39	0	sanaw	1.0477e-14	4.96746e-05
TC0400009591.hg.1	38	5005737	0	38	shavarbo	1.0477e-14	4.96746e-05
TC0400007470.hg.1	35	4637731	35	0	NA	1.0477e-14	4.96746e-05
TC2000008656.hg.1	34	4468175	34	0	LINC00656	1.0477e-14	4.96746e-05
TC0800011294.hg.1	27	3537491	27	0	RN7SL563P	1.0477e-14	4.96746e-05
TC1800008564.hg.1	26	3397937	0	26	NA	1.0477e-14	4.96746e-05
TC1100006756.hg.1	23	3024423	23	0	SYT9	1.0477e-14	4.96746e-05
TC1300007385.hg.1	2	262317	2	0	NA	1.0477e-14	4.96746e-05
TC0500013057.hg.1	44	5832824	0	44	NA	1.06801e-14	4.96746e-05
TC0500011165.hg.1	41	5425090	41	0	slujor	1.06801e-14	4.96746e-05
TC1000007127.hg.1	16	2093478	0	16	WAC	1.06801e-14	4.96746e-05
TC1900008629.hg.1	33	4353417	33	0	NA	1.08871e-14	4.96746e-05
TC0100008059.hg.1	32	4204765	32	0	NA	1.08871e-14	4.96746e-05
TC0900007888.hg.1	28	3654145	0	28	NA	1.08871e-14	4.96746e-05
TC1900008168.hg.1	27	3558924	27	0	swuchoy	1.08871e-14	4.96746e-05
TC0200015712.hg.1	27	3561661	27	0	NA	1.1098e-14	4.96746e-05
TC0X00008116.hg.1	16	2106526	0	16	AL079334.1	1.1098e-14	4.96746e-05
TC1600008598.hg.1	51	6760956	0	51	sotari	1.13129e-14	4.96746e-05
TC2100006474.hg.1	43	5647271	43	0	MIR663A	1.13129e-14	4.96746e-05
TC0200012111.hg.1	35	4611113	35	0	NA	1.13129e-14	4.96746e-05
TC0200013209.hg.1	33	4320102	0	33	AC013262.1	1.13129e-14	4.96746e-05
TC2200006646.hg.1	29	3799151	29	0	NA	1.13129e-14	4.96746e-05
TC0700012172.hg.1	26	3407983	26	0	NA	1.13129e-14	4.96746e-05
TC1300007741.hg.1	3	389423	3	0	RNU6-62P	1.13129e-14	4.96746e-05
TC0300010466.hg.1	28	3673201	0	28	NA	1.15319e-14	4.96746e-05
TC0100010341.hg.1	27	3567688	27	0	FCER1G	1.15319e-14	4.96746e-05
TC0800009988.hg.1	19	2480094	0	19	INTS9	1.17551e-14	4.96746e-05
TC0800008907.hg.1	18	2345255	18	0	NA	1.17551e-14	4.96746e-05
TC0100007969.hg.1	41	5419320	41	0	MIR30E	1.19826e-14	4.96746e-05
TC0900008231.hg.1	41	5386904	41	0	NA	1.19826e-14	4.96746e-05
TC0100011676.hg.1	34	4497636	34	0	NA	1.19826e-14	4.96746e-05
TC1500008895.hg.1	37	4867963	37	0	reysper	1.22143e-14	4.96746e-05
TC1900009979.hg.1	28	3661505	28	0	CTD-3131K8.2	1.22143e-14	4.96746e-05
TC1000012276.hg.1	27	3559926	0	27	NA	1.22143e-14	4.96746e-05
TC0X00011287.hg.1	23	3030560	0	23	NA	1.22143e-14	4.96746e-05
TC0X00009879.hg.1	34	4489565	34	0	wane	1.24505e-14	4.96746e-05
TC0200012621.hg.1	19	2469973	19	0	AC092839.4	1.24505e-14	4.96746e-05
TC0300010931.hg.1	37	4900359	0	37	LZTFL1	1.26912e-14	4.96746e-05
TC0100010935.hg.1	33	4332613	33	0	PACERR	1.29364e-14	4.96746e-05
TC0400007534.hg.1	33	4375626	33	0	GSX2	1.3441e-14	4.96746e-05
TC0800006753.hg.1	24	3147918	24	0	berzoybu	1.3441e-14	4.96746e-05
TC1700006992.hg.1	9	1186790	0	9	CDRT15P2	1.3441e-14	4.96746e-05
TC0100013817.hg.1	48	6345178	48	0	NA	1.37005e-14	4.96746e-05
TC1000011436.hg.1	30	3937107	30	0	RP11-348J12.2	1.37005e-14	4.96746e-05
TC0600014264.hg.1	21	2760272	21	0	DDAH2	1.37005e-14	4.96746e-05
TC2200008797.hg.1	20	2629534	0	20	MIR4766	1.37005e-14	4.96746e-05
TC1200008594.hg.1	19	2520540	0	19	NA	1.37005e-14	4.96746e-05
TC2100008029.hg.1	46	6064526	46	0	nawtaw	1.39649e-14	4.96746e-05
TC1200010635.hg.1	44	5811613	44	0	FAM186B	1.39649e-14	4.96746e-05
TC0300012819.hg.1	27	3533970	27	0	MRPL42P6	1.39649e-14	4.96746e-05
TC0600007350.hg.1	25	3285129	25	0	NA	1.39649e-14	4.96746e-05
TC0600007353.hg.1	25	3285104	25	0	NA	1.39649e-14	4.96746e-05
TC1000007720.hg.1	16	2096895	0	16	NA	1.39649e-14	4.96746e-05
TC1500008643.hg.1	39	5141206	39	0	BCAR1P2	1.42344e-14	4.96746e-05
TC1800009000.hg.1	30	3923100	0	30	RP11-736G13.1	1.42344e-14	4.96746e-05
TC0900008912.hg.1	18	2375269	18	0	LINC01503	1.42344e-14	4.96746e-05
TC0200011007.hg.1	15	1961231	15	0	NA	1.42344e-14	4.96746e-05
TC1700006933.hg.1	9	1171962	9	0	RP11-131K5.2	1.42344e-14	4.96746e-05
TC0200007662.hg.1	7	909441	0	7	NA	1.42344e-14	4.96746e-05
TC0100012401.hg.1	34	4478017	34	0	OR4F29	1.45089e-14	4.96746e-05
TC0100012410.hg.1	34	4477983	34	0	OR4F16	1.45089e-14	4.96746e-05
TC1100012831.hg.1	29	3813674	0	29	ZBTB44	1.45089e-14	4.96746e-05
TC1600007250.hg.1	28	3666812	0	28	AC004125.3	1.47887e-14	4.96746e-05
TC1900008351.hg.1	25	3292179	25	0	FOXA3	1.47887e-14	4.96746e-05
TC2000007465.hg.1	39	5134819	0	39	WISP2	1.50738e-14	4.96746e-05
TC1200012186.hg.1	53	7027292	0	53	steybleebu	1.53643e-14	4.96746e-05
TC0400006767.hg.1	36	4754143	36	0	NA	1.53643e-14	4.96746e-05
TC0700007191.hg.1	51	6773018	0	51	EEPD1	1.56602e-14	4.96746e-05
TC0900010197.hg.1	39	5152560	39	0	RP11-111F5.3	1.56602e-14	4.96746e-05
TC0600010813.hg.1	37	4897373	0	37	teyara	1.56602e-14	4.96746e-05
TC0100014813.hg.1	24	3151607	0	24	RP11-384B12.2	1.56602e-14	4.96746e-05
TC0700006507.hg.1	15	1957913	0	15	NA	1.56602e-14	4.96746e-05
TC0300011784.hg.1	5	646016	0	5	RP11-598F17.2	1.56602e-14	4.96746e-05
TC1800008896.hg.1	39	5137276	0	39	gleesar	1.59618e-14	4.96746e-05
TC0200013394.hg.1	47	6228378	47	0	IGKV2-26	1.62691e-14	4.96746e-05
TC1300008594.hg.1	36	4767497	36	0	GAMTP2	1.62691e-14	4.96746e-05
TC0800012035.hg.1	34	4457802	34	0	MROH5	1.62691e-14	4.96746e-05
TC0500009053.hg.1	20	2622626	0	20	LOC255187	1.62691e-14	4.96746e-05
TC0500009344.hg.1	18	2365619	18	0	pawsteeby	1.62691e-14	4.96746e-05
TC1400010764.hg.1	38	5005704	0	38	VTI1B	1.65823e-14	4.96746e-05
TC0500009046.hg.1	31	4107129	31	0	ADRB2	1.65823e-14	4.96746e-05
TC0600007883.hg.1	19	2482621	19	0	NA	1.65823e-14	4.96746e-05
TC0X00008913.hg.1	15	1964108	0	15	bofar	1.65823e-14	4.96746e-05
TC0Y00006889.hg.1	15	1964093	0	15	kleybar	1.65823e-14	4.96746e-05
TC1200008687.hg.1	39	5138155	0	39	blerjawby	1.69013e-14	4.96746e-05
TC0300009208.hg.1	40	5318887	0	40	tawfarbu	1.72264e-14	4.96746e-05
TC1500007972.hg.1	40	5280499	40	0	CRABP1	1.72264e-14	4.96746e-05
TC1200012187.hg.1	29	3827917	0	29	steybleebu	1.72264e-14	4.96746e-05
TC1000010216.hg.1	27	3572854	27	0	NA	1.72264e-14	4.96746e-05
TC1500008533.hg.1	27	3554799	27	0	CTD-3076O17.1	1.72264e-14	4.96746e-05
TC0600012596.hg.1	24	3178812	24	0	NA	1.72264e-14	4.96746e-05
TC1300008535.hg.1	31	4092447	0	31	NA	1.75576e-14	4.96746e-05
TC0300006863.hg.1	4	517086	4	0	CRIP1P2	1.75576e-14	4.96746e-05
TC0900008879.hg.1	36	4758825	0	36	SET	1.78951e-14	4.96746e-05
TC1200011968.hg.1	35	4579707	0	35	HECTD4	1.78951e-14	4.96746e-05
TC0300010930.hg.1	29	3806124	29	0	SLC6A20	1.78951e-14	4.96746e-05
TC0700007174.hg.1	27	3568789	27	0	NA	1.78951e-14	4.96746e-05
TC1100009202.hg.1	25	3312061	0	25	CD3G	1.78951e-14	4.96746e-05
TC0200007986.hg.1	23	3010459	23	0	OR7E62P	1.78951e-14	4.96746e-05
TC0900006972.hg.1	23	3011965	23	0	gataby	1.78951e-14	4.96746e-05
TC1800009192.hg.1	23	2990933	23	0	wyteybu	1.78951e-14	4.96746e-05
TC0700010521.hg.1	18	2358138	0	18	NA	1.78951e-14	4.96746e-05
TC0500011731.hg.1	22	2896449	22	0	sasneybu	1.8239e-14	4.96746e-05
TC1000010540.hg.1	13	1699957	13	0	NA	1.8239e-14	4.96746e-05
TC0800010064.hg.1	20	2619537	0	20	NA	1.89464e-14	4.96746e-05
TC1900006554.hg.1	26	3418174	26	0	CTB-31O20.3	1.93101e-14	4.96746e-05
TC1300007293.hg.1	18	2352153	0	18	NA	1.93101e-14	4.96746e-05
TC1800007427.hg.1	29	3820749	0	29	RP11-126O1.2	1.96807e-14	4.96746e-05
[truncated: 8,940 more rows]

## Sheet: MSAPvsCTRL
AffyID	nTimes	nPosition	nPos	nNeg	Symbol	Krus.pVal	Krus.qVal
TC0100014771.hg.1	100	13443504	0	100	RP11-33E12.2	2.84599e-34	4.08959e-05
TC1000011420.hg.1	100	13387639	100	0	CPEB3	4.88119e-34	4.08959e-05
TC0600008073.hg.1	92	12223345	92	0	SRF	1.4276e-33	4.08959e-05
TC0100017743.hg.1	93	12442005	0	93	NA	1.56062e-33	4.08959e-05
TC1100010765.hg.1	100	13398338	0	100	NA	1.70594e-33	4.08959e-05
TC1900009224.hg.1	100	13370077	100	0	C19orf35	1.9208e-33	4.08959e-05
TC0100016944.hg.1	87	11541608	87	0	ARL8A	2.99441e-33	4.08959e-05
TC1600007524.hg.1	88	11708219	88	0	PYCARD-AS1	6.63657e-33	4.08959e-05
TC1000011338.hg.1	100	13399704	0	100	CTSLP1	7.91582e-33	4.08959e-05
TC1200012199.hg.1	89	11803136	89	0	CAMKK2	9.16682e-33	4.08959e-05
TC0200016258.hg.1	100	13384070	100	0	AC017028.3	1.12544e-32	4.08959e-05
TC1100007014.hg.1	91	12076223	0	91	NA	1.96128e-32	4.08959e-05
TC1500007851.hg.1	82	10846967	82	0	ARID3B	2.86448e-32	4.08959e-05
TC1700009287.hg.1	98	13047638	98	0	honuri	5.74921e-32	4.08959e-05
TC0200016257.hg.1	98	13075354	98	0	AC017028.2	6.27082e-32	4.08959e-05
TC0100012901.hg.1	86	11379526	86	0	KIAA2013	9.6729e-32	4.08959e-05
TC1900009960.hg.1	90	11964274	90	0	CTD-2278I10.4	1.14997e-31	4.08959e-05
TC1600011407.hg.1	88	11658914	88	0	CMTM1	1.25377e-31	4.08959e-05
TC1200007183.hg.1	78	10286619	78	0	swunu	1.44783e-31	4.08959e-05
TC0200016259.hg.1	99	13231972	99	0	AC017028.8	1.44783e-31	4.08959e-05
TC0900011705.hg.1	82	10891757	82	0	ASB6	1.49008e-31	4.08959e-05
TC1000007115.hg.1	75	9933888	0	75	RP11-218D6.3	1.57829e-31	4.08959e-05
TC1200008036.hg.1	80	10633377	0	80	RP11-221N13.4	1.67168e-31	4.08959e-05
TC0500007636.hg.1	58	7684192	0	58	NA	2.16458e-31	4.08959e-05
TC0100017247.hg.1	76	9976155	0	76	NA	2.7224e-31	4.08959e-05
TC0800007120.hg.1	90	11941951	90	0	RNU6-1276P	3.23241e-31	4.08959e-05
TC2200009267.hg.1	90	11976135	90	0	GTPBP1	3.32618e-31	4.08959e-05
TC1600011085.hg.1	88	11727158	0	88	NA	4.30141e-31	4.08959e-05
TC1500010783.hg.1	72	9539499	72	0	SEMA4B	4.68583e-31	4.08959e-05
TC0200016283.hg.1	76	10141091	0	76	NA	5.10433e-31	4.08959e-05
TC1000007264.hg.1	91	12113998	0	91	PARD3-AS1	5.40373e-31	4.08959e-05
TC0200016255.hg.1	95	12627492	95	0	AC017028.9	6.05583e-31	4.08959e-05
TC0200016256.hg.1	95	12627397	95	0	AC017028.1	6.05583e-31	4.08959e-05
TC0600011809.hg.1	85	11208179	85	0	CCND3	7.82262e-31	4.08959e-05
TC2000008714.hg.1	75	9952614	0	75	NA	8.28e-31	4.08959e-05
TC0200016260.hg.1	91	12121092	91	0	AC017028.4	9.81753e-31	4.08959e-05
TC1600011386.hg.1	89	11828588	89	0	ORAI3	9.81753e-31	4.08959e-05
TC1900010792.hg.1	84	11121381	84	0	DEDD2	1.26703e-30	4.08959e-05
TC2200007196.hg.1	81	10764838	81	0	TOM1	1.45963e-30	4.08959e-05
TC1400007615.hg.1	72	9526117	0	72	klorwar	1.72945e-30	4.08959e-05
TC0300007559.hg.1	74	9807146	74	0	NA	1.82996e-30	4.08959e-05
TC0600006464.hg.1	68	8939237	68	0	NA	2.0487e-30	4.08959e-05
TC0500010625.hg.1	91	12149050	91	0	FLJ32255	2.16761e-30	4.08959e-05
TC1300006486.hg.1	61	7992607	0	61	LINC01072	2.64034e-30	4.08959e-05
TC0600010932.hg.1	78	10384955	78	0	rirome	2.71575e-30	4.08959e-05
TC0200016253.hg.1	93	12390702	93	0	MIR4440	3.30693e-30	4.08959e-05
TC1000007406.hg.1	87	11564390	0	87	NA	3.80579e-30	4.08959e-05
TC1500009569.hg.1	72	9551184	0	72	supee	3.80579e-30	4.08959e-05
TC2200007963.hg.1	64	8414150	64	0	DGCR2	4.02564e-30	4.08959e-05
TC0400011114.hg.1	60	7887051	0	60	RP11-777B9.5	4.02564e-30	4.08959e-05
TC0100015408.hg.1	71	9453317	71	0	FTH1P22	4.14024e-30	4.08959e-05
TC0700009681.hg.1	94	12413457	0	94	skeymyby	4.63195e-30	4.08959e-05
TC1400008377.hg.1	77	10166033	0	77	NA	6.48234e-30	4.08959e-05
TC0300010270.hg.1	80	10590660	80	0	poydeebo	7.04962e-30	4.08959e-05
TC0300010718.hg.1	54	7127041	54	0	RP11-129K12.1	8.10658e-30	4.08959e-05
TC0400011700.hg.1	47	6180165	0	47	RP11-21I10.2	8.33613e-30	4.08959e-05
TC0500008844.hg.1	58	7621800	0	58	Y_RNA	9.58427e-30	4.08959e-05
TC0400008455.hg.1	65	8551829	0	65	ANK2	9.85531e-30	4.08959e-05
TC0900009152.hg.1	74	9812894	0	74	rytarby	1.10177e-29	4.08959e-05
TC1900007127.hg.1	73	9676302	73	0	IER2	1.10177e-29	4.08959e-05
TC2000007214.hg.1	85	11250241	0	85	FAM83C-AS1	1.19778e-29	4.08959e-05
TC0600014333.hg.1	79	10436033	79	0	MICAL1	1.23159e-29	4.08959e-05
TC1400010398.hg.1	70	9308697	70	0	GPR132	1.30209e-29	4.08959e-05
TC0900009176.hg.1	86	11422328	0	86	NA	1.67223e-29	4.08959e-05
TC0100011261.hg.1	63	8320772	0	63	NA	1.71931e-29	4.08959e-05
TC2200008772.hg.1	48	6319049	48	0	NA	1.76771e-29	4.08959e-05
TC0700013327.hg.1	67	8893519	67	0	CHST12	2.20687e-29	4.08959e-05
TC1900007096.hg.1	78	10370072	78	0	JUNB	2.46546e-29	4.08959e-05
TC0600011536.hg.1	73	9657413	73	0	TAPBP	2.67893e-29	4.08959e-05
TC0100012136.hg.1	74	9821757	0	74	NA	3.34208e-29	4.08959e-05
TC1200007422.hg.1	84	11117424	0	84	RP11-438E8.2	3.43568e-29	4.08959e-05
TC0100008354.hg.1	67	8889285	0	67	NA	3.43568e-29	4.08959e-05
TC0100008298.hg.1	70	9251203	0	70	skeypawbu	3.53187e-29	4.08959e-05
TC1000007039.hg.1	66	8778558	0	66	jeysker	3.63074e-29	4.08959e-05
TC0500012193.hg.1	82	10833996	0	82	larflar	3.63074e-29	4.08959e-05
TC0800009513.hg.1	58	7628004	0	58	NA	3.94413e-29	4.08959e-05
TC0200016213.hg.1	35	4563358	35	0	RNU6-1333P	3.94413e-29	4.08959e-05
TC1400010015.hg.1	65	8608716	65	0	ITPK1	4.28433e-29	4.08959e-05
TC0100009862.hg.1	80	10665449	80	0	NA	4.40408e-29	4.08959e-05
TC1400010586.hg.1	76	10146179	76	0	LTB4R	4.78362e-29	4.08959e-05
TC1900010747.hg.1	72	9595783	72	0	B3GNT8	5.0545e-29	4.08959e-05
TC0300011011.hg.1	80	10511981	0	80	NA	5.4896e-29	4.08959e-05
TC1800007317.hg.1	77	10210581	0	77	kloyker	5.4896e-29	4.08959e-05
TC0500009631.hg.1	70	9281781	0	70	RP11-1277A3.1	5.64274e-29	4.08959e-05
TC1400007982.hg.1	69	9154359	69	0	flopar	5.80011e-29	4.08959e-05
TC0100011236.hg.1	73	9682817	0	73	MGAT4EP	6.29884e-29	4.08959e-05
TC0200016254.hg.1	81	10766289	81	0	AC017028.11	6.29884e-29	4.08959e-05
TC0100007510.hg.1	65	8600208	65	0	SYTL1	6.65473e-29	4.08959e-05
TC0200008955.hg.1	79	10497984	79	0	PSD4	7.63415e-29	4.08959e-05
TC0300008944.hg.1	85	11267774	85	0	NA	7.84655e-29	4.08959e-05
TC0700013500.hg.1	64	8546283	64	0	ADAP1	8.51958e-29	4.08959e-05
TC0400011591.hg.1	85	11288446	0	85	RP11-433B3.1	8.75641e-29	4.08959e-05
TC1800009113.hg.1	81	10746903	81	0	zolaw	8.75641e-29	4.08959e-05
TC1900010998.hg.1	63	8351784	63	0	PRKD2	8.75641e-29	4.08959e-05
TC0X00011218.hg.1	60	7952134	60	0	IKBKGP1	9.5068e-29	4.08959e-05
TC1300008389.hg.1	48	6312347	0	48	RP11-271M24.2	1.12042e-28	4.08959e-05
TC1600008020.hg.1	26	3359999	26	0	USB1	1.21624e-28	4.08959e-05
TC0500009578.hg.1	46	6049299	0	46	RP11-826N14.4	1.21624e-28	4.08959e-05
TC1400007222.hg.1	63	8306766	63	0	MAPK1IP1L	1.32019e-28	4.08959e-05
TC1100010292.hg.1	68	8991135	0	68	moymee	1.39434e-28	4.08959e-05
TC1600008603.hg.1	77	10197681	77	0	noraru	1.47261e-28	4.08959e-05
[truncated: 12,922 more rows]

## Sheet: MSACvsCTRL
AffyID	nTimes	nPosition	nPos	nNeg	Symbol	Krus.pVal	Krus.qVal
[truncated: 5,483 more rows]

[truncated: 3 more sheets: MSACvsPD, MSAPvsMSAC, PDvsCTRL]
